# Supplementary material for: Origin and dispersal history of Hepatitis B virus in Eastern Eurasia
Source: Nat Commun. 2024 Apr 5;15:2951. doi: 10.1038/s41467-024-47358-6 (PMC10997587; doi:10.1038/s41467-024-47358-6)
Supplement: Supplementary file 4 — Supplementary Data 1 [file 41467_2024_47358_MOESM4_ESM.xlsx]

## Sheet: Tabelle1
Data S1: Summary of information for the individuals from which ancient HBV genomes were recovered in this study
Sample Name	Country	Site Name	Lon	Lat	Period	Skeletal Element	Library	UDG treatment	Total reads of shotgun data	Reads mapping to HBV in shotgun data after RMDup	Total reads after capture	Reads mapping to HBV after capture after RMDup	Mean Coverage after capture	1 ×	3×	5×	Genotype
XBQM86	China	QuanErGou	92.16	43.65	Late bronze age	Pars petrosa	double-stranded	NON-UDG	29438488	1201	17635204	1	26.3369	65.34	55.81	53.49	A
MY19	Mongolia	Tsagaan Del	112.96	45.79	Historical Period	tooth	double-stranded	NON-UDG	106181334	1	20293382	128	3.717	70.08	56.33	35.05	B
XHM12	China	XiHe	115.93	39.07	Early Iron Age	tooth	double-stranded	NON-UDG	37539646	35	17824892	604	6.3102	88.77	81.34	75.46	B
XHM16	China	XiHe	115.93	39.07	Early Iron Age	tooth	double-stranded	NON-UDG	37539646	35	15265668	52	0.0845	6.05	0.47	0.04	B
XHM18	China	XiHe	115.93	39.07	Early Iron Age	tooth	double-stranded	NON-UDG	34584140	7205	22531412	12767	337.546	99.35	98.01	97.73	B
XHM23	China	XiHe	115.93	39.07	Early Iron Age	tooth	double-stranded	NON-UDG	200039328	23	22531412	186	4.4003	80.96	60.37	37.85	B
XHM31	China	XiHe	115.93	39.07	Early Iron Age	tooth	double-stranded	NON-UDG	37191196	443	21187666	88	2.089	66.75	37.36	14.56	B
NYM8	China	NanYang	115.93	39.07	Early Iron Age	tooth	double-stranded	NON-UDG	28749156	5	15265668	38	1.0911	55.71	16.7	2.24	B
AT7	Mongolia	Bayanbulag	105.21	42.37	Early Iron Age	tooth	double-stranded	full-UDG	320160502	580	21231898	13418	368.434	100	100	99.94	B
AT19	Mongolia	Bayanbulag	105.21	42.37	Early Iron Age	tooth	double-stranded	full-UDG	52186914	68	23248868	10467	283.367	100	100	99.97	B
AT24	Mongolia	Bayanbulag	105.21	42.37	Early Iron Age	tooth	double-stranded	full-UDG	140629010	233	26860634	60142	1445.8	91.76	77.29	59.32	B
TJZM25-2	China	TaoJiaZhai	101.66	36.9	Early Iron Age	tooth	double-stranded	full-UDG	129690082	621	27545576	4311	119.426	100	99.84	98.94	B
XBQM47	China	QuanErGou	92.16	43.65	Late bronze age	Pars petrosa	double-stranded	NON-UDG	110925688	11	27025982	380	10.0435	83.7	68.46	64.51	B
XN12	Russia	Derestuj	106.12	50.6	Early Iron Age	tooth	double-stranded	full-UDG	105453354	1288	23460336	21133	515.453	100	100	99.81	B
XFLDM173	China	XingFuLinDai	108.95	34.35	Historical Period	tooth	double-stranded	NON-UDG	123653426	311	25551496	112	2.4762	75.37	40.37	19.81	B
91KLH18	China	LongTouShan	118.48	43.07	Late bronze age	tooth	double-stranded	full-UDG	143263726	20	21327520	3972	104.468	98.57	96.33	95.15	B
FLTM18	China	FuLuTa	111.53	39.97	Early Iron Age	tooth	double-stranded	NON-UDG	17233211	2	50403358	88	1.8106	49.33	30.3	15.18	B
FLTM48	China	FuLuTa	111.53	39.97	Early Iron Age	tooth	double-stranded	full-UDG	36779048	476	21760306	9423	268.557	99.28	97.88	96.61	B
FLTM97	China	FuLuTa	111.53	39.97	Early Iron Age	tooth	double-stranded	NON-UDG	21427135	1	34486552	256	5.353	76.21	62.99	52.72	B
FLTM101	China	FuLuTa	111.53	39.97	Early Iron Age	tooth	double-stranded	full-UDG	75398942	279	24065696	13466	405.271	100	100	99.72	B
96NVZIM6	China	NiuHeLiang	119.41	41.25	Late Neolithic Age	tooth	double-stranded	NO UDG	11430033	2	27218454	380	7.6333	82.05	74.31	63.02	B
JHM2098	China	HengShui	111.58	35.5	Early Iron Age	tooth	double-stranded	NO UDG	1158838	3	14492648	789	20.1496	92.97	87.81	80.59	B
SBSM101	China	TianTaiJie	37.88	112.57	Historical Period	tooth	double-stranded	NO UDG	2285698	21	10508658	1334	36.1098	99.94	93.53	89.64	B
HHM29	China	HongHe	47.12	123.61	Historical Period	tooth	double-stranded	NO UDG	1212550	81	9964898	3216	67.8616	100	99.97	97.39	C
98JJLM9	China	JiangJiaLiang	114.02	40.13	Late Neolithic	tooth	double-stranded	half-UDG	26623598	14	19842878	5023	104.537	87.84	83.3	79.69	C
95JJLM34	China	JiangJiaLiang	114.02	40.13	Late Neolithic	tooth	double-stranded	half-UDG	20286558	19	17357124	220	4.9913	58.88	45.79	37.45	C
95JJLM51	China	JiangJiaLiang	114.02	40.13	Late Neolithic	tooth	double-stranded	half-UDG	155762153	0	19019940	100	2.223	59.35	37.76	15.68	C
MY12	Mongolia	Tsagaan Del	112.96	45.79	Historical Period	tooth	double-stranded	full-UDG	136119356	10	24529944	10953	254.241	100	99.75	99.62	D
MY17	Mongolia	Tsagaan Del	112.96	45.79	Historical Period	tooth	double-stranded	NON-UDG	23916892	10	15779340	206	5.4645	78.25	58.83	47.93	D
ZQM16	China	QiLangShan	113.01	41.06	Historical Period	tooth	double-stranded	NON-UDG	42386802	20	6572104	649	19.7517	89.16	73.48	66.88	D
XBQM20	China	QuanErGou	92.16	43.65	Late bronze age	tooth	double-stranded	full-UDG	167954278	9	16225772	274	7.2649	80.14	57.61	48.24	D
XBQM46	China	QuanErGou	92.16	43.65	Late bronze age	tooth	double-stranded	full-UDG	60319012	6105	18056578	16522	486.689	95.98	95.54	95.32	D
XBQM125	China	QuanErGou	92.16	43.65	Late bronze age	Pars petrosa	double-stranded	NON-UDG	19690914	30	13030082	335	11.4906	72.88	62.41	55.31	D
11KBM13	China	BeiFang	81.61	37.13	Early Middle Bronze age	tooth	double-stranded	half-UDG	56903166	39	60612972	1690	27.5827	84.07	68.7	61.82	WENBA
