# Supplementary material for: Origin and dispersal history of Hepatitis B virus in Eastern Eurasia
Source: Nat Commun. 2024 Apr 5;15:2951. doi: 10.1038/s41467-024-47358-6 (PMC10997587; doi:10.1038/s41467-024-47358-6)
Supplement: Supplementary file 6 — Supplementary Data 3 [file 41467_2024_47358_MOESM6_ESM.zip]

Archive with 6 entries (6 files):
- Supplementary data_3_HBV_alignment/HBV_Alignment_high_coverage_masked.fasta
- Supplementary data_3_HBV_alignment/HBV_alignment_masked.fasta
- Supplementary data_3_HBV_alignment/HBV_Alignmented_high_coverage_unmask.fasta
- Supplementary data_3_HBV_alignment/HBV_Alignmented_low_coverage_unmask.fasta
- Supplementary data_3_HBV_alignment/tempfile
- Supplementary data_3_HBV_alignment/XHM16.consensus.fasta
