# Supplementary material for: Origin and dispersal history of Hepatitis B virus in Eastern Eurasia
Source: Nat Commun. 2024 Apr 5;15:2951. doi: 10.1038/s41467-024-47358-6 (PMC10997587; doi:10.1038/s41467-024-47358-6)
Supplement: Supplementary file 6 — Supplementary Data 3 [file 41467_2024_47358_MOESM6_ESM.zip › Supplementary data_3_HBV_alignment/HBV_Alignmented_high_coverage_unmask.fasta]

>11KBM13|China|3405
NNNNNNNNNNNNNNNNNNNNNNNNNNNNNNNATCCCAGAGTAAGAGGCCTGTATTTTCCTGCTGGTGGCTCCAATTCAGGAACAGTGATNNNNNNNNNNNNNNCTGCCTCTCCCATCTCGTCAATCTTCTCGAGGACTGGGGACCCTGCACCGAACATGGANAACATCNCATCAGGANTCCTAGGACCCCTGCTCGTGTTACAGGCGGGGTTTTTCTTGTTGACAANAATCCTCACAATACCNCAGAGTCTAGACTCGTGGTGGACTTCTCTCAATTTTCTAGGGGGANCACCCGTGTGTCTTGGCCAAAATTCGCAGTCCCCAACCTCCAATCACTCACCAACCTCNTGTCCTCCAATTTGTCCTGGTTATCGCTGGATGTGTCTGCGGCGTTTTATCATCTTCCTCTNCATCCTGCTGCTATGCCTCATCTTCTTGTTGGTTCTTCTGGACTATCAAGGTATGTTGCCCGTTTGTCCTCTAATTCCAGGATCNTCGACCACCAGCACGGGACCATGCAGAACCTGCACGACTCCTGCTCAAGGAACCTCTATGTNTCCCTCATGTTGCTGTACAAAACCTNCGGACGGAAATTGCACCTGTATTCCCATCCCATCATCCTGGGCTTTCGNAAAATNCCTATGGGAGTGGGCCTCAGNCCGTTTCTCTTGGCTCAGTTTACTAGTGCCATTTGTTCAGTGGTTCGNAGGGCTTTCCCCCACTGTCTGGCTTTCAGTTATATGGATGATGTGGTATTGGGGGCCAAGTCTGTACAACATCTTGAGTCNNNNNNNNNNNNNNNNNNNNNNNNNNNNNNNNNNNNNNNNNNNNNNNNNNNNNNNNNNNNNNNNNNNNNNNNNNNNNNNNNNNNNNNNNNNNNNNNNNNNNNNNNNNNNNNNNNNNNNNNNNNNNNNNNNNNNNNNNNNNNNNNNNNNNNNNNNNNNNNNNNNNNNNNNNNNNNNNNNNNNNNNNNNNNNNNNNNNNNNNNNNNNNNNNNNNNNNNNNNNNNNNNNNNNNNNNNNNNNNNNNNNNNNNNNNNNNNNNNNNNNNNNNNNNNNNNNNNNNNNNNNNNNNNNNNNNNNNNNCAGGCTTTCACTTTCTCGCCAACTTACAAGGCCTNNNNNNNNNNNNNNNNNNNNNNNNNNNNNNNNNNNNNNNNNNNNNNNNNNNNNNNNNNNNNNNTGTTTGCTGACGCAACCCCCACTGGCTGGGGCTTGGNNNNNNGCCACCAGCGCATGCGTGGAACCTTTGTGGCTCCTCTGCCGATCCATACTGCGGAACTCCTAGCNNNNNNNNNNNNNNNNNNNNNNNNNNNNNNNNNNNNNNNNNNNNNNNNNNNNNNNNNNNNNNNNNNNNNNNNNNNNNNNNNGTTTCCATGGCTGCTAGGCTGTGCTGCCAACTGGATCCTNCGCGGGACGTCNTTTGTTTACGTCCCGTCNGCNCTGAATNNNNNNNNNNNNNNNNNNNNNNNNNNNNNNNNNNNNNNNNNNNNNNNNNNNNNNNNNNNNNNNNNNNNNNNNNNNNNNNNNNNNNNNNNTTACGCGGTCTCCCCGTCTGTGCCTTCTCATCTGCCGGNCCNNNTGCACTTCGCTTCACCTCTNCACGTNGCATGGAGACCACCGTGAACNCCCCNCAGAACCNNNNNNNNNNCTTGCATAAGCGGACTCTTGGACTCTCAGCAATGTCAACGACCAGGATTGAGANATACTTCAAAGANNNNNNNNNNNANGAGTGGGAGGANTTNGGGGAGGAGATNAGGTTAAAGGTCTTTGTANTAGGAGGCTGTAGGCATAAATTGGTCTGTTCACCAGCACCATGCAACTTTTTCACCTCTGCCTANTCATCTCNTGTTCATGTCCTACTGTTCAAGCCTCCAAGCTGTGCCTTGGGTGGCTTTNGGGCATG---------------------------------------------------------------------------GACATTGACCCTTATAAAGAATTTGGAGCTACTGTGGAGTTACTCTCTTTTTTGCCTTCTGACTTCTTTCCGTCGGTCCGTGACCTTCTCGACACAGCATCAGCTCTGTACCGGGAAGCTTTAGAATCTCCAGAGCATTGTTCACCTAACCATACAGCACTCAGGCAAGCTATTCTGTGCTGGGGTGAGTTAATGACTCTGGCTTCCTGGGTGGGCAATAATTTGGAAGATCCAGCTTCAAGGGAGCAAGTAGTTAATTATGTCAACACTAATATGGGTTTAAAGATCAGGCAACTATTGTGGTTTCACATTTCCTGTCTTACTTTTGGAAGAGAAACTGTCCTTGAATATTTGGTGTCTTTTGGNGTGTGGATTCGCACTCCTCCTGCNTANAGACCACCAAATGCCCCTATCTTATCAACACTTCCGGAGACTACTGTTGTTAGACGA------CGAGGCAGGTCCCCTAGAAGAAGAACTCCCTCGCCTCGCAGACGAAGGTCTCAATCGCCGCGTCGCAGAAGATCTCAATCTCCAGCTTCCCAATGTTAGTATTCCTTGGACTCACAAGGTGGGAAACTTTACGGGGCTTTACTCTTCNNNNNNNNNNNNNNNNNNNNNNNNNNNNNNNNNNNNNNNNNNNNNNNNNNNNNNNNNNNNNNNNNNNNNNNNNNNNNNNNNNNNNNNNNNNNNNNNNNNNNNNNNNNNNNNNNNNNNNNNNNNNNNNNNNNNNNNNNNNNNNNNNNNNNNNNNNNNNNNNNNNNNNNNNNNNNNNNNNNNNNNNNNNNNNNNNNNNNNNNNNNNNNNNNNNNNNNNNNNNNNNNNNNNNNNNNNNNNNNNNNNNNNNNNNNNNNNNNNNNNNNNNNNNNNNNNNTTATATAAGAGAGAGACAACACGTAGCGCCTCATTTTTTGGGTCACCATATTCTTGGGAACAAGAGCTACAGCATGGNNN---------------------------------------------NNNNNNNNNNNNNNNNNNNNNNNCTGGGATTCTTTCCCGATCACCAGTTGGACCCAGCATTCAAAGCAAATACCAACAATCCAGATTGGGACTTCAATCCCAACAAGGACCCCTGGCCAGANNNNNNNNNNNNNNNNNNNNNNNNNNNNNNNCCAGGGTTCACCCCACCNCACGGAGGCCTTTTGGGGTGGAGCCCNNNNNNNNNNNNNNNNNNNNNNNNNN------------------------------------NNNNNNNNNNNNNNNNNNNNNNCTCCACCAATCGGCANTCAGGAAGGCAGCNNNNNNNNNNNTCTCCACCTCTGAGAGACACTCATCCTCAGGCCATGCAGNNN
>91KLH18|China|2782
AANTCCACCACGTTCCACCAAACTCTTCAAGATCCCAGGGTCAGGGCTCTGTACTTTCCTGCTGGTGGCTCCAGTTCAGGAACAGTGAACCCTGCTCAGAATACTGCCTCTTCCATATCGTCAATCTTATCGAAGACTGGGGACCCTGTACCGAACATGGAGAACATCGCATCAGGACTCCTAGGACCCCTGCTCGTGTTACAGGCGGGGTTTTTCTTGTTGACAAAAATCCTCACAATACCACAGAGTCTAGACTCGTGGTGGACTTCTCTCAATTTTCTAGGGGGAACACCCGTGTGTCTTGGCCAAAATTCGCAGTCCCAAATCTCCAGTCACTCACCAACCTGTTGTCCTCCAATTTGTCCTGGTTATCGCTGGATGTGTCTGCGGCGTTTTATCATCTTCCTCTGCATCCTGCTGCTATGCCTCATCTTCTTGTTGGTTCTTCTGGACTATCAAGGTATGTTGCCCGTTTGTCCTCTAATTCCAGGATCNTCAACCACCAGCACCGGACCATGCAGAACCTGCACGACTCCTGCTCAAGGAACCTCTATGTTTCCCTCATGTTGCTGTACAAAACCTACGGACGGAAACTGCACTTGTATTCCCATCCCATCATCTTGGGCTTTCGCAAAATACCTATGGGAGTGGGCCTCAGTCCGTTTCTCTTGGCTCAGTTTACTAGTGCCATTTGTTCAGTGGTTCGTAGGGCTTTCCCCCACTGTCTGGCTTTCAGTTATATGGATGATGTGGTACTGGGGGCCAAGTCTGTACAACATCTTGAGTCCCTTTATGCCGCTGTTACCAATTTTCTTTTGTCTTTGGGTATACATTTAAACCCTCACAAAACAAAAAGATGGGGTTACTCCCTTAACTTCATGGGATATGTAATTGGAAGTTGGGGCACCTTACCCCAGGAACATANNNNNNNNNNNNNNNNNNNNNNNNNNNNNNNNNNNNNNNNNNNNNNNNNNNNNNNNNNNNNNNNNTGTCAANGAATTGTGGGTCTTTTGGGATTTGCTGCCCCTTTTACACAATGTGGTTATCCTGCTTTAATGCCTTTATATGCATGTATTCAAGCTAANNNNNNNNNNNNNNNNNNNCCANNNNNNNNNNNNNNNNTGANNAAACAGTATCTGAACCTTTACCCCGTTGCTCGGCAACGGTCGGGTCTGTGCCAAGTGTTTGCTGACGCAACCCCCACTGGCTGGGGCTTGGCCATAGGCCATCAGCGCATGCGTGGAACCTTTGTGTCTCCTCTGCCGATCCATACTGCGGAACTCCTAGCAGCTTGTTTTGCTCGCAGCAGGTCTGGAGCGAAACTTATCGGGACTGACAATTCTGTNGTCCTTTCCCGCAAATATACATCGTTTCCATGGCTGCTAGGCTGTGCTGCCAACTGGATCCTGCGCGGGACGTCCTTTGTTTACGTCCCGTCGGCGCTGAATCCCGCGGACGACCCCTCCCGGGGCCGCTTGGGGCTCTACCGCCCGCTTCTCCGTCTGCCGTANCGACCGACCACGGGGCGCACCTCTCTTTACGCGGACTCCCCGTCTGTGCCTTCTCATCTGCCGGACCGTGTGCACTTCGCTTCACCTCTGCACGTCGCATGGAGACCACCGTGAACGCCCACCGGAACCTGCCCAAGGTCTTGCATAAGAGGACTCTTGGACTTTCAGCAATGTCAACGACCGACCTTGAGGCATACTTCAAAGACTGTGTGTTTAATGAGTGGGAGGAGTTGGGGGAGGAGATCAGGTTAAAGGTCTTTGTACTAGGAGGCTGTAGGCATAAATTGGTCTGTTCACCAGCACCATGCAACTTTTTCACCTCTGCCTAGTCATCTCTTGTTCATGTCCTACTGTTCAAGCCTCCAAGCTGTGCCTTGGGTGGCTTTGGGGCATG---------------------------------------------------------------------------GACATTGACCCTTATAAAGAATTTGGAGCTACTGTGGAGTTACTCTCTTTTTTGCCTTCTGACTTCTTTCCGTCGGTGCGAGATCTCCTAGATACCGCCGCTGCTCTGTATCGGGAAGCCTTAGAGTCTCCTGAACATTGCTCACCTCACCATACAGCACTCAGGCAAGCTATTCTATGCTGGGGGGAATTAATGACTCTAGCTACCTGGGTGGGTAATAATTTAGAAGATCCAGCATCCAGGGATCTAGTAGTCAATTATGTTAACACTAACATGGGCCTAAAGATCAGGCAATTATTGTGGTTTCACATTTCCTGCCTTACCTTTGGAAGAGAAACTGTTCTTGAATATTTGGTGTCTTTTGGAGTGTGGATTCGCACTCCTCCTGCATACAGACCACCAAATGCCCCTATCTTATCAACACTTCCGGAAACTACTGTTGTTAGACGA------CGAGGCAGGTCCCCTAGAAGAAGAACTCCCTCGCCTCGCAGACGAAGGTCTCAATCGCCGCGTCGCAGAAGATCTCAATCTCGGGAATCCCAATGTTAGTATTCCTTGGACTCATAAGGTGGGAAACTTTACGGGGCTTTATTCTTCTACGGTACCTGTCTTTAATCCTGAATGGCAAACTCCTTCTTTTCCTGACATTCATTTGCAGGAGGACATTGTTAATAGGTGTAAACAATTTGTGGGACCCCTCACAGTAAATGAAAACAGGAGACTAAAATTGATNATNNNNNNNNNNNNNNNNNCTAATGCTACCAAATATTTGCCCTTAGATAAAGGGATTAAACCTTATTATCCAGAGCATGTAGTTAATCATTACTTCCAAACGAGACATTATTTACATACTCTTTGGAGGGCGGGTATCTTATATAAGAGAGAGACAACGCGTAGCGCCTCATTTTGCGGGTCACCATATTCTTGGGAACAAGAGCTACATCATGGGAGGTTGGTCTTCCAAACCTCGAAAAGGCATGGGGACAAATCT------------TTCTGTCCCCAATCCTCTGGGATTCTTCCCCGATCACCAGTTGGACCCTGCATTCAAAGCCAACTCCGACAATCCCGATTGGGACCTCAACCCACACAAGGACAACTGGCCGGACGCCAACAAGGTGGGAGTGGGAGCATTCGGGCCGGGATTCACTCCACCCCATGGGGGACTGTTGGGGTGGAGCCCTCAGGCTCAGGGCATACTCACAACTG------------------------------------TGCCAGCAGCTCCTCCTCCTGCCTCCACCAATCGGCAGTTAGGAAGGCAGCCTACTCCCTTATCTCCACCTCTAAGAGACACTCATCCTCAGGNCATGCAGTGG
>98JJLM9|China|4065
AANTCCACAACATTCCACCAGGCTCTTCTNGATCCCAGAGTGAGGGGCCTGTATTTTCCTGCTGGTGGCTCCAGTTCAGGAACAGTAAACCCTGTTCCGACTACTGCCTCTCCCATATCGTCAATCTTCTCGAAGACTGGGGACCCTGCACCGAACATGGAGAACACAACATCAGGATTCCTAGGACCCCTGCTCGTGTTACAGGCGGGGTTTTTCTTGTTGACAAGAATCCTCACAATACCACAGAGTCTAGACTCGTGGTGGACTTCTCTCAATTTTCTAGGGGNAGCACCCATGTGTCCTGGCCAAAATTCGCAGTCCCCAACCTCCAATCACTCACCAACCTCTTGTCCTCCAATTTGTCCTGGCTATCGCTGGATGTGTCTGCGGCGTTTTATCATCTTCCTCTTCATCCTGCTGCTATGCCTCATCTTCTTGTTGGTTCTTCTGGACTATCANGGTATGTTGCCCGTTTGTCCTCTACTTCCAGGAACAACAACAACCAGCACNGGACCATGCCNAACCTGCACGATTACTGCTCAAGGAACCTCTATGTTTCCCTCATGTTGCTGTACAAAACCTTCGGACGGAAACTGCACNTGTATTCCCATCCCATCATCCTGGGCTTTCGCAAAATTCCTATGGGAGTGGGCCTCAGTCCGTTTCTCNTGGCTCAGTTTACTAGCGCCATTTGTTCAGTGGTTCGNAGGGCTTTCCCCCACTGTNTGGCTTTCAGTTATATGGATGATGTGGTNTTGGGGGCCAANNCTGTACAACATCTTGAGTCCCTTTATACCTCTATTACCAATTTTCTTTTGTCTTTGGGTNTACATCTAAACCCTNNNNNNNNNNNNNNNNNNNNNNNNNNNNNNNNNNNNNNNNNNNNNNNNNNNNNNNNNNNNNNNNNNNNNNNNNNNNNNNNNNNNNNNNNNNNNNNNNNNNNNNNNNNNNNNNNNNNNNNNNNNNNNNNNNNNNNNNNNNNNNNNNNNTGTCAAAGAATTGTGGGTCTTTTGGGCTTTGCTGCCCCTTTTACACAATGTGGGTATCCTGCTTTAATGCCTTTGTATGCATGTATACAAGCTAAGCAGGCTTTNACTTTCTCGCCAACTTACAAGGCCTTTCTGNGTAAACAATATCTGNACCTTTACCCCGTTGCNCGGCAACGGNCAGGTCTNTGCCAAGTGTTTGCTGACGCAACCCCCACTGGTTGGGGCTTGGCNATNGGCCATCNGCGCATGCGTGGAACCTTTGTGNCTCCTCTGCCGATCCATACAGCGGAACTCCTAGCNGCTTGTTTTGCTCNCAGCANNNNNNNNNNNNNNNNNNNNNNNNNNNNNNNNNNNNNNNNNNNNNNNNNNNNNNNNNNNNNATTTCCATGGCTGCTNGGCTGTGCTGCCAACTGGATCCTGCGCGGGACGTCCTTTGTCTACGTCCCGTCNGCGCTGAATCCCGCGGACGACCCCTCTCGGGGCCGCTTGGGNNNNNNNNNNNNNNNTCTCCNTCTGCCGTTCCGNCCGACCACGGGGCGNACCTCTCTTTACGCGGTCTCCCCGTCTGTGCCTTCTCATCTGCCGGNCCGTGTGCACTTCGCTTCACCTCTGCACGTCGCATGGAGACCACCGTGAACGCCCACCAGATCTTGCCCANGNTCTTNCATAAGAGNACTCTTGGACTCTCAGCAATGTCAACGACCGACCTTGAAGNCTACTTCAAAGACTGTGTNTTTAAAGACTGGGAGGAGTCGGGGGAGGAGATTAGGTTAANGNNCTTTGTANTAGGAGGCTGTAGGCATAAATTGGTCTGNNCACCANNACCATGNAACTTTTTCACCTCTGCCTAATCATCTCTTGTTCATGTCCTACTGTTCAAGCCTCCAAGCTGTGCCTTGGGTGGCTTTNGGGCATG---------------------------------------------------------------------------GNNNTTGACCCTTATAAAGAATTTGGAGCGACTGTGGAGTTACTCTCTTTTTTGCCTNCTGACTTCTTTCNNNNNNNNNNNNNNNNNNNNNNNNNNNNNNNNNNNNNNNATCGNGAAGCCTTAGAGTCTCCTGAACATTGTTCNCCTCACCATACAGCACTAAGGCAAGCTATTCTTTNNNNNNNNNNNNNNNNNNNNNNNNNNNNNNNNNNNNNNNNNNNNNNNNNNNNNNNNNNNNNNNNNNNNNNNNNNNNNNNNNNNNNNNNNNNNNNNNNNNNNNNNNNNNNNNNNNNNNNNNNNTGGTTTCACATTTCTTGTCTTACTTTTGGAAGAGAAACNGTNCTTGAGTATTTGGTGTCTTTNGGAGTGTGGATTCGCACTCCNCCNGCNTATAGACCACCAAATGCCCCTATCTTATCAACACTTCCGGAAACTACTGTTGTTAGACGA------CGAGGCAGGTCCCCTAGAAGAAGAACTCCCTCGCCTCGCAGACGAAGGTCTCAATCGCCGCGTCGCAGAAGATCTCNATCTCGGGAATCNCAATGTTAGTATTCCNTGGACTCATAAGGTGGGNAACTTTACNGGGCTNTANTCTTCTACTGNACCTGTCTTTAATCCTGATTGGCAAACTCCCTCNNNNNNNNNNNNNNNNNNNNNNNNNNNNNNNNNNNNNNNNNNNNNNNNNNNNNNNNNNNNNNNNNNNNNNNNNNNNNNAAGGAGACTAAAATTAATTATGCCTGCTAGGTTCTATCCTAACNNNNNNNNNNNNNNNNNNNNNNNNNNNNNNNNNNNNNNNNNNNNNNNNNNNNNNNNNNNNNNNNNNNNNNNNNNNNCTAGACATTATTTACATACTCTTTGGAGGGCTGGCATTCTATATAAGAGAGAGACTACACGCAGCGCCTCATTTTGTGGGTCACCATATTCTTGGGAACAAGAGCTACAGCATGGGAGGTTGGTCTTCCAAACCTCGGAAAGGCATGGGGACNAATCT------------TTCTGTNCCCAATCCNCTGGGATTCTTTCCCGATCATCAGTTGGACCCNGCNTTCGGAGCCAACTCAAACAATCCAGATTGGGACTTCAACCCCAACAAGGATCACTGGCCAGAGGCCAATCAGGTAGGAGCGGGAGCATTCGGGCCAGGGTTCACCCCACCACACGGAGGTCTTTTGGGGTGGAGCCCTCAGGCTCAGGGCATATTGACAACAG------------------------------------TGCCAGCNGNNCCNCCTCCTGCCTCCACCAATCGGCAGTCAGGAAGGCAGCCTACTCCCATCTCTCCACCTCTAAGAGACAGTCATCCTCAGGCCATGCAGTGG
>ZQM16|China|1580
NNNNNNNNAACCTTCCACCAAGCTCTGCAAGATCCCAGAGTGAGAGGCCTGTATTTCCCTGCTGGTGGCTCCAGTTCAGGAACAGTAAACCCTGTTCCGACTANTGCCTCTCACATATCGTCAATCTTCTCGAGGATTGGGGACCCTGCGTCGAACATGGAGAACATCACATCAGGATTCCTAGGACCCCTGCTCGTGTTACAGGCGGGGTTTTTCTTGTTGACAAGAATCCTCACAATACCGCAGAGTCTAGACTCGTGGTGGACTTCTCTCAATTTTCTAGGGGGAACTACCGTGTGTCTTGGCCAAAATTCGCAGTCCCCAACCTCCAATCACTCACCAACCTCCTGTCCTCCAACNTGTCCTGGTTATCGCTGGATGTGTCTGCGGCGTTTTATCATCTTCCTCTTCATCCTGCTGCTATGCCTCATCTTCTTGTTGGTTCTTCTGGACTATCAAGGTATGTTGCCCGTTTGTCCTCTAATTCCAGGATCNTCNACCACCAGCACGGGACCATGCAGAACCTGCACGACTCCTGCTCAAGGAACCTCTATGTATCCCTCCTGTTGCTGTACAAAACCTTCGGACGGAAATTGCACCTGTATTCCCATCCCATCATCCTGGGCTTTCGGAAAATTCCTATGGGAGTGGGCCTCAGCCCGTTTCTCCTGGCTCAGTTTACTAGTGCCATTTGTTCAGTGGTTCGTAGNGCTTTCCCCCACTNTTTGGCTTTCAGTTATATGGATGATGTGGTATTGGGGGCCAAGTCTGTACAGCATCTTGAGTCCCTTTTTACCGCTGTTACCAANNNNNNNNNNNNNNNNNNNNNNNNNNNNNNNNNNNNNNNNNNNNNNNNNNNNNNNNNNNNNNNNNNNNNNNNNNNNNNNNNNNNNNNNNNNNNNNNNNNNNNNNNNNNNNNNNNNNNNNNNNNNNNNNNNNNNNNNNNNNNNNNNNNNNNNNNNNNNNNNNNNNNNNNNNNNNNNNNNNNNNNNNNNNNNNNNNTGGGTCTTNTGGGTTTTGCTGCCCCTTTTACACAATGTGGTTATCCTGCTTTAATGCCCTTNTNNNNNNNNNNNNNNNNNNNNNNNNNNNNNNNNNNNNNNNNNNNNNNNNNGGCCTTTCTGTGTAAACAATACCTGAACNNNNNNNNNNNNNNNNNNNNNNNNNNNNNNNNNNNNNNNNNNNNNNNNNNNNNNNNNNNNNNNNNNNNNNNNNNNGTCATGGGCCATCAGCGCATGCGTGGAACCTTTATGGCTCCTCTGCCNATCCATANNNNNNNNNNNNNNNNNNNNNNNNNNNNNNNNNNNNNNNNTGGAGCAAACATTCTNNNNNNNNNNNNNNNNNNNNNNNNNNNNNNNNNNNNNNNNNNNNNNNNNNNNNNNNNNNNNNNNNNNNNNNNNNNNNNNNNNNNNNNNNNNNNNNNNNNNNNNNNNNNNNNNNNNNNNNNNNNNNNNNNNNNNNNNNNNNNNNNNNNNNNNNNNNNNNNNNNNNNNNNNNNNNNNNNNNNNNNNNNNNNNNNNNNNNNNNNNNNNNNNNNNNNNNNNNNNNNNNNNNNNNNNNNNNNNNNNNNNNNNNNNNNNNNNNNNNNNNNNNNNNNNNNNNACGTCGCATGGAGACCACCGTGAACGCCCACCAANTCTTGCCCAAGNTCTTACANAAGAGGACTCTTGNACTNTCNNCAATGTCAANNNNNNNNNNNNNNNNNTANNNNNNAGACTGTTTGTTTAAANACTGGGAGGAGTTGGGGGAGGAGATTAGNTTAAAGGTCTTTGTATTAGGAGGCTGTAGGCATAAATTGGTCTGCGCACCAGCACCATGCAACTTTTTCACCTCTGCCTAATCATCTTTTGTTCATGTCCTACTGTTCAAGCCTCCAAGCTGTGCCTTGGGTGGCTTTGGGGCATG---------------------------------------------------------------------------GACATTGACCCTTATAAAGAATTTGGAGCTACTGTGGAGTTACTCTCNTTTTTGCCTTCTGANTTCTTTCCNTCTGTACGAGATCTTCTAGATACCGCCTCAGCTCTGTATCGGGAAGCCTTAGAGTCTCCTGAGCATTGTTCACCTCACCATACTGCACTCAGGCAAGCAATTCTTTGCTGGGGGGAACTAATGACTCTAGCTACCTGGGTGGGTACTAATTTGGAAGATCCAGCATCGAGGGACCTAGTAGTCAGTTATGTCAACACTAATATGGGCCTAAAGTTCAGGCAACTATTGTGGTTTCACATTTCTTGTCTCACTTTTGGGAGAGAAACGGTTCTGGAGTATTTGGTGTCTTTCGGAGTGTGGATTCGCACTCCTCCAGCTTATAGACCACCAAATGCCCCTATCTTATCAACACTTCCGGAGACTACTGTTGTTAGACGA------NGAGGCAGGTCCCCTAGAAGAAGAACTCCCTCGCCTCGCAGACGAAGGTCTCAATCGCCGCGTCGCAGAAGATCTCAATCTCGGGAATCTCAATGTTAGTATTCCTTGGACTCATAAGGTGGGAAACTTTACGGGGCTCTATTCTTCTACTGTACNNNNNNNNNNNNNNNNNNNNNNNNNNNNNNNNNNNNNNNNNNNNNNNNNNNNNNNNNNNNNNNNNNNNNNNNNNNNNNNNNNNNNNNNNNNNNNNNNNNNNNNNNNNNNNNNNNNNNNNNNNNNNNNNNNNNNNNNNNNNNNNNNNNNNNNNNNNNNNNNNNNNNNNNNNNNNNNNNAGGGTATTAAACCTTATTATCCAGAACATCTAGTTAATCATTACTTTCAAACCAGACACTATTTANACACTCTATGGAAGGCGGGTATTTTATATAAGAGAGAAACAACACATAGCGCCTCATTTTGTGGGTCANCATATTCTTGGGAACAANAGCTACAGCATGGGGC---------------------------------AGAATCT------------TTCCACCAGCAATCCTCTGGGATTCTTTCCCGACCACCAGTTGGATCCAGCCTTCAGAGCAAACACCACAAATCCAGATTGGGACTTCAATCCCAACAAGGACACCTGGCCAGACGCCAACAAGGTAGGAGCTGGAGCATTCGGGCTGGGGTTCACCCCACCGCACGGAGGCCTTTTGGGGTGGAGCCCNCAGGCTCAGGGCATACTNCAAACCT------------------------------------TGCCANCAAATCCGCCTCCTGCCTCTACCAATCGCCAGTCAGGAAGGCAGCCTACCCCGNTGTCNCCACCTNTGAGANACACTCATCCTCAGGCCATGCAGNNN
>XHM18|China|2440
AACTCCACNACTTTCCACCAAACTCTTCAAGATCCCAGAGTCAGGGCTCTGTACTTTCCTGCTGGTGGCTCCAGTTCAGGAACAGTAAGCCCTGCTCAGAATACTGCCTCTGCCATATCGTCAATCTTATCGAAGACTGGGGACCCTGTTCCGAACATGGAGAACATCGCATCAGGACTCCTAGGACCCCTGCTCGTGTTACAGGCGGGGTTTTTCTTGTTGACAAAAATCCTCACAATACCACAGAGTCTAGACTCGTGGTGGACTTCTCTCAATTTTCTAGGGGGAACACCCGTGTGTCTTGGCCAAAATTCGCAGTCCCAAATCTCCAGTCACTCACCAACCTGTTGTCCTCCAATTTGTCCTGGTTATCGCTGGATGTGTCTGCGGCGTTTTATCATCTTCCTCTGCATCCTGCTGCTATGCCTCATCTTCTTGTTGGTTCTTCTGGACTATCAAGGTATGTTGCCCGTTTGTCCTCTAATTCCAGGATCATCAACCACCAGCACAGGACCATGCAGAACCTGCACGACTCCTGCTCAAGGAACCTCTATGTTTCCCTCATGTTGCTGTACAAAACCTACGGACGGAAACTGCACCTGTATTCCCATCCCATCATCTTGGGCTTTCGCAAAATACCTATGGGAGTGGGCCTCAGTCCGTTTCTCTTGGCTCAGTTTACTAGTGCCATTTGTTCAGTGGTTCGTAGGGCTTTCCCCCACTGTCTGGCTTTCAGTTATATGGATGATGTGGTATTGGGGGCCAAGTCTGTACAACATCTTGAGTCCCTTTATGCCGCTGTTACCAATTTTCTTTTGTCTTTGGGTATACATTTAAACCCTCACAAAACAAAAAGATGGGGTTACTCCCTTAACTTCATGGGATATGTAATTGGAAGTTGGGGCACCTTACCCCAGGAANNNNNNNNNNNNNNNNNNNNNNNNNNNNNNNNNNNNNNNNNNNNNNNNNNNNNNNNNNNNNNNNAGGTGTGTCAACGAATTGTGGGTCTTTTGGGATTTGCTGCCCCTTTTACACAATGTGGTTATCCTGCTTTGATGCCTTTATATGCATGTATACAAGCTAAACAGGCTTTTACTTTCTCGCCAACTTATAAGGCCTTTCTAAACAAANAGTATCTGAACCTTTACCCCGTTGCTCGGCAACGGCCAGGTCTGTGCCAAGTGTTTGCTGACGCAACCCCCACTGGTTGGGGCTTGGCCATAGGCCATCAGCGCATGCGTGGGACCTTTGTGTCTCCTCTGCCGATCCATACTGCGGAACTCCTAGCCGCTTGTTTTGCTCGCAGCAGGTCTGGAGCGAAACTTATCGGGACTGACAATTCTGTTGTCCTTTCCCGCAAATATACATCATTTCCATGGCTGCTAGGCTGTGCTGCCAACTGGATCCTGCGCGGGACGTCCTTTGTTTACGTCCCGTCGGCGCTGAATCCCGCGGACGACCCCTCCCGGGGCCGCTTGGGNCTCTACCGCCCGCTTCTCCGTCTGCCGTACCGACCNACCACGGGTCGCACCTCTCTTTACGCGGACTCCCCGTCTGTGCCTTCTCATCTGCCGGACCGTGTGCACTTCGCTTNANNTCTGCANGTCGCATGGAGACCACCGTGAACGCCCACCGGAACCTGCCCAAGGTCTTGCATAAGAGGACTCTTGGACTTTCAGCAATGTCAACGACCGACCTTGAGGCATACTTCAAAGACTGTGTGTTTAATGAGTGGGAGGAGTTGGGGGAGGAGATTAGGTTAAAGGTCTTTGTACTAGGAGGCTGTAGGCATAAATTGGTCTGTTCACCAGCACCATGCAACTTTTTCACCTCTGCCTAGTCATCTCTTGTTCATGTCCTACTGTTCAAGCCTCCAAGCTGTGCCTTGGGTGGCTTTGGGGCATG---------------------------------------------------------------------------GACATTGACCCTTATAAAGAATTTGGAGCTACTGTGGAGTTACTCTCTTTTTTGCCTTCTGACTTCTTTCCGTCGGTGCGAGATCTCCTAGATACCGCCGCTGCTCTGTATCGGGAAGCCTTAGAGTCTCCTGAACATTGCTCACCTCACCATACAGCACTCAGGCAAGCTATTCTGTGCTGGGGGGAATTAATGACTCTAGCTACCTGGGTGGGTAATAATTTAGAAGATCCAGCATCCAGGGACCTAGTAGTCAATTATGTTAACACTAACATGGGCCTAAAGATCAGGCAATTATTGTGGTTTCACATTTCCTGTCTTACTTTTGGAAGAGAAACTGTTCTTGAATATTTGGTGTCTTTTGGAGTGTGGATTCGCACTCCTCCTGCATATAGACCACCAAATGCCCCTATCTTATCAACACTTCCGGAAACTACTGTTGTTAGACGA------CGAGGCAGGTCCCCTAGAAGAAGAACTCCCTCGCCTCGCAGACGAAGGTCTCAATCACCGCGTCGCAGAAGATCTCAATCTCGGGAATCCCAATGTTAGTATTCCTTGGACTCATAAGGTGGGAAACTTTACGGGGCTTTATTCTTCTACAGTACCTGTCTTTAATCCTGAATGGCAAACTCCTTCTTTTCCTGACATTCATTTGCAGGAGGACATTGTTGATAGGTGTAAGCAATTTGTGGGACCCCTCACAGTAAATGAAAACAGGAGACTAAAATTAATTATGCCTGCTAGGTTTTATCCTAATGCTACCAAATATTTACCCTTAGATAAAGGGATCAAACCTTATTATCCAGAGCATGTAGTTAATCATTACTTCCAGACAAGACATTATTTACATACTCTTTGGAAGGCGGGTATCTTATATAAGAGAGAGACAACGCGTAGCGCCTCATTTTGCGGGTCACCATATTCTTGGGAACAAGATCTACAGCATGGGAGGTTGGTCTTCCAAACCTCGAAAAGGCATGGGGACAAATCT------------TTCTGTCCCCAATCCTCTGGGATTCTTTCCCGATCACCAGTTGGACCCTGCATTCAAAGCCAACTCCGACAATCCCGATTGGGACCTCAACCCACACAAGGACAACTGGCCGGACGCCAACAAGGTGGGAGTGGGAGCATTCGGGCCNGGATTTACTCCACCCCATGGGGGACTGTTGGGGTGGAGCCCTCAGGCTCAGGGCATACTCACAACTG------------------------------------TGCCAGCAGCTCCTCCTCCTGCCTCCACCAATCGGCAGGTAGGAAGGCAGCCTACTCCCTTATCTCCACCTCTAAGGGACACTCATCCTCAGGCCATGCAGTNN
>XBQM47|China|2895
NNNNNNNNNNNNNNNCACCAAACTCTTCAAGATNCCAGAGTCAGGGCTCTGTACTTTCCTGCTGGTGGCTCCAGTTCAGGAACAGTAAGCCCTGCTCAGAATACTGCCTCTGCCATATCGTCAATCTTATCGAAGACTGGGGACCCTGTTCCGAACATGGAGAACATCGCATCAGGACTCCTAGGACCCCTGCTCGTGTTACAGGCGGGGTTTTTCTTGTTGACAAAAATCCTCACAATACCACAGAGTNTAGACTCGTGGTGGACTTCTCTCAATTTTCTAGGGGGAACACCCGTGTGTCTTGGCCAAAATTCGCAGTCCCAAATCTCCAGTCACTCACCAANCTGTTGTNNTCCAATTTGTCCTGGTTATCGCTGGATGTGTCTGCGGCGTTTTATCATCTTCCTCTGCATCCTGCTGCTATGCCTCATCTTCTTGTTGGTTCTTCTGGACTATCAAGGTATGTTGCCCGTTTGTCCTCTAATTCCAGGATCATCAACCACCAGCACAGGACCATGCAGAACCTGCACGACTCCTGCTCAAGGAACCTCTATGTTTCCCTCATGTTGCTGTACAAAACCTACGGACGGAAACTGCACCTGTATTCCCATCCCATCATCTTGGGCTTTCGCAAAATACCTATGGGAGTGGGCCTCAGTCCGTTTCTCTTGGCTCAGTTTACTAGTGCCATTTGTTCAGTGGTTCGTAGGGCTTTCCCCCACTGTCTGGCTTTCAGTTATATGGATGATGTGGTATTGGGGGCCAAGTCTGTACAACATCTTGAGTCCCTTTATGCCGCTGTTACCAATTTNNNNNNNNNNNNNNNNNNNNNNNNNNNNNNNNNNNNNNNNNNNNNNNNNNNNNNNNNNNNNNNNNNNNNNNNNNNNNNNNNNNNNNNNNNNNNNNNNNNNNNNNNNNNNNNNNNNNNNNNNNNNNNNNNNNNNNNNNNNNNNNNNNNNNNNNNNNNNNNNNNNNNNNNNNNNNNNNNNNNNNNNNNNNNNNNNNNNNNNNNNNNNNNNNNNNNNNNNNNNNNNNNNNNNNNNNNNNNNNNNNNNNNNNNNNNNNNNNNNNNNNNNNNNNNNNNNNNNNNNNNNNNNNNNNNNNNNNNNNNNNNNNNNNNNNNNNNNNNNNNNNNNNNNNNNNNNNNNNNNNNNNNNNNNNNNNNNNNNNNNNNNNNNNNNNNNNNNNNNNNNNNNNNNNNNNNNNNNNNNNNNNNNNNNNNNNNNNNNNNNNNNNNNNNNNNNNNNNNNNNNNNNNNNNNNNNNNNNNNNNNNNNNNNNNNNNNNNNNNNNNNNNNNNNNNNNNNNNNNNNNNNNNNNNNNNNNNNNNNNNNNNNNNNNNNNNNNNNNNNNNNNNNNNNNNNNNNNNNNNNNNNNNNNNNNNNNNNNNNNNNNNNNNNNNNNNNNNNNNNNNNNNNNNNNNNNNNNNNNNNNNNNNNNNNNNNNNNNNNNNNNNNNNNNNNNNNNNNNNNNNNNNNNNNNNNNNNNNNNNNNNNNCTCCGTCTGCCGTACCGACCGACCACGGGNCGCACCTCTCTTTACGCGGACTCCCCGTCTGTGNNNNNNNNNNNNNNNNNNNNNGTGCACTTCGCTTCACCTCTGCACGTCGCATGGAGACCACCGTGAACGCCCACCGGAACCTGCCCAAGGTCTTGCATAAGAGGACTCTTGGACTTTCAGCAATGTCAACGACCGACCTTGAGGCATACTTCAAAGACTGTGTGTTTAATGAGTGGGAGGAGTTGGGGGAGGAGATTAGGTTAAAGGTCTTTGTACTAGGAGGCTGTAGGCATAAATTGGTCTGTTCACCAGCACCATGCAACTTTTTCACCTCTGCCTAGTCATCTCTTGTTCATGTCCTACTGTTCAAGCCTCCAAGCTGTGCCTTGGGTGGCTTTGGGGCATG---------------------------------------------------------------------------GACATTGACCCTTATAAAGAATTTGGAGCTACTGTGGAGTTACTCTCTTTTTTGCCTTCTGACTTCTTTCCGTCGGTGCGAGATCTCCTAGATACCGCCGCTGCTCTGTATCGGGAAGCCTTAGAGTCTCCTGAACATTGCTCACCTCACCATACAGCACTCAGGCAAGCTATTCTGTGCTGGGGGGAATTAATGACTCTAGCTACCTGGGTGGGTAATAATTTAGAAGATCCAGCATCCAGGGACCTAGTAGTCAATTANNNNNNNNCTAACATGGGCCTAAAGATCAGGCAATTATTGTGGTTTCACATTTCCTGTCTTACTTTTGGAAGAGAAACTGTTCTTGAATATTTGGTGTCTTTTGGAGTGTGGATTCGCACTCCTCCTGCATATAGACCACCAAATGCCCCTATCTTATCAACACTTCCGGAAACTACTGTTGTTAGACGA------CGAGGCAGGTCCCCTAGAAGAAGAACTCCCTCGCCTCGCAGACGAAGGTCTCAATCACCGCGTCGCAGAAGATCTCAATCTCGGGAATCCCAATGTTAGTATTCCTTGGACTCATAAGGTGGGAAACTTTACGGGGCTTTATTCTTCTACAGTACCTGTCTTTAATCCTGAANNNNNNNNNNNNNNNNNNNNNNNNNNNNNNNNNNNNNNNNNNNNNNNNNNNNNNNNNNNNNNNNNNNNNNNNNNNNNNNNNNNNNNNNNNNNNNNNNNNNNNNNNNNNNNNNNNNNNNNNNNNNNNNNNNNNNNNNNNNNNNNNNNNNNNNNNNNNNNNNNNNNNNNNNNNNNNNNNNNNNNNNNNNNNNNNNNNNNNNNNNNNNNNNNNNNNNNNNNNNNNNNNNNNNNNNNNNNNNNNNNNNNNNNNNNNNNNNNNNGAGAGACAACGCGTAGCGCCTCATTTTGCGGGTCACCATATTCTTGGGAACAAGATCTACAGCATGGGAGGTTGGTCTTCCAAACCTCGAAAAGGCATGGGGACAAATCT------------TTCTGTCCCCAATCCTCTGGGATTCTTTCCCGATCANCAGTTGGACCCTGCATTCAAAGCCAACTCCGACAATCCCGATTGGGACCTCAACCCACACAAGGACAACTGGCCGGACGCCAACAAGGTGGGAGTGGGAGCATTCGGGCNNNNNNNNNNNNNNNNNNNNNNNNGACTGTTGGGGTGGAGCCCTCAGGCTCAGGGCATACTCACAACTG------------------------------------TGCCAGCAGCTCCTCCTCCTGCCTCCACCAATCGGCAGGTAGGAAGGCAGCCTACTCCCTTATCTCCACCTCTAAGGGACACTCATCCTCAGGCCNTGCAGTNN
>XBQM86|China|2895
NNNNNNNCANCCTTCCACNAAGCTCTGCAAGATCCCAGAGTAAGGGGCCTGTATCTTCCTGCTGGTGGCTCCAGTTCAGGAACAGTGAACCCTGTTCCGANTATTGCCTCTCACATCTCGTCAANNNNNNNNAAGATTGGGGACCCTGCGCCGAGCATGGAGAACATCACATCAGGATTCCTAGGACCCCTGCTCGTGTTACAGGCGGGGTTTTTCTTGTTGACAAGAATCCTCACAATACCGCAGAGTCTAGACTCGTGGTGGACTTCTCTCAATTTTCTAGGGGGAGCACCCGTGTGTCTTGGCCAAAATTCGCAGTCCCCAACCTCCAATCACTCACCAACCTCCTGTCCTCCAATTTGTCCTGGCTATCGCTGGATGTGTCTGCGGCGTTTTATCATCTTCCTCTTCATCCTGCTGCTATGCCTCATCTTCTTGTTGGTTCTTCTGGACTATCAAGGTATGTTGCCCGTTTGTCCTCTAATTCCAGGATCATCAACCACCAGCACGGGACCATGCAAGACCTGCACGACTCCTGCTCAAGGCAACTCTATGTATCCCTCATGTTGCTGTACAAAACCTTCGGACGGAAATTGCACCTGTATTCCCATCCCATCATCATGGGCTTTCGCAAAATACCTATGGGAGTGGGCCTCAGCCCGTTTCTCCTGGCTCAGTTTACTAGTGCCATTTGTTCAGTGGTTCGCAGGGCTTTCCCCCACTGTTTGGCTTTCAGTTATATGGATGATGTGGTATTGGGGGCCAAGTCTATACAACATCTTGAGTCCCTTTATACCGCTGTTACCAATTTTCTTTTGTCTTTGGGTANNNNNNNNNNNNNNNNNNNNNNNNNNNNNNNNNNNNNNNNNNNNNNNNNNNNNNNNNNNNNNNNNNNNNNNNNNNNNNNNNNNNNNNNNNNNNNNNNNNNNNNNNNNNNNNNNNNNNNNNNNNNNNNNNNNNNNNNNNNNNNNNNNNNNNNNNNNNNNNNNNNNNNNNNNNNNNNNNNNNNNNNNNNNNNNNNNNNNNNNNNNNNNNNNNNNNNNNNNNNNNNNNNNNNNNNNNNNNNNNNNNNNNNNNNNNNNNNNNNNNNNNNNNNNNNNNNNNNNNNNNNNNNNNNNNNNNNNNNNNNNNNNNNNNNNNNNNNNNNNNNNNNNNNNNNNNNACGGCAAGGTCTGTGCCAAGTGTTTGCTGACGCAACCCCCACTGGTTGGGGCTTGGCCATGGGTCACCAGCGCATGCGTGGAACCTTTGTGGCTCCTCTGCCGATCCATACTGCGGAACTCCTAGCCGCTTGTTTTGCTCGCAGCAGGTCTGGAGCAAACATNNNNNNNNNNNNNNNNNNNNNNNNNNNNNNNNNNNNNNNNNNNNNNNNNNNNNNNNNNNNNNNNNNNNNNNNNNNNNNNNNNNNNNNNNNNNNNNNNNNNNNNNNNNNNNNNNNNNNNNNNNNNNNNNNNNNNNNNNNNNNNNNNNNNNNNNNNNNNNNNNNNNNNNNNNNNNNNNNNNNNNNNNNNNNNNNNNNNNNNNNNNNNNNNNNNNNNNNNNNNNNNNNNNNNNNNNNNNCTTCTCATCCGCCGGTCCGTGTGCACTTCGCTTCACCTCTGCACGTTGCATGGCGACCANNNNNNNNNNNNNNNNNNNNNNNNNNNNNNNNNNNNNNNAGAGGACTCTTGGACTTTCAGCAATGTCAACGACCGACCTGGAGGCATACTTCAAAGACTGTGTGTTTAAAGACTGGGAGGAGTTGGGGGAGGAGATTAGGTTAAAGGTCTTTGTATTAGGAGGCTGTAGGCATAAATTGGTCTGCGCACCAGCACCATGCAACTTTTTCACCTCTGCCTAATCATCTCTTGTTCATGTCCTACTGTTCAAGCCTCCAAGCTGTGCCTTGGGTGGCTTTGGGGCATG---------------------------------------------------------------------------GACATTGACCCTTATAAAGAATTTGGAGCTACTGTGGAGTTACTCTCGTTTTTGCCTTCCGACTTCTTTCCTTCGGTCCGGGATCTTCTAGATACCGCCTCAGCTTTGTATCGGGAAGCCTTAGAGTCTCCTGAGCATTGCTCACCTCACCATACAGCACTCAGGCAAGCAATTCTGTGCTGGGGGGAACTAATGACTCTAGCTACCTGGGTGGGTAATAATTTGGAAGATCCAGCATCTAGGGACCTAGTAGTNNNNNNNNNNNNNNNNNNNNNNNNNNNNNNNNNNNNNNNNNNNNNNNNNNNNNNNNNNNNNNNNNNNNNNNNNNNNAGAGAAACTGTGCTTGAGTATTTGGTGTCTTTTGGAGTGTGGATTCGCACTCCTCCCGCCTATAGACCACCAAATGCCCCTATCTTATCAACACTTCCGGAAACTACTGTTGTTAGACGACGANGCNGAGGCAGGTCCCCTAGAAGAAGAACTCCCTCGCCTCGCAGACGAAGGTCTCAATCGCCGCGTCGCAGAAGATCTCAATCTCGGGAATCCCAATGTTAGTATCCCTTGGACTCATAAGGTGGGAAACTTTACTGGGCTTTATTCTTCTACTGTACCTGTCTTTAATCCTGAGTGGCAAACTCCNNNNNNNNNNNNNNNNNNNNNNNNNNNNNNNNNNNNNNNNNNNNNNNNNNNNNNNNNNNNNNNNNNNNNNNNNNNNNNNNNNNNNNNNNNNNNNNNNNNNNNNNNNNNNNNNNNNNNNNNNNNNNNNNNNNNNNNNNNNNNNNNNNNNNNNNNNNNNNNNNNNNNNNNNNNNNNNNNNNNNNNNNNNNNNNNNNNNNNNNNNNNNNNNNNNNNNNNNNNNNNNNNNNNNNNNNNNNNNNNNNNNNNNNNNNNNNCTACACATAGCGCCTCATTTTGTGGGTCACCATATTCCTGGGAACAAGAGCTACAGCATGGGAGGTTGGTCATCAAAACCTCGGAAAGGCATGGGGACGAATCT------------TTCTGTTCCCAACCCTCTGGGATTCTTTCCCGACCATCAGTTGGACCCTGCATTCGGAGCCAATTCAAACAATCCAGATTGGGACTTCAACCCCAACAAGGACCCTTGGCCACAAGCCAATCAGGTAGGAGCGGGAGCATTCGGGCCAGGGTTCACCCCTCCACACGGAGGTCTTTTGGGGTGGAGCCCTCAGGCTCAGGGCANNNNNNNNNNNN------------------------------------NNNNNGNAGTTCCTCCTCCTGCCGCCACCAATCGGCAGGCAGGAAGGCAGCCTACTCCCATCTCTCCACCTCTAAGAGACAGTCATCCTCANGCCATGCAGNNN
>XBQM125|China|2895
NNNNNNNNNNNNNNNNNNNNNNNNNNNNNNNNNNNNNNNNNNNNNNNNNTGTATTTNCCTGCTGGTGGCTCCAGTTCAGGAACAGTAAACCCTGTTCCGACTACTGCCTCTCACATATCGTCAATCTTCTCGAGGANTGGGGACCCTGCACCGAACATGGAAAACATCACATCAGGATTCCTAGGACCCCTGCTCGTGTTACAGGCGGGGTTTTTCTTGTTGACAAGAATCCTCACAATACCGCAGAGTCTAGACTCGNNNNGGACTTNTNTNAATTTTCTAGGGGGAGCTACCGTGTGTCTTGGCCNAAATTCGCAGTCCCCAACCTCCAATCACTCACCAACCTCCTGTCCTCCAACTTGTCCTGGCTATCGCTGGATGTGTCTGCGGCGTTTTATCATATTCCTCTTCATCCTGCTGCTATGCCTCATCTTCTTNTTGGTTCTTCTGGACTATCAANGTATGTTGCCCGTTTGTCCTCTAATTCCAGGATCCTCAACCACCAGCACGGGACCATGCAGAACCTGCACGACTCCTGCTCAAGGAACCTCTATGTATCCCTCCTGTTGCTGTACAAAACCTTCGGATGGAAATTGCACNNNNNNNNNNNNNNNNNNNNNNNNNNNNNNNNNNNNNNNNNNNNNNNNNNNNNNNNNNNNNNNNNNNNNNNNNNNNNNNNNNNNNNNNNNNNTTGTTCAGTGGTTCGTAGGGCTTTCCCCCACTGTCTGGCTTTCAGTTATATGGATGATGTGGTATTGGGGGCCAAGTCTGTACAGCATCTTGAGTCCCTTTATACCGCTGTNNNNNNNNNNNNNNNNNNNNNNNNNNNNNNNNNNNNNNNNNNNNNNNNNNNNNNNNNNNNNNNNNNNNNNNNNNNNNNNNNNNNNNNNNNNNNNNNNNNNNNNNNNNNNNNNNNNNNNNNNNNNNNNNNNNNNNNNNNNNNNNNNNNNNNNNNNNNNNNNNNNNNNNNNNNNNNNNNNNNNNNNNNNNNNNNNNNNNNNNNNNNNNNNNNNNNNNNNNNNNNNNNNNNNNNNNNNNNNNNNNNNNNNNNNNNNNNNNNNNNNNNNNNNNNNNNNNNNNNNNNNNNNNNNNNNNNNNNNNNNNNNNNNNNNNNNNNNNNNNNNNNNNNNNNNNNNNNNNNNNNNNNNNNNNNNNNNNNNNNNNNNNNNNNNNNNNNNNNNNNNNNNNNNNNNNNNNNNNNNNNNNNNNNNNNNNNNNNNNNNNNNNNNNNNNNNNNNNNNNNNNNNNNNNNNNNNNNNNNNNNNNNNNNNNNNNNNNNNNNNNNNNNNNNNNNNNNNNNNNNNNNNNNNNNNNNNNNNNNNNNNNNNNNNNNNNNNNNNNNNNNNNNNNNNNNNNNNNNNNNTANATCGTTTCCATGGCTGCTAGGCTGTGCTGCCAACTGGATCCTGCGCGGGACGTNNNNNNNNNNNNNNNNNNNNNNNNNNNNNNNNNNNNNNNNNNNNNNNNNNNNNNNNNNNNNNNNNNNNNNNNNNNNNNNNNNNNNNNNNNNNNNNNNNNNNNNNNNNNNNNNNNNNNNNNNNNNNNNNNNNNNNNNNNNNNNNNNNNNNNNNNNNNNNNNNNNNNNNNNNNNNNNNNNTCTGCACGTCGCATGGAGACCACCGTGAACGCCCACCAAATCTTGCCCAAGGTCTTACATAAGAGGACTCTTGGACTCTCAGCAATGTCAACAACCGACCTTGAGGCGTACTTCAAAGACTGTTTGTTTAAGGACTGGGAGGAGTTGGGGGAGGAGATTAGGTTAAAGGTCTTTGTATTAGGAGGCTGTAGGCATAAATTGGTNNNNNNNNNNNNNNCATGCAACTTTTNCANCTCTGCCTAATCATCTCTTGTTNATGTNCTACTGTTCAAGCCTCCAAGCTGTGCCTTGGGTGGCTTTGGGGCATG---------------------------------------------------------------------------GACATTGACCCTTATAAAGAATTTGGAGCTACTGTGGAGTTACTCTCGTTTTTGCCTTCTGACTTCTTTCCTTCAGTACGAGATCTTCTAGATACCGCCTCAGCTCTGTATCGGGAAGCCTTAGAGTCTCCTGAGCATTGCTCACCTCACCATACAGCACTCAGGCAAGCAATTCTGTGCTGGGGGGAACTAATGACTCTAGCGACCTGGGTGGGTAATAATTTGGAAGATCCAGCCTCTAGNGACCTAGTAGTCAATTATGTCAANNNNNNNNNNNNNNNNNNNNNNNNNNNNNNNNNNNNNNNNNNNNNNNNNNNNNNNNNNNNNNNNNNNNNNNNNNNNNNNNNGTATTTGGTGTNTTTTGGAGTGTGGATTCGCACTCCCCCAGCTTATAGACCACCAAATGCCCCTATCTTATCAACACTTCCGGAGACTACTGTTGTTAGACGA------CGAGGCAGGTCCCCTAGAAGAAGAACTCCCTCGCCTCGCAGACGAAGGTCTCAATCGCCGCGTCGCAGAAGATCTCAATCTCGGGAATCCCAATGTTAGTATTCCTTGGACTCATAAGGTGGGAAACTTTACGGGGCTTTATTCTTCTACTGTACCTGTCTTTAACCCTAATTGGAAAACGCCNNNNNNNNNNNNNNNNNNNNNNNNNNNNNNNNNNNNNNNNNNNNNNNNNNNNNNNNNNNNNNNNNNNNNNNNNNNNNNNNNNNNNNNNNNNNNNNNNNNNNNNNNNNNNNNNNNNNNNNNNNNNNNNNNNNNNNNNNNNNNNNNNNNNNNNNNNNNNNNNNNNNNNNNNNNNNNNCATCTAGTTAATCATTACTTTCAAACCAGACACTATTTACATACTCTATGGAAGGCGGGCATCTTATATAAGAGAGAAACCACACATAGCGCCTCATTTTGTGGGTCACCATATTATTGGGAACAAGAGCTACAGCATGGGGC---------------------------------AGAATCT------------TTCCACCAGCAATCCTCTGGGATTCTTTCCCGACCACCAGTTGGATCCAGNCTTCAGAGCAAANACCAGAAATCCAGATTGGGACTTCAATCCCAACAAGGACCCCTGGCCAGACGCCAACAAGGTAGGAGCTGGAGCATTNGGGCTGGGGTTCACCCCACCGCACGGAGGCCTTTTGGGGTGGAGCCCTCAGGCTCAGGGCATACTACAAACAT------------------------------------TGCCAACAAATCCGCCTCCTGCCTCTACCAATCGCCANTCAGGAAGGCAGCCTACCCCTCTGNNNNNNNNNNNNNNNNNNNNNNNNNNNNNNNNNNNNNNNNNN
>FLTM101|China|2155
AACTCCACCACNTTCCACCAAACTCTTCAAGATCCCAGAGTCAGGGCTCTGTACTTTCCTGCTGGTGGCTCCAGTTCAGGAACAGTGANCCCTGCTCAGAATACTGNCTCTNCCATATCGTCAATCTTATCGAAGACTGGGGACCCTGTACCGAACATGGAGAACATCGCATCAGGACTCCTAGGACCCCTGCTCGTGTTACAGGCGGGGTTTTTCTNGTTGACAANAATCCTCACAATACCNCAGAGTCTAGACTCGTGGTGGACTTCTCTCAATTTTCTAGGGGGAACACCCGTGTGTCTTGGCCAAAATTCGCAGTCCCAAATCTCCAGTCACTCACCAACCTGTTGTCCTCCAATTTGTCCTGGTTATCGCTGGATGTGTCTGCGGCGTTTTATCATCTTCCTNTNCATCCTGCTGCTATGCCTCATCTTCTTGTTGGTTCTTCTGGACTATCAAGGTATGTTGCCCGTTTGTCCTCTAATTCCAGGATCATCAACCACCAGCACCGGACCATGCANAACCTGCACNACTCCTGCTCAAGGAACCTCTATGTTTCCCTCATGTTGCTGTACAAAACCTACGGANGGAAACTGCACCTGTATTCCCATCCCATCATCTTGGGCTTTCGCAAAATNCCTATGGGAGTGGGCCTCAGTCCGTTTCTCTTGGCTCAGTTTACTAGTGCCATTTGTTCAGTGGTTCGTAGGGCTTTCCCCCACTGTCTGGCTTTCAGTTATATGGATGATGTGGTATTGGGGGCCAAGTCTGTACANCATCTTGAGTCCCTTTATGCCGCTGTTACCAATTTTCTTTTGTCTTTGGGTATACATTTAAACCCTCACAAAACAAANAGATGGGGNTANTCCCTTAACTTCATGGGATATGTAATTGGNAGTTGGGGCACNTTNCCNCAGGAACATATTGTACAAAAAATCAAACNATGTTTTAGGAAACTTCCTGTAAACAGNCCTATTGATTGGAANGTNTGTCAACGAATTGTGGGTCTTTTGGGNTTTGCTGCCCCTTTTACNCAATGTGGNTATCCTGCTTTAATGCCTTTATATGCATGTATACAAGCNAAACAGGCTTTTACTTTCTCGCCAACTTANAAGGCCTTTCTANNNAAACAGTATCTGAACCTTTACCCCGTTGCTCGGCAACGGCCNGGTCTGTGCCAAGTGTTTGCTGACGCAACCCCCACTGGNTGGGGCTTGGCCATAGGCCATCAGCGCATGCGTGGAACCTTTGTGTCTCCTCTGCCGATCCATACTGCGGAACTCCTNGCCGCTTGTTTTGCTCGCAGCAGGTCTGGAGCNAAACTCATCGGGACTGACAATTCTGTNGTNCTNTCCCGCAANTATACATCNTTTCCATGGCTGCTAGGCTGTGCTGCCAACTGGATCCTGCGCGGGACGTCCTTTGTTTACGTCCCGTCGGCGCTGAATCCCGCGGACGACCCCTCNCGGGGNCGCTTGGGGCTCTACCGCCCGCTTCTCCGTCTGCCGTACCGACCGACCACGGGGCGCACCTCTCTTTACGCGGACTCCCCGTCTGTGCCTTCTCATCTGCCGGACCGTGTGCACTTCGCTTCACCTCTGCACGTCGCATGGAGACCACCGTGAACGCCCACCGGAACCTGCCCNAGGTCTTACATAAGAGGACTCTTGGACTGTCAGCAATGTCAACGACCGACCTTGAGGCATACTTCAAAGACTGTGTGTTTANTGAGTGGGAGGAGTTGGGGGAGGAGATTAGGTTAAAGGTCTTTGTACTAGGAGGCTGTAGGCATAAATTGGTCTGTTCACCAGCACCATGCAACTTTTTCACCTCTGCCTAGTCATCTCTTGTTCATGTCCTACTGTTCAAGCCTCCAAGCTGTGCCTTGGGTGGCTTTGGGGCATG---------------------------------------------------------------------------GACATTGACCCTTATAAAGAATTTGGAGCTACTGNGGAGTTACTCTCTTTTTTGCCTTCTGACTTCTTTCCGTCGGTCCGAGATCTCCTAGATACCGCCGCTGCTCTGTATCGGGAAGCCTTAGAGTCTCCTGAACATTGCTCACCTCACCATACAGCACTCAGGCAAGCTATTCTGTGCTGGGGGGAATTAATGACTCTAGCTACCTGGGTGGGTAATAATTTAGAAGATCCAGCATCCAGGGACCTAGTAGTCAATTATGTTAACACTAACATGGGACTAAAGATCAGGCAATTATTGTGGTTTCACATTTCCTGTCTTACCTTTGGAAGAGAAACTGTTCTTGAATATTTGGTGTCTTTTGGAGTGTGGATTCGCACTCCTCCTGCATACAGACCACCAAATGCCCCTATCTTATCAACACTTCCGGAAACTACTGTTGTTAGACGA------CGANGCAGGTCCCCTAGAAGAAGAACTCCCTCGCCTCGCAGACGAAGNTCTCAATCNCCGCGTCGCAGAAGATCTCAATCTCGGGAATCCCAATGTTAGTATTCCTTGGACTCATAAGGTGGGAAACTTTACGGGGCTTTATTCTTCTACNGTACCTGTCTTTAATCCTGAATGGCAAACTCCTTCTTTTCCTGACATNCATTTGCAGGAGGACATTGTNNATAGGTGTAANCAATTTGTGGGACCCCTCACAGTNAATGAAAACAGGAGACTAAAATTNATNATGCCTGCTAGNTTTTATCCNAATGTTACCAAATATTTGCCCTTAGATAAAGGGATNAAACCTTATTATCCAGAGCATGTAGTTAATCATTACTTCCAGACGAGACATTATTTACATACTCTTTGGAAGGCGGGTATCTTATATAANAGAGAGNCAACNCGTAGCGCCTCATTTTGCGGGTCACCATATTCTTGGGAACAAGANCTACANCATGGGAGGTTGGTCTTCCAAACCTCGAAAAGGCATGGGGACAAATCT------------TTCTGTCCCCAATCCNCTGGGATTCTTNCCCGATCANCAGTTGGACCCTGCATTCAAAGCCAACTCNGANAATCCNGATTGGGACCTCAACCCACACAAGGACAACTGGCCGGACGCCAACAAGGTGGGAGTGGGAGCATTCGGGCCNGGNTTCACNCCTCCCCATGGGGGACTNTTGGGGTGGAGCCCTCAGGCTCAGGGCATACTCACANCTN------------------------------------TGCCAGCAGCTCCTCCTCCTGCCTCCACCAATCGGCAGTNAGGAAGGCAGCCTACTCCCNTNTCTCCACCTCTAAGNGACACTCATCCTCAGGCCATGCAGTGG
>FLTM48|China|2130
AANTCCACCACNTTCCACCAAACTCTTCAAGATCCCAGAGTCAGGGCTCTGTACTTTCCTGCTGGTGGCTCCAGTTCAGGAACAGTGANCCCTGCTCAGANNACTGCCTCTNCCATATCGTCAATCTTATNGAAGACTGGGGACCCTGTACCGAACATGGAGAACATCGCATCAGGACTCCTAGGACCCCTGCTCGTGTTACAGGCGGGGTTTTTCTNGTTGACAAAAATCCTCACAATACCACAGAGTCTAGACTCGTGGTGGACTTCTCTCAATTTTCTAGGGGNNNCACCNGTGTGTCTTGGCCAAAATTCGCAGTCCCAAATCTCCAGTCACTCACCAACCTGTTGTCCTCCAATTTGTCCTGGTTATCGCTGGATGTGTCTGCGGCGTTTTATCATCTTCCTNTGCATCCTGCTGCTATGCCTCATCTTCTTGTTGGTTCTTCTGGACTATCAAGGTATGTTGCCCGTTTGTCCTCTAATTCCAGGATCATCAACCACCAGCACCGGACCATGCANAACCTGCACNACTCCTGCTCAAGGAACCTCTATGTTTCCCTCATGTTGCTGTACAAAACCTACGGACGGAAACTGCACNTGTATTCCCATCCCATCATCTTGGGCTTTCGCAAAATNCCTATGGGAGTGGGCCTCAGTCCGTTTCTCTTGGCTCAGTTTACTAGTGCCATTTGTTCAGTGGTTCGTAGGGCTTTCCCCCACTGTCTGGCTTTCAGTTATATGGATGATGTGGTANTGGGGGCCAAGNCTGTACAACATCTTGAGTCCNTTTATGCCGCTGTTACCAATTTTCTTTTGTCTTTGGGNATACATTTAAACCCTCACAAAACAAAAAGATGGGGTTACTCCCTTAACTTCATGGGATATGTAATTGGAAGTTGGGGCACNTTNCCCCANNNNNNNNNNNNNNNNNNNNNNNNNNNNNNNNNNNNNNNNNNNNNNNNNNNNNNNNNNNTTGATTGGAAAGTATGTCAACGAATTGTGGGTCTTTTGGGNTTTGCTGCCCCTTTTACNCAATGTGGTTATCCTGCTTTAATGCCTTTATATGCATGTATACAAGCTAAACAGGCTTTTACTTTCTCGCCAACTTATAAGGCCTTTCTANNCAAACAGTATCTGAACCTTTACCCCGTTGCTCGGCAACGGCCAGGTCTGTGCCAAGTGTTTGCTGACGCAACCCCCACTGGNTGGGGCTTGGCCATAGGCCATCAGCGCATGCGTGGAACCTTTGTGTCTCCTCTGCCGATCCATACTGCGGAACTCCTAGCCGCTTGTTTTGCTCGCAGCAGGTCTGGAGCGAAACTCATCGGGACTGACANTTCTGTNGTCCTTTCCCGCAANTATACNTCNTTTCCATGGCTGCTAGGCTGTGCTGCCAACTGGATCCTGCGCGGGACGTCCTTTGTTTACGTCCCGTCGGCGCTGAATCCCGCGGACGACCCCTCNCGGGGCCGCNTGGGGCTCTACCGCCCGCTTCTCCGTCTGCCGTACCGACCGACCACGGGGCGCACCTCTCTTTACGCGGACTCCCCGTCTGTGCCTTCTCATCTGCCGGNCCGTGTGCACTTCGCTTCACCTCTGCACGTCGCATGGAGACCACCGTGAACGCCCACCGGAACNTGCCCNAGGTCTTNCATAAGAGGACTCTTGGACTNTCAGCAATGTCAACGACCGACCTTGAGGCATACTTCAAAGACTGTGTGTTTANTGAGTGGGAGGAGTTGGGGGAGGAGANTAGGTTAAAGGTCTTTGTACTAGGAGGCTGTAGGCATAAATTGGTCTGTNCACCAGCACCATGCAACTTTTTCACCTCTGCCTAGTCATCTCTTGTTCATGTCCTACTGTTCAAGCCTCCAAGCTGTGCCTTGGGTGGCTTTNGGGCATG---------------------------------------------------------------------------GACATTGACCCTTATAAAGAATTTGGAGCTNCTGTGGAGTTACTCTCTTTTTTGCCTNCTGACTTCTTTCCGTCGGTNCGAGATCTCCTAGATACCGCCGCTGCTCTGTATCGGGAAGCCTTAGANTCTCCTGAACATNGCTCACCTCACCANACNGCACTCAGGCAAGCTATTCTNTGCTGGGNGGAATTAATGACTCTAGCTACCTGGGTGGGTAATAATTTAGANGATCCAGCATCCAGGGACCTAGTAGTCAATTATGTTAACACTAACATGGGACTAAAGATCAGGCAATTATTGTGGTTTCACATTTCCTGTCTTACCTTTGGAAGAGAANNTGTTCTTGAATATTTGGTGTCTTTTGGAGTGTGGATTCGCACTCCTCNTGCATACAGACCACCAAATGCCCCTATCTTATCAACACTTCCGGANACTACTNTTNTTAGACGA------CGAGGCAGGTCCCCTAGAAGAAGAACTCCCTCGCCTCGCAGACGAAGNTCTCAATCACCGCGTCGCAGAAGATCTCAATCTCGGGAATCCNAATGTTAGTATTCCTTGGACTCATAAGGTGGGAAACTTTACGGGGCTTTATTCTTCTACGGTACCTGTCTTTAATCCTGAATGGCAAACTCCTTCTTTTCCTGACATNCATTTGNAGGAGGACATTGTTNATAGGTGTAANCAATTTGTGGGACCCCTNACAGTNAATGAAAACAGGAGACTAAAATTNATAATNNNNNNNANGTTTTATCCTAAGGTTACCAANTATTTGCCCTTAGATAAAGGGATTAAACCTTATTATCCAGAGCATGNAGTTAATCATTACTTCCAGACGAGACATTATTTACATACTCTTTGGAAGGCGGGTATCTTATATAAGAGAGAGACAACGCGTAGCGCCTCATTTTGCGGGTCACCATATTCTTGGGAACAAGANCTACANCATGGGAGGTTGGTCTTCCAAACCTCGAAAAGGCATGGGGACAAATCT------------TTCTGTCCCCAATCCNCTGGGATTCTTNCCCGATCACCAGTTGGACCCTGCATTCAAAGCCAACTCCGACAATCCNGATTGGGACCTCAACCCACACAAGGACAACTGGCNGGACGCCAACAAGGTGGGAGTGGGAGCATTCGGGCCNGGNTTCACNCCTCCCCATGGGGGACTNNTGGGGTGGAGCCCTCAGGCTCAGGGCANACTCACANCTN------------------------------------TGCCAGCAGCTCCTCCTCCTGCCTCCACCAATCGGCAGNNAGGAAGGCAGCCTACTCCCNTNTCTCCACCTCTAAGNGACACTCATCCTCAGGCCATGCAGTGG
>MY12|Mongolia|715
AACTCCACAACCTTCCACCAAACTCTGCAAGATCCCAGAGTGAGAGGCCTGTATTTCCCTGCTGGTGGCTCCAGTTCAGGAACAGTAAACCCTGTTCCGACTACTGCCTCTCACTTATCGTCAATCTTCTCGAGGATTGGGGACCCTGCGCTGAACATGGAGAACATCACATCAGGANTCCTNGGACCCCTGCTCGTGTTACAGGCGGGGTTTTTCTTGTTGACAANAATCCTCACAATACCNCAGAGTCTAGACTCGTGGTGGACTTCTCTCAATTTTCTAGGGGGAACNNCCGTGTGTCTTGGCCAAAATTCGCAGTCCCNAACCTCCANTCACTCACCAACCTNNTGTCCTCCAANTTGTCCTGGTTATCGCTGGATGTGTCTGCGGCGTTTTATCATCTTCCTCTNCATCCTGCTGCTATGCCTCATCTTCTTGTTGGTTCTTCTGGACTATCAAGGTATGTTGCCCGTTTGTCCTCTAATTCCAGGATCNTCAACCACCAGCACNGGACCATGCAGAACCTGCACGACTCCTGCTCAAGGAACCTCTATGTATCCCTCCTGTTGCTGTACCAAACCTTCGGACGGAAANTGCACCTGTATTCCCATCCCATCATCNTGGGCTTTCGNAAAATNCCTATGGGAGTGGGCCTCAGNCCGTTTCTCNTGGCTCAGTTTACTAGTGCCATTTGTTCAGTGGTTCGTAGGGCTTTCCCCCACTGTNTGGCTTTCAGTTATATGGATGATGTGGTATTGGGGGCCAAGTCTGTACANCATCTTGAGTCCCTTTNTNCCGCTGTTACCAATTTTCTTTTGTCTTTGGGTATACATTTAAACCCTAACAAAACAAAGAGATGGGGTTACTCTCTCAATTTCATGGGCTATGTCATTGGATGTTATGGGTCATTGCCACAAGAACACATCATACAAAAAATCAAAGATTGTTTTAGAAAACTTCNNNNNNNCAGGCCTATTGATTGGAAAGTNTGTCANCGAATTGTGGGTCTTTTGGGNTTTGCTGCCCCTTTTACACAATGTGGNTATCCTGCTNTAATGCCNTTNTATGCATGTATTCAATCTAAGCAGGCTTTCACTTTCTCGCCAACTTACAAGGCCTTTCTGTGTAAACAATACCTGAACCTTTACCCCGTTGCTCGGCAACGGCCAGGTCTGTGCCAAGTGTTTGCTGACGCAACCCCCACTGGNTGGGGCTTGGNCATNGGCCATCAGCGCATGCGTGGAACCTTTNTGNCTCCTCTGCCGATCCATACTGCGGAACTCCTNGCCGCTTGTTTTGCTCGCAGCAGGTCTGGAGCNAANNTNNTCGGGACTGANAANTCTGTTGTNCTCTCCCGCAANTATACATCNTTTCCATGGCTGCTAGGCTGTGCTGCCAACTGGATCCTGCGCGGGACGTCCTTTGTTTACGTCCCGTCGGCGCTGAATCCCGCGGACGACCCNTCTCGGGGCCGCTTGGGACTNTCTCGTCCNCTTCTCCGTCTGNCGTNCCGNCCGACCACGGGNCGCACCTCTCTTTACGCGGACTCCCCGTCTGTGCCTTCTCATCTGCCGGACCGTGTGCACTTCGCTTCACCTCTGCACGTCGCATGGAGACCACCGTGAACGCCCACCNNNNCNTGCCCAAGGTCTTACATAAGAGGACTCTTGGACTNTCNGCAATGTCAACGACCGACCTTGAGGCATACTTCAAAGACTGTNTGTTTAANGANTGGGAGGAGTTGGGGGAGGAGATNAGNTTAAAGGTCTTTGTACTAGGAGGCTGTAGGCATAAATTGGTCTGNNCACCAGCACCATGCAACTTTTTCACCTCTGCCTANTCATCTCTTGTTCATGTCCTACTGTTCAAGCCTCCAAGCTGTGCCTTGGGTGGCTTTGGGGCATG---------------------------------------------------------------------------GACATTGACCCTTATAAAGAATTTGGAGCTACNGTGGAGTTACTCTCTTTTTTGCCTTCTGACTTCTTTCCTTCAGTACGAGATCTTCTAGATACCGCCTCAGCTCTGTATCGGGAAGCCTTAGAGTCTCCTGAGCATTGNTCACCTCACCATACTGCACTCAGGCAAGCAATTCTTTGCTGGGGGGAACTAATGACTCTAGCTACCTGGGTGGGTACTAATTTGGAAGATCCAGCATCTAGGGACCTAGTAGTCAGTTATGTCAACACTAATATGGGCCTAAAGTTCAGGCAACTTTTGTGGTTTCACATTTCTTGTCTCACTTTTGGAAGAGAAACGGTCATAGAGTATTTGGTGTCTTTCGGAGTGTGGATTCGCACTCCTCCNGCNTANAGACCACCAAATGCCCCTATCTTATCAACACTTCCGGANACTACTGTTGTTAGACGA------CGAGGCAGGTCCCCTAGAAGAAGAACTCCCTCGCCTCGCAGACGAAGGTCTCAATCNCCGCGTCGCAGAAGATCTCAATCTCGGGAATCNCAATGTTAGTATTCCTTGGACTCATAAGGTGGGAAACTTTACGGGGCTTTATTCTTCTACTGTACCTGTCTTTAACCCTCATTGGAAAACACCCTCTTTTCCTAATATACATTTACATCAAGACATTATCAAAAAATGTGAACAGTTTGTAGGCCCACTCACAGTCAATGAGAAAAGAAGATTGCAATTGATTATGCCTGCTAGGTTTTATCCAAATGTTACCAAATATTTGCCATTGGATAAGGGTATTAAACCTTATTATCCAGAACATCTAGTTAATCATTACTTTCAAACTAGACACTATTTACACACTCTATGGAAGGCGGGTATATTATATAAGAGAGAAACAACACATAGCGCCTCATTTTGTGGGTCACCATATTCTTGGGAACAAGAGCTACAGCATGGGGC---------------------------------AGAATCT------------TTCCACCAGCAATCCTCTGGGATTCTTTCCCGACCACCAGTTGGATCCAGCCTTCAGAGCAAACACCGCAAATCCAGATTGGGACTTCAATCCCAACAAGGACACCTGGCCAGACGCCAACAAGGTAGGAGCTGGAGCATTCGGGTTGGGATTCACCCCACCGCACGGAGGCCTTTTGGGGTGGAGCCCTCAGGCTCAGGGCATACTACAAACCT------------------------------------TGCCAACAAATCCGCCTCCTGCCTCTACCAATCGCCAGTCAGGAAGGCAGCCTACCCCGTTGTCTCCACCTTTGAGAAACACTCATCCTCAGGCCATGCAGTGG
>MY17|Mongolia|715
NNNNNNNNNNNNNNNNNNNNNNNNNNNNNNNNNNNNNGAGTGAGNGGCCTGTATTTNCCTGCTGGTGGCTCCAGTTCAGGAACAGTAAACCCTGTTCCGACTACTGCCTCTCCCATATCGTCAATCTTCTCGANGATTGGGGACCCTGCGNCGANCATGGAGAACATCACATCAGGATTCCTAGGACCCCTGCTCGTGTTACAGGCGGGGTTTTTCTTGTTGACAAGAATCCTCACAATACCNCAGAGTCTAGACTCGTGGTGGACTTCTCTCAATTTTCTAGGGGGANCNNCCNTGTGTCNTGGCCNAAATTCGCAGTCCCCAACCTCCAATCACTCACCAACNTCNTGTCCTCCAANNTGTCCTGGNTATCGCTGGATGTGTCTGCGGCGTTTTATCATCTTCCTCTTCATCCTGCTGCTATGCCTCATCTTCTTGTTGGTTCTTCTGGACTATCANGGTATGTTGCCCGTTTGTCCTCTANNNNNNNNNNNNNNNNNNNNNNNNNNNNNNNNNNNNNGAACCTGCACGANTNCTGCTCAAGGAACCTCTATGTNTCCCTCNTGTTGCTGTACAAAACCTTCGGACGGAAANTGCACCTGTATTCCCATCCCATCATCCTGGGCTTTCGNAAAATTCCTATGGGAGTGGGCCTCAGNCCGTTTCTCCTGGCTCAGTTTACTAGNGCCATTTGTTCAGTGGTTCGTAGGGCTTTCCCCCACTGTTTGGCTTTCAGTTATATGGATGATGTGGTATTGGGGGCCAAGTCTGTACAGCATCTTGAGTCCCTTTTTACCNCTGTTANNNNNNNNNNNNNNNNNNNNNNNNNNNNNNNNNNNNNNNNNNNNNNNNNNNNNNNNNNNNNNNNNNNNNNNNNNNNNNNNNNNNNNNNNNNNNNNNNNNNNNNNNNNNNNNNNNNNNNNNNNNNNNNNNNNNNNNNNNNNNNNNNNNNNNNNNNNNNNNNNNNNNNNNNNNNNNNNNNNNNNNNNNNNNNNNNNNNNNNNNNNNNNNNNNNNNNNNNNNNNNNNNNNNNNNNNNNNNNNNNNNNNNNNNNNNNNNNNNNNNNNNNNNNNNNNNNNNNNNNNNNNNNNNNNNNNNNNNNNNNNNNNNNNNNNNNNNNNNNNNNNNNNNNNNNNNNNNNNNNNNNNNNNNNNNNNNNNNNNNNNNNNNNNNNNNNNNNNNNNNNNNNNNNNNNNNNNNNNNNNNNNNNNNNNNNNNNNNNNNNNNNNNNNNNNNNNNNNNNNNNNNNNNNNNNNNNNNNNNNNNNNNNNNNNNNNNNNNNNNNNNNNNNNNNNNNNNNNNNNNNNNNNNNNNNNNNNNNNNNNNNNNNNNNNNNNNNNNNNNNNNNNNNNNNNNNNNNNNNNNNNNNNNNNNNNNNNNNNNNNNNNNNNNNNNNNNNNNNNNNNNNNNNNNNNNNNNNNNNNNNNNNNNNNNNNNNNNNNNNNNNNNNNNNNNNNNNNNNNNNNNNNNNNNNNNNNNNNNNNNNNNNNNNNNNNNNNNNNNNNNNNNNNNNNNNNNNNNNNNNNNNNNNNNNNNNNNNNNNNNNNNNNNNNNNNNNNNNNNNNNNNNNNNNNNNNNNNNNNNNNNNNNNNNNNNNNNNNNNNNTCGCATGGAGACCACCGTGAACGCCCACCAAATCTTGCCCAAGNTCTTNCANAAGAGGACTCTTGGACTCTCNNCAATGTCAANNNNNNNNNNNNNNNNNNNNNNNNNNNNNNNNNNNNNNNNNNNNNNNNNNNNNNNNNNNNNNNNGATTAGGTTAAAGGTCTTTGTATTAGGAGGCTGTAGGCATAAATTGGTCTGCGCACCAGCACCATGCAACTTTTTCACCTCTGCCTAATCATCTNTTGTTCATGTCCTACTGTTCAAGCCTCCAAGCTGTGCCTTGGGTGGCTTTGGGGCATG---------------------------------------------------------------------------GACATTGACCCTTATAAAGAATTTGGAGCTACTGTGGAGTTACTCTCNTTTTTGCCTTCTGANTTCTTTCCNTCNGTNCGAGATCTNCTAGATACCGCCTCAGCTCTGTATCGGGAAGCCTTAGAGTCTCCTGAGCATTGTTCACCTCACCATACTGCACTCAGGCAAGCAATTCTTTGCTGGGGGGAACTAATGACTCTAGCTACCTGGGTGGGTACTAATTTGGAAGATCCAGCATCGAGGGACCTAGTAGTCAGTTATGTCAACACTAATATGGGNNNNNNNNNNNNNNNNNNNNNNNNNNNTCACATTTCTTGTCTCACTTTTGGNAGAGAAACNGTTCTGGAGTATTTGGTGTCTTTCGGAGTGTGGATTCGCACTCCTCCNGCTTATAGACCACCAAATGCCCCTATCTTATCAACACTTCCGGANACTACTGTTGTTAGACGA------NGAGGCAGGTCCCCTAGAAGAAGAACTCCCTCGCCTCGCAGACGAAGGTCTCAATCGCCGCGTCGCAGAAGATCTCNATCTCGGGAATCNCAATGTTAGTATTCCNTGGACTCATAAGGTGGGCAACTTTACGGGGNNNNNNNNNNNNNNNNNNNNNNNNNNNNNNNNNNNNNNNNNNNNNNNNNNNNNNNNNNNNNNNNNNNNNNNNNNNNNNNNNNNNNNNNNNNNNNNNNNNNNNNNNNNNNNNNNNNNNNNNNNNNNNNNNNNNNNNNNNNNNNNNNNNNNNNNNNNNNNNNNNNNNNNNNNNNNNNNNNNNNNNNNNNNNNNNNNNNNNNNNNNNNNNNNNNNNNNNNNNNNNNNNNNNNNNNNNNNNNNNNNNNNNNNNNNNNNNNNNNNNNNNNNNNNNNNNNNNNNNNNNNNNNNNNNNNNNNNNNAAACAACACATAGCGCCTCATTTTGTGGGTCACCATATTCTTGGGAACAANAGCTACAGCATGGGGC---------------------------------AGAATCT------------TTCCACCAGCAATCCTCTGGGATTCTTTCCCGACCACCAGTTGGATCCAGCCTTCAGAGCAAACACCNCAAATCCAGATTGGGACTTCAATCCCAACAAGGACACCTGGCCAGACGCCAACAAGGTAGGAGCTGGAGCATTCGGGCTGGGGTTCACCCCACCGCACGGAGGCCTTTTGGGGTGGAGCCCGCAGGCTCAGGGCATACTNNAAACCT------------------------------------TGCCAGCAAATCCGNCTCCTGCCTCNACCAATCGCCAGTCAGGAAGGCAGCCTACCCCNNNNNNNNNNNNNNNNNNNNNNNNNNNNNNNNNNNNNNNNNNNNNN
>AT19|Mongolia|2220
AACTCCACCACTTTCCACCAAACTCTTCAAGATCCCAGAGTCAGGGCTCTGTACTTTCCTGCTGGTGGCTCCAGTTCAGGAACAGTGAGCCCTGCTCAGAATACTGCCTCTGCCATATCGTCAATCTTATCGAAGACTGGGGACCCTGTACCGAACATGGAGAACATCGCATCAGGACTCCTAGGACCCCTGCTCGTGTTACAGGCGGGGTTTTTCTTGTTGACAAAAATCCTCACAATACCACAGAGTCTAGACTCGTGGTGGACTTCTCTCAATTTTCTAGGGGGAACACCCGTGTGTCTTGGCCAAAATTCGCAGTCCCAAATCTCCAGTCACTCACCAACCTGTTGTCCTCCAATTTGTCCTGGTTATCGCTGGATGTGTCTGCGGCGTTTTATCATCTTCCTCTGCATCCTGCTGCTATGCCTCATCTTCTTNTTGGTTCTTCTGGACTATCAAGGTATGTTGCCCGTTTGTCCTCTAATTCCAGGATCATCAACCACCAGCACCGGACCATGCAGAACCTGCACGACTCCTGCTCAAGGAACCTCTATGTTTCCCTCATGTTGCTGTACAAAACCTACGGATGGAAACTGCACCTGTATTCCCATCCCATCATCTTGGGCTTTCGCAAAATACCTATGGGAGTGGGCCTCAGTCCGTTTCTCTTGGCTCAGTTNACTAGTGCCATTTGTTCAGTGGTTCGTAGGGCTTTCCCCCACTGTCTGGCTTTCAGTTATATGGATGATGTGGTATTGGGGGCCAAGTCTGTACAACATCTTGAGTCCCTTTATGCCGCTGTTACCCATTTTCTTTTGTCTTTGGGNATACATTTAAACCCTCACAAAACAAAAAGATGGGGATATTCCCTTAACTTCATGGGATATATAATTGGGAGTTGGGGCACATTGCCACAGGAACATATTGTACAAAAAATCAAACTATGTTTTAGGAAACTTCCTGTAAACAGGCCTATTGATTGGAAAGTATGTCAACGAATTGTGGGTCTTTTGGGATTTGCTGCCCCTTTTACGCAATGTGGATATCCTGCTTTAATGCCTTTATATGCATGTATACAAGCTAAACAGGCTTTCACTTTCTCGCCAACTTACAAGGCCTTTCTAAGTAAACAGTATCTGAACCTTTACCCCGTTGCTCGGCAACGGCCNGGTCTGTGCCAAGTGTTTGCTGACGCAACCCCCACTGGNTGGGGCTTGGCCATAGGCCANCAGCGCATGCGTGGAACCTTTGTGTCTCCTCTGCCGATCCATACTGCGGAACTCCTAGCCGCTTGTTTTGCTCGCAGCAGGTCTGGAGCGAAACTCATCGGGACTGACAATTCTGTCGTGCTNTCCCGCAAGTATACNTCNTTTCCATGGCTGCTAGGCTGTGCTGCCAACTGGATCCTGCGCGGGACGTCCTTTGTTTACGTCCCGTCGGCGCTGAATCCCGCGGACGACCCCTCNCGGGGCCGCTTGGGGCTCTACCGCCCGCTTCTCCGTCTGCCGTACCGACCGACCACGGGGCGCACCTCTCTTTACGCGGACTCCCCGTCTGTNCCTTCTCATCTGCCGGNCCGTGTGCACTTCGCTTCACCTCTGCACGTCGCATGGAGACCACCGTGAACGCCCACCGGAACCTGCCCAAGGTCTTNCATAAGAGGACTCTTGGACTNTCAGCAATGTCAACGACCGACCTTGAGGCATACTTCAAAGACTGTGTGTTTACTGAGTGGGAGGAGTTGGGGGAGGAGANTAGGTTAAAGGTCTTTGTACTAGGAGGCTGTAGGCATAAATTGGTCTGTTCACCAGCACCATGCAACTTTTTCACCTCTGCCTAGTCATCTCTTGTTCATGTCCTACTGTTCAAGCCTCCAAGCTGTGCCTTGGGTGGCTTTNGGGCATG---------------------------------------------------------------------------GACATTGACCCTTATAAAGAATTTGGAGCTACTGTGGAGTTACTCTCTTTTTTGCCTTCTGACTTCTTTCCGTCGGTGCGAGATCTCCTAGATACCGCCGCTGCTCTGTATCGGGAAGCCTTAGAATCTCCTGAACATTGCTCACCTCACCACACAGCACTCAGGCAAGCTATTCTGTGCTGGGGGGAATTAATGACTCTAGCTACCTGGGTGGGTAATAATTTAGAAGATCCAGCATCCAGGGACCTAGTAGTCAATTATGTTAACACTAACATGGGCCTAAAGATCAGGCAATTATTGTGGTTTCACATTTCNTGCCTTACTTTTGGAAGAGAAACTGTTCTTGAATATTTGGTGTCTTTTGGAGTGTGGATTCGCACTCCTCCTGCATACAGACCACCAAATGCCCCTATCTTATCAACACTTCCGGAAACTACTGTTNTTAGACGA------CGAGGCAGGTCCCCTAGAAGAAGAACTCCCTCGCCTCGCAGACGAAGNTCTCAATCACCGCGTCGCAGAAGATCTCAATCTCGGGAATCCNAATGTTAGTATTCCTTGGACTCATAAGGTGGGAAANTTTACGGGGCTTTATTCTTCTACAGTACCTGTCTTTAATCCTGAATGGCAAACTCCTTCTTTTCCTGACATTCATTTGCAGGAGGACATTGTTGATAGGTGTAAGCAATTTGTGGGACCCCTCACAGTAAATGAAAACAGGAGACTAAAATTAATTATGCCTGCTAGATTTTATCCTAATGTTACCAAATATTTGCCCTTAGATAAAGGGATCAAACCTTATTATCCAGAGCATGTAGTTAATCATTACTTCCAGACGAGACATTATTTACATACTCTTTGGAAGGCGGGTATCTTATATAAAAGAGAGTCAACACGTAGCGCCTCATTTTGCGGGTCACCATATTCTTGGGAACAAGANCTACANCATGGGAGGTTGGTCTTCCAAACCTCGAAAAGGCATGGGGACAAATCT------------TTCTGTCCCCAATCCCCTGGGATTCTTCCCCGATCANCAGTTGGACCCTGCATTCAAAGCCAACTCNGANAATCCNGATTGGGACCTCAACCCNCACAAGGACAACTGGCCGGANGCCAACAAGGTGGGAGTGGGAGCATTCGGGCCNGGNTTCACNCCTCCCCATGGGGGACTGTTGGGGTGGAGCCCTCAGGCTCAGGGCATACTCACANCTN------------------------------------TGCCAGCAGCTCCTCCTCCTGCCTCCACCAATCGGCAGTCAGGAAGGCAGCCTACTCCCTTATCTCCACCTCTAAGGGACACTCATCCTCAGGCCATGCAGTGG
>AT24|Mongolia|2220
AACTCCACCACTTTCCACCAAACTCTTCAAGATCCCAGAGTCAGGGCTCTGTACTTTCCTGCTGGTGGCTCCAGTTCAGGAACAGTGAGCCCTGCTCAGAATACTGCCTCGGCCATATCGTCAATCTTATCGAAGACTGGGGACCCTGTACCGAACATGGAGAACATCGCATCAGGACTCCTAGGACCCCTGCTCGTGTTACAGGCGGGGTTTTTCTTGTTGACAAAAATCCTCACAATACCACAGAGTCTAGACTCGTGGTGGACTTCTCTCAATTTTCTAGGGGGAACACCCGTGTGTCTTGGCCAAAATTCGCAGTCCCAAATCTCCAGTCACTCACCAACCTGTTGTCCTCCAATTTGTCCTGGTTATCGCTGGATGTGTCTGCGGCGTTTTATCATCTTCCTCTGCATCCTGCTGCTATGCCTCATCTTCTTGTTGGTTCTTCTGGACTATCAAGGTATGTTGCCCGTTTGTCCTCTAATTCCAGGATCATCAACCACCAGCACCGGACCATGCAGAACCTGCACTACTCCTGCTCAAGGAACCTCTATGTTTCCCTCATGTTGCTGTACAAAACCTACGGACGGAAACTGCACCTGTATTCCCATCCCATCATCTTGGGCTTTCGCAAAATACCTATGGGAGTGGGCCTCAGTCCGTTTCTCTTGGCTCAGTTTACTAGTGCCATTTGTTCAGTGGTTCGTAGGGCTTTCCCCCACTGTCTGGCTTTCAGTTATATGGATGATGTGGTATTGGGGGCCAAGTCTGTACAACATCTTGAGTCCCTTTATGCCGCTGTTACCAATTTTCTTTTGTCTTTGGGTATACATTTAAACCCTCACAAAACAAAAAGATGGGGTTACTCCCTTAACTTCATGGGATATGTAATTGGAAGTTGGGGCACCTTACCCCAGGAACATATTGTNNNAAAAATCAAACAATGTTTTAAGAAACTTCCTGTAAACAGGCCTATTGATTGGAAAGTGTGTCAACGAATTGTGGGTCTTTTGGGATTTGCTGCCCCTTTTACACAATGTGGTTATCCTGCTTTAATGCCTTTATATGCATGTATACAAGCTAAACAGGCTTTTACTTTCTCGCCAACTTATAAGGCCTTTCTAAACAAACAGTATCTGACCCTTTACCCCGTTGCTCGGCAACGGCCAGGTCTGTGCCAAGTGTTTGCTGACGCAACCCCCACTGGTTGGGGCTTGGCCATAGGCCATCAGCGCATGCGTGGNACCTTTGTGTCTCCTCTGCCGATCCATACTGCGGAACTCCTAGCCGCTTGTTTTGCTCGCAGCAGGTCTGGAGCGAAACTTATCGGGACTGACAATTCTGTTGTTCTTTCCCGCAAATATACATCATTTCCATGGCTGCTAGGCTGTGCTGCCAACTGGATCCTGCGCGGGACGTCCTTTGTTTACGTCCCGTCGGCGCTGAATCCCGCGGACGACCCCTCCCGGGGCCGCTTGGGGCTCTACCGCCCGCTTCTCCGTCTGCCGTACCGACCGACCACGGGNCGCACCTCTCTTTACGCGGACTCCCCGTCTGTGCCTTCTCATCTGCCGGACCGTGTGCACTTCGCTTCACCTCTGCACGTCGCATGGAGACCACCGTGAACGCCCACCGGAACCTGCCCAAGGTCTTGCATAAGAGGACTCTTGGACTTTCAGCNATGTCAACGACCGACCTTGAGGCATACTTCAAAGACTGTGTGTTTANTGAGTGGGAGGAGTTGGGGGAGGAGATNAGGTTAAAGGTCTTTGTACTAGGAGGCTGTAGGCATAAATTGGTCTGTTCACCAGCACCATGCAACTTTTTCACCTCTGCCTAGTCATCTCTTGTTCATGTCCTACTGTTCAAGCCTCCAAGCTGTGCCTTGGGTGGCTTTGGGGCATG---------------------------------------------------------------------------GACATTGACCCTTATAAAGAATTTGGAGCTACTGTGGAGTTACTCTCTTTTTTGCCTTCTGACTTCTTTCCGTCGGTGCGAGATCTCCTAGATACCGCCGCTGCTCTGTATCGGGAAGCCTTAGAGTCTCCTGAACATTGCTCACCTCACCATACAGCACTCAGGCAAGCTATTCTGTGCTGGGGGGAATTAATGACNCTAGCTACCTGGGTGGGTAATAATTTAGAAGATCCAGCATCCAGAGACCTAGTAGTCAATTATGTTAACACTAACATGGGCCTAAAGATCAGGCAATTATTGTGGTTTCACATTTCCTGTCTTACTTTTGGAAGAGAAACTGTTCTTGAATATTTGGTGTCTTTTGGAGTGTGGATTCGCACTCCTCCTGCATACAGACCACCAAATGCCCCTATCTTATCAACACTTCCGGAAACTACTGTTGTTAGACGA------CGAGGCAGGTCCCCTAGAAGAAGAACTCCCTCGCCTCGCAGACGAAGGTCTCAATCACCGCGTCGCAGAAGATCTCAATCTCGGGAATCCCAATGTTAGTATTCCTTGGACTCATAAGGTGGGAAACTTTACGGGGCTTTATTCTTCTACAGTACCTGTCTTTAATCCTGAATGGCAAACTCCTTCTTTTCCTGACATTCATTTGCAGGAGAACATTGTTGATAGGTGTAAGCAATTTGTGGGACCACTCACAGTAAATGAAAACAGGAGACTAAAATTAATTATGCCTGCTAGATTTTATCCTAATGCTACCAAATATTTACCCTTAGATAAAGGGATCAAACCTTATTATCCAGAGCATGTAGTTAATCATTACTTCCAGACAAGACATTATTTACATACTCTTTGGAAGGCGGGTATCTTATATAAGAGAGAGACAACGCGTAGCGCCTCATTTTGCGGGTCACCATATTCTTGGGAACAAGATCTACAGCATGGGAGGTTGGTCTTCCAAACCTCGAAAAGGCATGGGGACAAATCT------------TTCTGTCCCCAATCCTCTGGGATTCTTTCCCGATCACCAGTTGGACCCTGCATTCAAAGCCAACTCCGACAATCCCGATTGGGACCTCAACCCACACAAGGACAACTGGCCGGACGCCAACAAGGTGGGAGTGGGAGCATTCGGGCCNGGNTTNACNCCACCCCATGGGGGACTGTTGGGGTGGAGCCCTCAGGCTCAGGGCATACTCACAACTG------------------------------------TGCCAGCAGCTCCTCCTCCTGCCTCCACCAATCGGCAGGTAGGAAGGCAGCCTACTCCCTTATCTCCACCTCTAAGGGACACTCATCCTCAGGCCATGCAGTGG
>AT7|Mongolia|2220
AANTCCACCACNTTCCACCAAACTCTTCAAGATCCCAGAGTCAGGGCTCTGTACTTTCCTGCTGGTGGCTCCAGTTCAGGAACAGTGANCCCTGCTCAGAATACTGCCTCTNCCATATCGTCAATCTTATCGAAGACTGGGGACCCTGTACCGAACATGGAGAACATCGCATCAGGACTCCTAGGACCCCTGCTCGTGTTACAGGCGGGGTTTTTCTNGTTGACAAAAATCCTCACAATACCACAGAGTCTAGACTCGTGGTGGACTTCTCTCAATTTTCTAGGGGGAACACCCGTGTGTCTTGGCCAAAATTCGCAGTCCCAAATCTCCAGTCACTCACCAACCTGTTGTCCTCCAATTTGTCCTGGTTATCGCTGGATGTGTCTGCGGCGTTTTATCATCTTCCTCTGCATCCTGCTGCTATGCCTCATCTTCTTGTTGGTTCTTCTGGACTATCAAGGTATGTTGCCCGTTTGTCCTCTAATTCCAGGATCATCAACCACCAGCACCGGACCATGCANAACCTGCACGACTCCTGCTCAAGGAACCTCTATGTTTCCCTCATGTTGCTGTACAAAACCTACGGANGGAAACTGCACCTGTATTCCCATCCCATCNTCTTGGGCTTTCGCAAAATACCTATGGGAGTGGGCCTCAGTCCGTTTCTCTTGGCTCAGTTTACTAGTGCCATTTGTTCAGTGGTTCGTAGGGCTTTCCCCCACTGTCTGGCTTTCAGTTATATGGATGATGTGGTATTGGGGGCCAAGTCTGTACAACATCTTGAGTCCCTTTATGCCGCTGTTACCNATTTTCTTTTGTCTTTGGGTATACATTTAAACCCTCACAAAACAAAAAGATGGGGNTANTCCCTTAACTTCATGGGATATNTAATTGGGAGTTGGGGCACATTGCCACAGGAACATATTGTACAAAAAATCAAACTATGTTTTAGGAAACTTCCTGTAAACAGGCCTATTGATTGGAAAGTGTGTCAACGAATNGTGGGTCTTTTGGGNTTTGCTGCCCCTTTTACNCAATGTGGNTATCCTGCTTTAATGCCTTTATATGCATGTATACAAGCNAAACAGGCTTTNACTTTCTCGCCAACTTANAAGGCCTTTCTNANNAANCANTATCTGAACCTTTACCCCGTTGCTCGGCAACGGCCNGGTCTNTGCCAAGTGTTTGCTGACGCAACCCCCACTGGNTGGGGCTTGGCCATAGGCCATCAGCGCATGCGTGGAACCTTTGTGTCTCCTCTGCCGATCCATACTGCGGAACTCCTAGCCGCTTGTTTTGCTCGCAGCAGGTCTGGAGCGAAACTCATCGGGACTGACAATTCTGTCGTGCTNTCCCGCAANTATACATCNTTTCCATGGCTGCTAGGCTGTGCTGCCAACTGGATCCTGCGCGGGACGTCCTTTGTTTACGTCCCGTCGGCGCTGAATCCCGCGGACGACCCCTCNCGGGGCCGCTTGGGGCTCTACCGCCCGCTTCTCCGTCTGNCGTNCCGACCGACCACGGGGCGCACCTCTCTTTACGCGGACTCCCCGTCTGTGCCTTCTCATCTGCCGGACCGTGTGCACTTCGCTTCACCTCTGCACGTCGCATGGANACCACCGTGAACGCCCACCGGAACCTGCCCNAGGTCTTGCATAAGAGGACTCTTGGACTTTCAGCAATGTCAACGACCGACCTTGAGGCATACTTCAAAGACTGTGTGTTTANTGAGTGGGAGGAGTTGGGGGAGGAGATNAGGTTAAAGGTCTTTGTACTAGGAGGCTGTAGGCATAAATTGGTCTGTTCACCAGCACCATGCAACTTTTTCACCTCTGCCTAGTCATCTCTTGTTCATGTCCTACTGTTCAAGCCTCCAAGCTGTGCCTTGGGTGGCTTTNGGGCATG---------------------------------------------------------------------------GACATTGACNCTTATAAAGAATTTGGAGCTACTGNGGAGTTACTCTCTTTTTTGCCTTCTGACTTCTTTCCGTCGGTGCGAGATCTCCTAGATACCGCCNCTGCTCTGTATCGGGAAGCCTTAGANTCTCCTGAACATTGCTCACCTCACCANACAGCACTCAGGCAAGCTATTNTGTGCTGGGGGGAATTAATGACTCTAGCTACCTGGGTGGGTAATAATTTAGAAGATCCAGCATCCAGGGACCTAGTAGTCAATTATGTTAACACTAACATGGGCCTAAAGATCAGGCAATTATTGTGGTTTCACATTTCCTGNCTTACNTTTGGAAGAGAAACTGTTCTTGAATATTTGGTGTCTTTTGGAGTGTGGATTCGCACTCCTCCTGCATACAGACCACCAAATGCCCCTATCTTATCAACACTTCCGGAAACTACTGTTGTTAGACGA------CGAGGCAGGTCCCCTAGAAGAAGAACTCCCTCGCCTCGCAGACGAAGNTCTCAATCACCGCGTCGCAGAAGATCTCAATCTCGGGAATCCNAATGTTAGTATTCCTTGGACTCATAAGGTGGGAAACTTTACGGGGCTTTATTCTTCTACNGTACCTGTCTTTAATCCTGAATGGCAAACTCCTTCTTTTCCTGACATTCATTTGCAGGAGGACATTGTTGATAGGTGTAAGCAATTTGTGGGACCCCTCACAGTAAATGAAAACAGGAGACTAAAATTAATTATGCCTGCTAGATTTTATCCTAATGTTACCAAATATTTGCCCTTAGATAAAGGGATCAAACCTTATTATCCGGAGCATGTAGTTAATCATTACTTCCAGACGAGACATTATTTACATACTCTTTGGAAGGCGGGTATCTTATATAAAAGAGAGTCAACNCGTAGCGCCTCATTTTGCGGGTCACCATATTCTTGGGAACAAGANCTACANCATGGGAGGTTGGTCTTCCAAACCTCGAAAAGGCATGGGGACAAATCT------------TTCTGTCCCCAATCCNCTGGGATTCTTNCCCGATCANCAGNTGGACCCTGCATTCAAAGCCAACTCNGANAATCCAGATTGGGACCTCAACCCACACAAGGACAACTGGCCGGACGCCAACAAGGTGGGAGTGGGAGCATTCGGGCCAGGGTTCACCCCTCCCCATGGGGGACTGTTGGGGTGGAGCCCTCAGGCTCAGGGCATANTCACANCTN------------------------------------TGCCAGCAGCTCCTCCTCCTGCCTCCACCAATCGGCAGNNAGGAAGGCAGCCTACTCCCTTATCTCCACCTCTAAGGGACNCTCATCCTCAGGCCATGCAGTGG
>TJZM25_2|China|1765
NNNTCCACCACTTTCCACCAAACTCTTCAAGATCCCAGAGTCAGGGCTCTGTACTTTCCTGCTGGTGGCTCCAGTTCAGGAACAGTGAGCCCTGCTCAGAATACTGTCTCTGCCATATCGTCAATCTTATCGAAGACTGGGGACCCTGTACCGAACATGGAGAACATCGCATCAGGACTCCTAGGACCCCTGCTCGTGTTACAGGCGGGGTTTTTCTTGTTGACAAAAATCCTCACAATACCACAGAGTCTAGACTCGTGGTGGACTTCTCTCAATTTTCTAGGGGGAACACCCGTGTGTCTTGGCCAAAATTCGCAGTCCCAAATCTCCAGTCACTCACCAACCTGTTGTCCTCCAATTTGTCCTGGTTATCGCTGGATGTGTCTGCGGCGTTTTATCATCTTCCTCTGCATCCTGCTGCTATGCCTCATCTTCTTGTTGGTTCTTCTGGACTATCAAGGTATGTTGCCCGTTTGTCCTCTAATTCCAGGATCATCAACCACCAGCACCGGACCATGCAAAACCTGCACAACTCCTGCTCAAGGAACCTCTATGTTTCCCTCATGTTGCTGTACAAAACCTACGGANGGAAACTGCACCTGTATTCCCATCCCATCATCTTGGGCTTTCGCAAAATACCTATGGGAGTGGGCCTCAGTCCGTTTCTCTTGGCTCAGTTTACTAGTGCCATTTGTTCAGTGGTTCGTAGGGCTTTCCCCCACTGTCTGGCTTTCAGTTATATGGATGATGTGGTATTGGGGGCCAAGTCTGTACAACATCTTGAGTCCCTTTATGCCGCTGTTACCAATTTTCTTTTGTCTTTGGGTATACATTTAAACCCTCACAAAACAAAAAGATGGGGATATTCCCTTAACTTCATGGGATATGTAATTGGGAGTTGGGGCACATTGCCACAGGAACATATTGTACAAAAAATCAAACTATGTTTTAGGAAACTTCCTGTAAACAGGCCTATTGATTGGAAAGTATGTCAACGTATTGTGGGTCTTTTGGGGTTTGCTGCCCCNTTTACGCAATGTGGATATCCTGCTTTAATGCCTTTATATGCATGTATACAAGCAAAACAGGCTTTTACTTTCTCGCCAACTTACAAGGCCTTTCTAAGTCAACAGTATCTGAACCTTTACCCCGTTGCTCGGCAACGACCTGGTCTGTGCCAAGTGTTTGCTGACGCAACCCCCACTGGTTGGGGCTTGGCCATAGGCCATCAGCGCATGCGTGGAACCTTTGTGTCTCCTCTGCCGATNCATACTGCGGAACTCCTAGCCGCTTGTTTTGCTCGCAGCAGGTCTGGAGCGAAACTNATCGGGACTGACAATTCTGTNGTGCTNTCCCGCAANTATACATCATTTCCATGGCTGCTAGGCTGTGCTGCCAACTGGATCCTGCGCGGGACGTCCTTTGTTTACGTCCCGTCGGCGCTGAATCCCGCGGACGACCCCTCCCGGGGCCGCTTGGGGCTCTACCGCNCGCTTCTCCGTCTGCCGTACCGNCCGACCACGGGNCGCACCTCTCTTTACGCGGACTCCCCGTCTGTGCCTTCTCATCTGCCGGACCGTGTGCACTTCGCTTCACCTCTGCACGTCGCATGGAGACCACCGTGAACGCCCACCGGAACCTGCCCAAGGTCTTGCATAAGAGGACTCTTGGACTTTCAGCAATGTCAACGACCGACCTTGAGGCATACTTCAAAGACTGTGTGTTTAATGAGTGGGAGGAGTTGGGGGAGGAGATTAGGTTAAAGGTCTTTGTACTAGGAGGCTGTAGGCATAAATTGGTCTGTTCACCAGCACCATGCAACTTTTTCACCTCTGCCTAGTCATCTCTTGTTCATGTCCTACTGTTCAAGCCTCCAAGCTGTGCCTTGGGTGGCTTTGGGGCATG---------------------------------------------------------------------------GACATTGACCCTTATAAAGAATTTGGAGCTACTGTGGAGTTACTCTCTTTTTTGCCTTCTGACTTCTTTCCGTCGGTGCGAGATCTCCTAGATACCGCCGCTGCTCTGTATCGGGAAGCCTTAGAATCTCCTGANCATTGCTCACCTCACCACACAGCACTCAGGCAAGCTATTCTGTGCTGGGGGGAATTAATGACTCTAGCTACCTGGGTGGGTAATAATTTAGAAGATCCAGCATCCAGGGACCTAGTAGTCAATTATGTTAACACTAACATGGGCCTAAAGATCAGGCAATTATTGTGGTTTCACATTTCTTGTCTTACTTTTGGAAGAGAAACTGTTCTTGAATATTTGGTGTCTTTTGGAGTGTGGATTCGCACTCCTCCTGCNTACAGACCACCAAATGCCCCTATCTTATCAACACTTCCGGAAACTACTGTTGTTAGACGA------CGAGGCAGGTCCCCTAGAAGAAGAACTCCCTCGCCTCGCAGACGAAGGTCTCAATCACCGCGTCGCAGAAGATCTCAATCTCGGGAATCCCAATGTTAGTATTCCTTGGACTCATAAGGTGGGAAACTTTACGGGGCTTTATTCTTCTACAGTACCTGTCTTTAATCCTGAATGGCAAACTCCTTCTTTTCCTGACATTCATTTGCAGGAGGACATTGTCGATAGGTGTAAGCAATTTGTGGGACCCCTCACAGTAAATGAAAACAGGAGACTAAAATTAATTATGCCTGCTAGATTTTATCCCAATGTTACCAAATATTTGCCCTTAGATAAAGGGATCAAACCTTATTATCCAGAGCATGTAGTTAATCATTACTTCCAGACGAGACATTATTTACATACTCTTTGGAAGGCGGGTATCTTATATAAAAGAGAGTCAACACGTAGCGCCTCATTTTGCGGGTCACCATATTCTTGGGAACAAGATCTACAGCATGGGAGGTTGGTCTTCCAAACCTCGAAAAGGCATGGGGACAAATCT------------TTCTGTCCCCAATCCCCTGGGATTCTTCCCCGATCATCAGTTGGACCCTGCATTCAAAGCCAACTCAGAAAATCCAGATTGGGACCTCAACCCACACAAGGACAACTGGCCGGACGCCAACAAGGTGGGAGTGGGAGCATTCGGGCCAGGGTTCACCCCTCCCCATGGGGGACTGTTGGGGTGGAGCCCTCAGGCTCAGGGCATACTCACAACTG------------------------------------TGCCAGCAGCTCCTCCTCCTGCCTCCACCAATCGGCAGNNAGGAAGGCAGCCTACTCCCTTATCTCCACCTCTAAGGGACACTCATCCTCAGGCCATGCANTNN
>XBQM20|China|2885
NNNNNNNNNNNNNNNNNNNNNACTCTGCAAGATCCCAGAGTAAGAGGCCTGTATTTCCCTGCTGGTGGCTCCAGTTCAGGAACAGTAAACCCTGTTCCGACTACTGCCTCTCACATATCGTCAATCTTCTCGAGGACTGGGGACCCTGCACCGAACATGGAAAACATCACATCAGGATTCCTAGGACCCCTGCTCGTGTTACAGGCGGGGTTTTTCTTGTTGACAAGAATCCTCACAATACCGCAGAGTCTAGACTCGTGGTGGACTTCTCTCAATTTTCTAGGGGGAGCTACCGTGTGTCTTGGCCAAAATTCGCAGTCCCCAACCTCCAATCACTCACCAACCTCCTGTCCTCCAACTTGTCCTGGCTATCGCTGGATGTGTCTGCGGCGTTTTATCATCTTCCNCTTCATCCTGCTGCTATGCCTCATCTTCTTGTTGGTTCTTCTGGACTATCAAGGTATGTTGCCCGTTTGTCCTCTAATTCCAGGATCCTCAACCACCAGCACGGGACCATGCAGAACCTGCACGACTCCTGCTCAAGGAACCTCTATGTATCCCTCCTGTTGCTGTACAAAACCTTCGGATGGAAATTGCACCTGNNNNNNNNNNNNNNNNNNNNNNNNNNNNNNNNNNNNNNNNNNNNNNNNNNNNNNNNNNNNNNNNNNNNNNNNNNNNNNNNNNNNNNNNNNNNNNNNNNGGTTCGTAGGGCTTTCCCCCACTGTCTGGCTTTCAGTNNNNNNNNNNNNNNNNNNNNNNNNNNNNNNNNNNNNNNNNNNNNNNNNNNNNNNNNNNNNNNNNNNNNNNNNNNNNNNNNNNNNNNNNNNNNNNNNNNNNNNNNNNNNNNNNNNNNNNNNNNNNNNNNNNNNNNNNNNNNNNNNNNNNNNNNNNNNNNNNNNNNNNNNNNNNNNNNNNNNNNNNNNNNNNNNNNNNNNNNNNNNNNNNNNNNNNNNNNNNNNNNNNNNNNNNNNNNNNNNNNNNNNNNNNNNNNNNNNNNNNNNNNNNNNNNNNNNNNNNNNNNNNNNNNNNNNNNNNNNNNNNNNNNNNNNNNNNNNNNNNNNNNNNNNNNNNNNNNNNNNNNNNNNNNNNNNNNNNNNNNNNNNNNNNNNNNNNNNNNNNNNNNNNNNNNNNNNNNNNNNNNNNNNNNNNNNNNNNNNNNNNNNNNNNNNNNNNNNNNNNNNNNNNNNNNNNNCGCAACCCCCACTGGCTGNNNNNNNNNNNNNNNNNATCAGCGCATGCGTGGAANNNNNNNNNNNNNNNNNNNNNNNNNNNNNNNNNNNNNNNNNNNNNNNNGTTTNNNNNNNNNNNNNNNNNNNNNNNNNNNNNNNNNNNNNNNNNNNNNNNNNNNNNNNNNNNNNNNNNNNNNNNNNNNNNNNNNNNNNNTAGGCTGTGCTGCCAACTGNNNNNNNNNNNNNNNNNNNNNNNNNNNNNNNNNNNNNNNNNNNNNNNNNNNNNNNNNNNNNNNNNNNNNNNNNNNNNNNNNNNNNNNNNNNNNNNNNNNNNNNNNNNNNNNNNNNNNNNNNNNNNNNNNNNNNNNNNNNNNNNNNNNNNNNNNNNNNNNNNNNNNNNNNNNNNNNNNNNNNNNNNNNNNNNNNNNNNNNCACGTCGCATGGAGACCACCGTGAACGCCCACCAAATCTTGCCCAAGGTCTTACATAAGAGGACTCTTGGACTCTCAGCAATGTCAACAACCGACCTTGAGGCATACTTCAAAGACTGTTTGTTTAAGGACTGGGAGGAGTTGGGGGAGGAGATTAGGTTAAAGGTCTTTGTATTAGGAGGCTGTAGGCATAAATTGGTCTGCGCACCAGCACCATGCAACTTTTTCACCTCTGCCTAATCATCTCTTGTTCATGTCCTACTGTTCAAGCCTCCAAGCTGTGCCTTGGGTGGCTTTGGGGCATG---------------------------------------------------------------------------GACATTGACCCTTATAAAGAATTTGGAGCTACTGTGGAGTTACTCTCGTTTTTGCCTTCTGACTTCTTTCCTTCAGTACGAGATCTTCTAGATACCGCCTCAGCTCTGTATCGGGAAGCCTTAGAGTCTCCTGAGCATTGCTCACCTCACCATACAGCACTCAGGCAAGCAATTCTGTGCTGGGGGGAACTAATGACTCTAGCGACCTGGGTGGGTNATAATTTGGAAGNNNNNNNNNNNNNNNNNNNNNNNNNNNNNNNNNNNNNNNNNNNNNNNNNNNNNNNNNNNNNNNNNNNNNNNNNNNNNNNNNNNNNNNNNNNNNNNNNNNNNNNNNNNNNNNNNNNNNNNNNNNNNNNNNNNNNNNNNGTGTGGATTCGCACTCCCCCAGCTTATAGACCACCAAATGCCCCTATCTTATCAACACTTCCGGAGACTACTGTTGTTAGACGA------CGAGGCAGGTCCCCTAGAAGAAGAACTCCCTCGCCTCGCAGACGAAGGTCTCAATCGCCGCGTCGCAGAAGATCTCAATCTCGGGAATCCCAATGTTAGTATTCCTTGGACTCATAAGGTGGGAAACTTTACGGGNNNNNNNNNNNNNNNNNNNNNNNNNNNNNNNNNNNNNNNNNNNNNNNNNNNNNNNNNNNNNNNNNNNNNNNNNNNNNNNNNNNNNNNNNNNNNNNNNNNNNNNNNNNNNNNNNNNNNNNNNNNNNNNNNNNNNNNNNNNNNNNNNNNNNNNNNNNNNNNNNNNNNNNNNNNNNNNNNNNNNNNNNNNNNNNNNNNNNNNNNNNNNNNNNNNNNNNNNNNNNNNNNNNNNNNNNNNNNNNNNNNNNNNNNNNNNNNNNNNNNNNNNNNNNNNNNNNNNNNNNNNNNCTTATATAAGAGAGAAACCACACATAGCGCCTCATTTTGTGGGTCACCATATTATTGGGAACAAGAGCTACAGCATGGGGC---------------------------------AGAATCT------------TTCCACCAGCAATCCTCTGGGATTCTTTCCCGACCACCAGTTGGATCCAGCCTTCAGAGCAAACACCAGAAATCCAGATTGGGACTTCAATCCCAACAAGGACCCCTGGCCAGACGCCAACAAGGTAGGAGCTGGAGCATTCGGGCTGGGGTTCACCCCACCGCACGGAGGCCTTTTGGGGTGGAGCCCTCAGGCTCAGGGCATACTACAAACAT------------------------------------TGCCAACAAATCCGCCTCCTGCCTCTACCAATCGCCAGTCAGGAAGGCAGCCTACCCCTCTGTCTCCACCTCTGAGAGACACTCATCCTCAGGCCATGCANNNN
>XBQM46|China|2885
AACTCCACAACATTCCACCAAACTCTGCAAGATCCCAGAGTAAGAGGCCTGTATTTCCCTGCTGGTGGCTCCAGTTCAGGAATAGTAAACCCTGTTCCGACTACTGCCTCTCACATATCGTCAATCTTCTCGAGGACTGGGGACCCTGCACCGAACATGGAAAACATCACATCAGGATTCCTAGGACCCCTGCTCGTGTTACAGGCGGGGTTTTTCTTGTTGACAAGAATCCTCACAATACCGCAGAGTCTAGACTCGTGGTGGACTTCTCTCAATTTTCTAGGGGGAGCTACCGTGTGTCTTGGCCAAAATTCGCAGTCCCCAACCTCCAATCACTCACCAACCTCCTGTCCTCCAACTTGTCCTGGCTATCGCTGGATGTGTCTGCGGCGTTTTATCATCTTCCTCTTCATCCTGCTGCTATGCCTCATCTTCTTGTTGGTTCTTCTGGACTATCAAGGTATGTTGCCCGTTTGTCCTCTAATTCCAGGATCCTCAACCACCAGCACGGGACCATGCAGAACCTGCACGACTCCTGCTCAAGGAACCTCTATGTATCCCTCCTGTTGCTGTACAAAACCTTCGGATGGAAATTGCACCTGTATTCCCATCCCATCATCCTGGGCTTTCGGAAAATTCCTATGGGAGTGGGCCTCAGCCCGTTTCTCCTGGCTCAGTTTACTAGTGCCATTTGTTCAGTGGTTCGTAGGGCTTTCCCCCACTGTCTGGCTTTCAGTTATATGGATGATGTGGTATTGGGGGCCAAGTCTGTACAGCATCTTGAGTCCCTTTATACCGCTGTTACCAATTTTCTTTTGTCTTTGGGTATACATTTAAACCCTAACAAAACAAAAAGATGGGGCTATTCCCTGAATTTCATGGNNNNNNNNNNNNNNNNNNNNNNNNNNNNNNNNNNNNNNNNNNNNNNNNNNNNNNNNNNNNNNNNNNNNNNNNNNNNNNNNNNNNNNAGGCCTATTGATTGGAAAGTGTGTCAACGTATTGTGGGTCTTTTGGGTTTTGCTGCCCCTTTTACACAATGTGGTTATCCTGCTTTAATGCCCTTATATGCATGTATCCAATCTAAGCAGGCTTTCACTTTCTCGCCAACTTACAAGGCCTTTCTGTGTAAACAATACCTGAACCTTTACCCCGTTGCCCGGCAACGGCCAGGTCTGTGCCAAGTGTTTGCTGACGCAACCCCCACTGGCTGGGGCTTGGTCATGGGCCATCAGCGCATGCGTGGAACCTTTGTGGCTCCTCTGCCGATCCATACTGCGGAACTCCTAGCCGCTTGTTTTGCTCGCAGCAGGTCTGGAGCAAACATTCTCGGGACTGATAACTCTGTTGTTCTCTCCCGGAAATATACATCGTTTCCATGGCTGCTAGGCTGTGCTGCCAACTGGATCCTGCGCGGGACGTCCTTTGTTTACGTCCCGTCAGCGCTGAATCCCGCGGACGACCCCTCTCGGGGCCGCTTGGGACTTTGTCGTCCCCTTCTCCGTCTGCCGTTCCAGCCGACCACGGGGCGCACCTCTCTTTACGCGGTCTCCCCGTCTGTGCCTTCTCATCTGCCGGACCGTGTGCACTTCGCTTCACCTCTGCACGTCGCATGGAGACCACCGTGAACGCCCACCAAATCTTGCCCAAGGTCTTACATAAGAGGACTCTTGGACTCTCAGCAATGTCAACAACCGACCTTGAGGCGTACTTCAAAGACTGTTTGTTTAAGGACTGGGAGGAGTTGGGGGAGGAGACTAGGTTAAAGGTCTTTGTATTAGGAGGCTGTAGGCATAAATTGGTCTGCGCACCAGCACCATGCAACTTTTTCACCTCTGCCTAATCATCTCTTGTTCATGTCCTACTGTTCAAGCCTCCAAGCTGTGCCTTGGGTGGCTTTGGGGCATG---------------------------------------------------------------------------GACATTGACCCTTATAAAGAATTTGGAGCTACTGTGGAGTTACTCTCGTTTTTGCCTTCTGACTTCTTTCCTTCAGTACGAGATCTTCTAGATACCGCCTCAGCTCTGTATCGGGAAGCCTTAGAGTCTCCTGAGCATTGCTCACCTCACCATACAGCACTCAGGCAAGCAATTCTGTGCTGGGGGGAACTAATGACTCTAGCGACCTGGGTGGGTAATAATTTGGAAGATCCAGCCTCTAGGGACCTAGTAGTCAATTATGTCAACACTAACATGGGCCTAAAGATCAGGCAACTATTGTGGTTTCATATTTCTTGTCTNACTTTTGGGAGAGAAACNGTCCTTGAGTATTTGGTGTCTTTTGGAGTGTGGATTCGCACTCCCCCAGCTTATAGACCACCAAATGCCCCTATCTTATCAACACTTCCGGAGACTACTGTTGTTAGACGA------CGAGGCAGGTCCCCTAGAAGAAGAACTCCCTCGCCTCGCAGACGAAGGTCTCAATCGCCGCGTCGCAGAAGATCTCAATCTCGGGAATCCCAATGTTAGTATTCCTTGGACTCATAAGGTGGGAAACTTTACGGGGCTTTATTCTTCTACTGTACCTGTCTTTAACCCTAATTGGAAAACNCCCTCTTTTCCTGATATACATTTACACCAAGACATTATCAACAAATGTGAACAATTTGTAGGCCCTCTCACAGTTAATGAGAAAANNNNNNNNNNNNNNNNNNNNNNNNNNNNNNNNNNNNNNNNNNNNNNNNNNNNNNNNNNNNNNNNNNNNNGTATCAAACCTTATTATCCAGAACATCTAGTTAATCATTACTTTCAAACCAGACACTATTTACATACTCTATGGAAGGCGGGCATCTTATATAAGAGAGAAACCACACATAGCGCCTCATTTTGTGGGTCACCATATTATTGGGAACAAGAGCTACAGCATGGGGC---------------------------------AGAATCT------------TTCCACCAGCAATCCTCTGGGATTCTTTCCCGACCACCAGTTGGATCCAGCCTTCAGAGCAAACACCAGAAATCCAGATTGGGACTTCAATCCCAACAAGGACCCCTGGCCAGACGCCAACAAGGTAGGAGCTGGAGCATTCGGGCTGGGGTTCACCCCACCGCACGGAGGCCTTTTGGGGTGGAGCCCTCAGGCTCAGGGCATACTACAAACAT------------------------------------TGCCAACAAATCCGCCTCCTGCCTCTACCAATCGCCAGTCAGGAAGGCAGCCTACCCCTCTGTCTCCACCTCTGAGAGACACTCATCCTCAGGCCATGCAGTGG
>XN12|Russia|2060
AACTCCACCACNTTCCACCAAACTCTTCAAGANCCCAGAGTCAGGGCTCTGTACTTTCCTGCTGGTGGCTCCAGTTCAGGAACAGTGANCCCTGCTCAGAATACTGCCTCNNCCATATCGTCAATCTTATCGAAGACTGGGGACCCTGTACCGAACATGGAGAACATCGCATCAGGACTCCTAGGACCCCTGCTCGTGTTACAGGCGGGGTTTTTCTTGTTGACAAAAATCCTCACAATACCACAGAGTCTAGACTCGTGGTGGACTTCTCTCAATTTTCTAGGGGGAACACCCGTGTGTCTTGGCCAAAATTCGCAGTCCCAAATCTCCAGTCACTCACCAACNTGTTGTCCTCCAATTTGTCCTGGTTATCGCTGGATGTGTCTGCGGCGTTTTATCATCTTCCTNTGCATCCTGCTGCTATGCCTCATCTTCTTGTTGGTTCTTCTGGACTATCAAGGTATGTTGCCCGTTTGTCCTCTAATTCCAGGATCATCAACCACCAGCACCGGACCATGCANAACCTGCACNACTCCTGCTCAAGGAACCTCTATGTTTCCCTCATGTTGCTGTACAAAACCTACGGACGGAAACTGCACNTGTATTCCCATCCCATCNTCTTGGGCTTTCGCAAAATACCTATGGGAGTGGGCCTCAGTCCGTTTCTCTTGGCTCAGTTTACTAGTGCCATTTGTTCAGTGGTTCGTAGGGCTTTCCCCCACTGTCTGGCTTTCAGTTATATGGATGATGTGGTATTGGGGGCCAAGTCTGTACAACATCTTGAGTCCCTTTATGCCGCTGTTACCAATTTTCTTTTGTCTTTGGGTATACATTTAAACCCTCACAAAACAAAAAGATGGGGTTACTCCCTTAACTTCATGGGATATGTAATTGGAAGTTGGGGCACCTTACCCCAGGAACATATTGTNNNAAAAATCAAACTATGTTTTANGAAACTTCCTGTAAACAGNCCTATTGATTGGAANGTGTGTCAACGAATTGTGGGTCTTTTGGGNTTTGCTGCCCCTTTTACACAATGTGGTTATCCTGCTTTAATGCCTTTATATGCATGTATACAAGCNAAACAGGCTTTTACTTTCTCGCCAACTTANAAGGCCTTTCTAANCAAACAGTATCTGANCCTTTACCCCGTTGCTCGGCAACGGCCAGGTCTGTGCCAAGTGTTTGCTGACGCAACCCCCACTGGNTGGGGCTTGGCCATAGGCCATCAGCGCATGCGTGGNACCTTTGTGTCTCCTCTGCCGATCCATACTGCGGAACTCCTAGCNGCTTGTTTTGCTCGCAGCAGGTCTGGAGCGAAACTNATCGGGACTGACAATTCTGTNGTNCTNTCCCGCAANTATACNTCNTTTCCATGGCTGCTAGGCTGTGCTGCCAACTGGATCCTGCGCGGGACGTCCTTTGTTTACGTCCCGTCGGCGCTGAATCCCGCGGACGACCCCTCNCGGGGCCGCTTGGGGCTCTACCGCCCGCTTCTCCGTCTGCCGTACCGACCGACCACGGGNCGCACCTCTCTTTACGCGGACTCCCCGTCTGTGCCTTCTCATCTGCCGGNCCGTGTGCACTTCGCTTCACCTCTGCACGTCGCATGGAGACCACCGTGAACGCCCACCGGANCCTGCCCNAGGTCTTNCATAAGAGGACTCTTGGACTTTCAGCNATGTCAACGACCGACCTTGAGGCATACTTCAAAGACTGTGTGTTTAATGAGTGGGAGGAGTTGGGGGAGGAGATNAGGTTAAAGGTCTTTGTACTAGGAGGCTGTAGGCATAAATTGGTCTGTTCACCAGCACCATGCAACTTTTTCACCTCTGCCTAGTCATCTCTTGTTCATGTCCTACTGTTCAAGCCTCCAAGCTGTGCCTTGGGTGGCTTTGGGGCATG---------------------------------------------------------------------------GACATTGACCCTTATAAAGAATTTGGAGCTACTGTGGAGTTACTCTCTTTTTTGCCTTCTGACTTCTTTCCGTCGGTNCGAGATCTCCTAGATACCGCCGCTGCTCTGTATCGGGAAGCCTTAGAGTCTCCTGAACATTGCTCACCTCACCATACAGCACTCAGGCAAGCTATTCTGTGCTGGGGGGAATTAATGACNCTAGCTACCTGGGTGGGTAATAATTTAGAAGATCCAGCATCCAGNGACCTAGTAGTCAATTATGTTAACACTAACATGGGNCTAAAGATCAGGCAATTANTGTGGTTTCACATTTCCTGTCTTACNTTTGGAAGAGAAACTGTTCTTGAATATTTGGTGTCTTTTGGAGTGTGGATTCGCACTCCTCCTGCATANAGACCACCAAATGCCCCTATCTTATCAACACTTCCGGAAACTACTGTTGTTAGACGA------CGAGGCAGGTCCCCTAGAAGAAGAACTCCCTCGCCTCGCAGACGAAGNTCTCAATCACCGCGTCGCAGAAGATCTCAATCTCGGGAATCCCAATGTTAGTATTCCTTGGACTCATAAGGTGGGAAACTTTACGGGGCTTTATTCTTCTACNGTACCTGTCTTTAATCCTGAATGGCAAACTCCTTCTTTTCCTGACATNCATTTGCAGGANNACATTGTTNATAGGTGTAANCAATTTGTGGGACCCCTCACAGTNAATGAAAACAGGAGACTAAAATTNATNATGCCTGCTAGNTTTTATCCNAATGNTACNAAATATTTGCCCTTAGATAAAGGGATNAAACCTTATTATCCAGAGCATGTAGTTAATCATTANTTCCAGACNAGACATTATTTACATACTCTTTGGAAGGCGGGTATCTTATATAANNGAGAGACAACGCGTAGCGCCTCATTTTGCGGGTCACCATATTCTTGGGAACAAGANCTACANCATGGGAGGTTGGTCTTCCAAACCTCGAAAAGGCATGGGGACNAATCT------------TTCTGTCCCCAATCCNCTGGGATTCTTNCCCGATCACCAGTTGGACCCTGCATTCAAAGCCAACTCCGACAATCCNGATTGGGACCTCAACCCACACAAGGACAACTGGCCGGACGCCAACAAGGTGGGAGTGGGAGCATTNGGGCCNGGNTTNACNCCNCCCCATGGGGGACTNTTGGGGTGGAGCCCTCAGGCTCAGGGCATACTCACANCTN------------------------------------TGCCAGCAGCTCCTCCTCCTGCCTCCACCAATCGGCAGNNAGGAAGGCAGCCTACTCCCNTNTCTCCACCTCTAAGGGACACTCATCCTCAGGCCATGCAGTGG
>FLTM97|China|2130
NNNNNNNNNNNNNNNNNNNNNNNNNNNNNNNNNNNNNNNGTCAGNGCTCTGTACTTTCCTGCTGGTGGCTCCAGTTCAGGAACAGTGAGCCCTGCTCAGAATACTGNNTNTGNCATATCGTCAATCTTATCGAAGACTGGGGACCCTGCACCGAACATGGAGAACATCGCATCAGGACTCCTAGGACCCCTGCTCGTGTTACAGGCGGGGTTTTTCTTGTTGANAAAAATNNTNACAATACCACAGAGTCTAGANTNGTGGTGGACTTCTCTCAATTTTCTANNGGNAACACCCGTGTGTCTTGGCCAAAATTCGCAGTCCCAAATCTCCANTCACTCACCAACCTGTTGTCCTNCAATTTGTCCTGGCTATCGCTGGNTGTGTNTGCGGCGTTTTATCATCTTCCTCTGCATCCTGCTGCTATGCCTCATCTTCTTGTTGGNNNNNNNNNNNNNNNNNNNNNNNNNNNNNNNNNGTCCTCTAATTCCAGGATCATCAACCANNNNNNNNNNNNNNNNNNNNNNNNNNNNNNCTCCTGCTCAAGGAACCTCTATGTTTCCCTCATGTTGCTGTACAAAACCTACGGACGGAAACTGCACCTGTATTCCCATCCCATCATCTTGGGCTTTCGCAAAATACCTATGGGAGTGGGCCTCAGTCCGTTTCTCTTGGCTCAGTTTACTAGTGCCNTTTGTTCAGTGGTTCGTAGGGCTTTCCCCCACTGTCTGGCTTTCAGTTATATGGATGATGTGGTATTGGGNGCCAAGNNNNNNNNNNNNNNNNNNNNNNNNNNNNNNNNNNNNNNNNNNNNNNNNNNNNNNNNNNNNNNNNNNNNNNNNNNNNNNNNNNNNNNNNNNNNNNNNNNNNNNNNNNNNNNNNNNNNNNNNNNNNNNNNNNNNNNNNNNNNNNNNNNNNNNNNNNNNNNNNNNNNNNNNNNNNNNNNNNNNNNNNNNNNNNNNNNNNNNNNNNNNNNNNNNNNNNNNNNNNNNNNNNNNNNNNNNNNNNNNNNNNNNNNNNNNNNNNNNNNNNNNNNNNNNNNNNNNNNNNNNNNNNNNNNNNNNNNNNNNNNNNNNNNNNNNNNNNNNNNNNNNNNNNNNNNNNNNNNNNNNNNNNNNNNNNNNNNNNNNNNNNNNNNNNNNNNNNNNNNNNNNNNNNNNNNNNNNNNNNNNNNNNNNNNNNNNNNNNNNNNNNNNNNNNNNNNNNNNNNNNNNNNNNNNNNNNNNNNNNNNNNNNNNNNNNNNNNNNNNNNNNNNNNNNNNNNNNNNNNNNNNNNNNNNNNNNNNNNNNNNNNNNNNNNNNNNNNNNNNNNNNNNNNNNNNNNNNNNNNNNNNNNNNNNNNNNNNNNNNNNNNNNNNNNNNNNNNNNNNNNNNNNNNNNNNNNNNNNNNNNNNNNNNNNNNNNNNNNNNNNNNNNNNNNNNNNNNNNNNNNNNNNNNNNNNNNNNNNNNNNNNNNNNNNNNNNNNNNNNNNNNNNNNNNNNNNNNNNNNNNNNNNNNNNNNNNNNNNNNNNNNNNNNNNNNNNNNNNNNNNNNNNNNNNNNNNNNNNNNNNNNNNNNNNNNNNNNNNNNNNNNNNNNNNNNNNNNNNNNNNNNNNNNNNNNNNNNNGTCGCATGGAGACCACCGTGAANGCCCACCGGAACCTGCCCAAGNTCTTGCATAAGAGNACTCTTGGACTTTCAGCAATGTCAACGACCGACCTTGAGGCATACTTCAAAGACTGTGTGTTTAATGAGTGGGAGGAGTTGGGGGAGGAGATTAGGTTAAAGGTCTTTGTACTAGGAGGCTGTAGGCATAAATTGGTCTGTTCACCAGCACCATGCAACTTTTTCANCTCTGCCTAGTCATCTCTTGTTCATGTCCTACTGTTCAAGCCTCCAAGCTGTGCCTTGGGTGGCTTTGGGGCATG---------------------------------------------------------------------------GACATTGATCCTTATAAAGAATTTGGAGCTACTGTGGAGTTACTCTCTTTTTTGCCTTCTGACTTCTTTCCGTCGGTGCGAGATCTCCTAGATACCGCCGCTGCTCTGTATCGGGAAGCCTTAGAGTCTCCTGAACATTGCTCACCTCACCATACAGCACTCAGGCAAGCTATTCTGTGCTGGGGGGAATTAATGACTCTANCTACNNNNNNNNNNNNNNNNNNNNNNNNNNNNNNNNNNNNNNNNNNNNNNNNNNNNNNNNNNNNCACTAACATGGGCCTAAAGATCAGGCAATTATTGTGGTTTCACATTTCCTGTCTTACTTTTGGAAGAGAAACTGTTCTTGAATATTTGGTGTCTTTTGGAGTGTGGATTCGCACTCCTCCTGCATACAGACCACCAAATGCCCCTATCTTATCAACACTTCCNGAAACTACTGTTGTTAGACGA------CGAGGCAGGTCCCCTAGAAGAAGAACTCCCTCGCCTCGCAGACGAAGGTCTCAATCACCGCGTCGCAGAAGATCTCAATCTCGGGAATCCCAATNTTAGTATTCCTTGGACTCATAAGGTNGGAAACTTTACGGGGCTTTATTCTTCTACAGTACCTGTCTTTAATCCTGAATGGCAAACTCCTTCTTTTCCTAACATTCATTTGCAGGAGAACATTGTTGATAGNTGTAAGCAATTTGTGGGACCCCTNNNNNNNNNNNAAAACAGGAGACTAAAANNNNNNNNNNNNNNNNNNNNNNNNNNNNNNNNNNNNNAATATTTGNNNTTAGATAAAGGGATCAAACCTTATTATCCAGAGCATGTAGTTAATCATTACTTCCAGACGAGACATTANNNNNNNNNNNNNNNNNNNNNNNNNNNNNNNNNNNNNNNNNNNNNNNNNNNNNNNNNNNNATTTTGCGGGTCACCATATTCTTGGGAACAAGATCTACAGCATGGGAGGTTGGTCTTNNAAACCTCGAAAAGGCATGGGGACAAATCT------------TTCTGTCCCCAATCCTCTGGGATTCTTTCCCGATCANCAGTTGGACCCTGCATTCAAAGCCAACTCAGACAATCCCGATTGGGACNTCAACCCACACAAGGACAACTGGCCGGACGCCAACAAGGTGGGAGNNNNNNNNNNNNNNNNNNNNNNNNNNNNNNNNNNNNNNNNNNNNTTGGGGTGGAGCCCTCAGGCTCAGGGCATACTTACAACTG------------------------------------TGCCAGCAGCTCCTCCTCCTGCCTCCACCAATCGGCAGTTAGGAAGNCAGCCTACTCCCTTATCNNNNNNNNNNNNNNNNNNNNNNNNNNNNNNNNNNNNNNNN
>XHM12|China|2440
AANNNNNNNNCTTTCCACCAAACTCTTCAAGATCCCAGAGTNAGGGNTCTGTACTTTCCTGCTGGTGGCTCCAGTTCAGGAACAGTGAGCCCTGCTCAGAATACTGCCTCTGCCATATCGTCAATNTTATCGAAGACTGGGNACCCTGTACCGAACATGGAGAACATCGCATCAGGACTCCTAGGACCCCTGCTCGTGTTANAGGCGGGGTTTTTCTTGTTGACAAAAATCCTCACAATACCACAGAGTCTAGACTCGTGGTGGACTTCTCTCAATTTTCTAGGGGGAACACCCGTGTGTCTTGGCCAAAATTCGCAGTCCCAAATCTCCAGTCACTCACCAACCTGTTGTCCTCCAATTTGTCCTGGTTATCGNTGGATGTGTCTGCGGCGTTTTATCATCTTCCTCTGCATCCTGCTGCTATGCCTCATCTTCTTGTTGGTTCTTCTGGACTATCAAGGTATGTTGCCCGTTTGTCCTCTAATTCCAGGATCATCAACCACCAGCACCGGACCATGCAGAACCTGCACGACTCCTGCTCAAGGAACCTCTATGTTTCCCTCATGTTGCTGTACAAAACCTACGGACGGAAACTGNACCTGTATTCCCATCCCATCATCTTGGGCTTTCGCAAAATACCTATGGNAGTGGGCCTCAGTCCGTTTCTCTTGGCTCAGTTTACTAGTGCCATTTNTTCAGTNNTTCGTAGGGCTTTNCCCCACTNTCTGGCTTTCAGTTATATGGATGATGTGGTATTGGGGGCCAAGTCTGTACAACATCTTGAGTCCCTTTATGCCGCTGTTACCAATTTTCTTTTGTCTTNNNNNNNNNNNNNNNNNNNNNNNNNNNNNNNNNNNNNNNNNNNNNNNNNNNNNNNNNNNNNNNNNNNNNNNNNNNNNNNNNNNNNNNNNNNNNNNNNNNNNNNNNNNNNNNNNNNNNNNNNNNNNNNNNNGAAACTTCCTGTAAACAGGCCTATTGATTGGAAGGTGTGTCAANGAATTGTGGGTCTTTTGGGATTTGCTGCCCCTTTTACACAATGTGGTTATCCTGCTTTAATGCNNNNNNNNNNNNNNNNNNNNNNNNNNNNNNNNNNNNNNNNNNNNNNNNNNNNNNNNNNNNNNNNNNNNNNNNNNNNNNNNNNNNNNNNNNNNNNNNNNNNNNNNNNNNNNNNNNNNNNNNNNNNNNNNNNNNNNNNNNNNNNNNNNNNNNNNNNNNNNNNNNNNNNNNNNCAGCGCATGCGTGGGACCTTTGTGTCTCCTCTGCCGATCCATACTGCGGAACTCCTAGCCGCTTGTTTTGCTCGCAGCAGGTCTGGAGCGAAACTTATCGGGACTGACAATTCTGTTGTNNTTTNCCGCAAATATACATCATTTCCATGGCTGCTAGGCTNTNCTGCCAACTGGATCCTGCGCGGNNNNNNNNNNNNNNNNNNNNNNNNNNNNNNNNNNNNNNNNNNNNNNNNNNNNNNNNNNNNNNNNNNNNNNNNNNNNNNNNNNNNNNNNNNNNNNNNNNNNNNNNNNNNNNNNNNNNNNNNNNNNNNNNNNNNNNNNNNNNNNNNNNNNNNNNNNNNNNNNNNNNNNNNNNNNNNNNNNNNNNNNNNNNNNGTCGCATGGAGANCACCGTGAACGCCCACNGGAACCTGCCCAAGGTCTTGCATAAGAGGACTCTTGGACTTTCAGCAATGTCAACGACCGACCTTGAGGCATACTTCAAAGACTGTGTGTTTAATGAGTGGGAGGAGTTGGGGGAGGAGATNAGGTTAAAGGTCTTTGTACTAGGAGGCTGTAGGCATAAATTGGTCTNTTCACCAGCACCATGCAACTTTTTCACCTCTGCCTAGTCATCTCTTGTTNATGTCCTACTGTTCAAGCCTCCAAGCTGTGCCTTGGGTGGCTTTGGGGCATG---------------------------------------------------------------------------GACATTGACCCTTATAAAGAATTTGGAGCTACTGTGGAGTTACTCTCTTTTTTGCCTTCTGACTTCTTTCCGTCGGTGCGAGATCTCCTAGATACCGCCGCTGCTCTGTATCGGGAAGCCTTAGAGTCTCCTGAACATTGCTCACCTCACCATACAGCACTCAGGCAAGCTATTCTGTGCTGGGGGGAATTAATGACTCTAGCTACCTGGGTGGGTAATAATTTAGAAGATCCAGCATCCANGNACCTAGTAGTCAATTATGTTAACACTAACATGGGCCTAAAGATCAGGCAATTATTGTGGTTTCACATTTCCTGTCTTACTTTTGGAAGAGAAACTGTTCTTGAATATTTGGTGTCTTTTGGAGTGTNGATTCGCACTCCTCCTGCATACAGACCACCAAATGCCCCTATCTTATCAACACTTCCGGAAACTACTGTTGTTAGACGA------CGAGGCAGGTCCCCTAGAANAAGAACTCNNTNGNNTCGCAGANGAAGGTCTCAATCACCGCGTCGCAGAAGATCTCAATCTCGGGAATCCNAATNTTAGTATTCCTTGGACTCATAAGNTGGGAAACTTTACGGGGCTTTATTCTTCTACAGTACCTGTCTTTAATCCTGAATGGCAAACTCCTTCTTTTCCTGACATTCATTTGCAGGAGAACATTGTTGATAGATGTAANNNNNNNNNNNNNNNNNNNNNNNNNNNNNNNNNNNNNNNNNNNNNNNNNNNNNNNNNNNNNNNNNNNNNNNNNNNNNNNNNNNNATATTTNCCCTTAGATAAAGGGATCAAACCTTATTATCCAGAGCATGTAGTTAATCATTACTTCCAGACGAGACATTATTTACATACTCTTTGGAAGGCGGGTATCTTATATAAGAGAGAGACAACGCGTAGCGCCTCATTTTGCGGGTCACCATATTCTTGGGAACAAGATCTACAGCATGGGNNNNNNNNNNNNNNNNNNNNNNNNNNNNNNNNNNNNNNNNNN------------NNNNNNNNNCAATCCTCTGGGATTCTTTCCCGATCACCAGTTGGACCCTGCATTCAAAGCCAACTCCGACAATCCCGATTGGGACCTCAACCCACACAAGGACAACTGGCCGGACGCCAACAAGGTGGGAGTGGGAGCATTCGGGCCGGGANTNNNNNNNNNNNNNNNNNNNNTGTTGGGGTGGAGCCCTCAGGCTCAGGGCATACTCACAACNN------------------------------------TGCCAGCAGCTCCTCCTCCTGCCTCCACCAATCGGCAGTTAGGAAGNCAGCCTACTCCCTTATCTCCACCTCTAAGGGACACTCATCCTCAGGCCATGCAGTGG
>HHM29|China|400
AANTCCACAACATTCCACCAANCTCTGCTAGACCCCAGAGTGAGGGGCCTATACTTTCCTGCTGGTGGCTCCAGTTCAGGAACAGTAAACCCTGTTCCGACTACTGCCTCACCCATATCGTCAATCTTCTCGAGGACTGGGGACCCTGCACCGAACATGGAGAACACAACATCAGGATTCCTAGGACCCCTGCTCGTGTTACAGGCGGGGTTTTTCTTGTTGACAAGAATCCTCACAATACCACAGAGTCTAGACTCGTGGTGGACTTCTCTCAATTTTCTAGGGGGAGCACCCACGTGTCCTGGCCAAAATTCGCAGTCCCCAACCTCCAATCACTCACCAACCTCTTGTCCTCCAATTTGTCCTGGCTATCGCTGGATGTGTCTGCGGCGTTTTATCATATTCCTCTTCATCCTGCTGCTATGCCTCATCTTCTTGTTGGTTCTTCTGGACTACCAAGGTATGTTGCCCGTTTGTCCTCTACTTCCAGGAACATCAACTACCAGCACGGGACCATGCAAGACNTGCACGATTCCTGCTCAAGGAACCTCTATGTTTCCCTCTTGTTGCTGTACAAAACCTTCGGACGGAAACTGCACTTGTATTCCCATCCCATCATCTTGGGCTTTCGCAAGATTCNTATGGGAGTGGGCCTCAGTCCGTTTCTCCTGGCTCAGTTTACTAGTGCCATTTGTTCAGTGGTTCGTAGGGCTTTCCCCCACTGTTTGGCTTTCAGTTATATGGATGATGTGGTATTGGGGGCCAAGTCTGTACAACATCTTGAGTCCCTTTTTACCGCTNTTACCAATTTTCTTTTGTCTTTGGGTATACATTTAAACCCTAATAAAACCAAACGTTGGGGNTANTNCCTTAACTTCATGGGATATGTAATTGGAAGTTGGGGTACTTTACCGCAAGAACATATTGTACTAAAACTCAAGCAATGTTTTCGAAAACTGCCTGTAAATAGACCTATTGATTGGAAAGTATGTCAGAGAATTGTGGGTCTTTTGGGCTTTGCTGCCCCTTTTACACAATNTGGCTATCCTGCCTTAATGCCTTTATATGCATNTATACAATCTAAGCAGGCTTTCACTTTCTCGCCAACTTACAAGGCCTTTCTGTGTAAACAATATCTGAACCTTTACCCCGTTGCCCGGCAACGGTCAGGTCTNTGCCAAGTGTTTGCTGACGCAACCCCCACTGGATGGGGCTTGGCTATTGGCCATCGCCGCATGCGTGGAACCTTTGTGGCTCCTCTGCCGATCCATACTGCGGAACTCCTAGCAGCTTGTTTTGCTCGCAGCCGGTCTGGAGCGAAACTTATCGGCACCGACAACTCTGTTGTCCTCTCTCGGAAATACACCTCCTTTCCATGGCTGCTAGGGTGTGCTGCCAANTGGATCCTACGCGGGACATCCTTTGTCTACGTCCCGTCGGCNCGGAATCCCGCGGACGANCNGTCTCGGGGCCGTTTGGGACTCTACCGTCCCCTTCTTCATCTGCCGTTCCGGCCGACCACGGGGCGCACCTCTCTTTACGCGGTCTCCCCGTCTGTGCCTTCTCATNTGCCGGACCGTGTNCACTTCGCTTCACCTCTGNACGTCGCATGGAGACCACCGTGAACGCCCACCAGGTCTTGCCCAAGGTCTTACATAAGAGGACTCTTGGACTCTCAGCAATGTCAACGACCGACCTTGAGGCGTACTTCAAANACTGTTTGTTTAAGGACTGGGAGGAGTTGGGGGAGGAGATTAGGTTAANGNTNTTTGTACTAGGAGGCTGTAGGCATAAATTGGTCTGTTCACCTGCACCATGCAACTTTTTCACCTCTGCCTAATCATCTCATGTTCATGTCCTACTGTTCAAGCCTCCAAGCTGTGCCTTGGGTGGCTTTGGGGCATG---------------------------------------------------------------------------GACATTGACCCGTATAAAGAATTTGGAGCTTCTGTGGAGTTACTCTCTTTTTTGCCTTCTGACTTCTTTCCTTCTATTCGAGATCTCCTCGACACCGCCTCTGCTCTGTATCGGGAGGCCTTAGAGTCTCCGGAGCATTGTTCACCTCACCATACAGCACTCAGGCAAGCTATTCTGTGTTGGGGTGAGTTGATGAATCTGGCCACCTGGGTGGGAAGTAATTTGGAAGACCCAGCATCCAGGGAATTAGTAGTCAGCTATGTCAATGTTAATATGGGCCTAAAAATCAGACAACTACTGTGGTTTCACATTTCCTGTCTTACTTTTGGAAGAGAAACTGTTCTTGAGTATTTGGTGTCTTTTGGAGTGTGGATTCGCACTCCTNCTGCTTACAGACCACCAAATGCCCCTATCTTATCAACACTTCCGGAAACTACTGTTGTTAGACGA------CGAGGCAGGTCCCCTAGAAGAAGAACTCCCTCGCCTCGCAGACGAAGGTCTCAATCGCCGCGTCGCAGAAGATCTCAATCTCGGGAATCTCAATGTTAGTATCCCTTGGACTCATAAGGTGGGAAACTTTACTGGGCTTTATTCTTCTTCTGTACCTGTCTTTAATCCTGAGTGGCAAACTCCCTCCTTTCCTCACATTCATTTACAGGAGGACATTATTAATAGATGTCAACAATATGTGGGCCCTCTTACAGTTAATGAAAAAAGGAGATTAAAATTAATTATGCCTGCTAGGTTCTATCCTAACCTTACCAAATATTTGCCCTTGGACAAAGGCATAAAACCCTATTATCCTGAACATGCAGTTAATCATTACTTCAAAACTAGGCATTATTTACATACTCTGTGGAAGGCTGGCATTCTATATAAGAGAGAAACTACACGCAGCGCCTCATTTTGTGGGTCACCATATTCTTGGGAACAAGAGCTACAGCATGGGAGGTTGGTCTTCCAAACCTCGACAAGGCATGGGGACAAATCT------------TTCTGTTCCCAATCCTCTGGGATTCTTTCCCGATCACCAGTTGGACCCTGCGTTCGGAGCCAACTCAAACAATCCAGATTGGGACTTCAACCCCAACAAGGATCATTGGCCAGAGGCAAATCAGGTAGGAGCGGGAGCATTCGGGCCAGGGTTCACCCCACCACACGGCGGTATTTTGGGGTGGAGCCCTCAGGCTCAGGGCATATTGACAACTG------------------------------------TGCCAGTAGCACCTCCTCCTGCCTCCACCAATCGGCAGTCAGGAAGACAGCCTACTCCCATCTCTCCACCTCTAAGAGACAGTCATCCTCAGGCCATGCANTGG
>JHM2098|China|2500
ANNNNNNCCACGTTCCACCAAACTCTTCAAGATNCCAGAGTCAGGGCTCTGTATTTTCCTGCTGGTGGCTCCAGTTCAGGAACAGTAAACCCTGCTCAGAATACTGCCTCTTCCATATCGTCAATCTTATNGAAGANTGGGGACCCTGTACCGAACATGGAGAACATCGCATCAGGACTCCTAGGACCCCTGCTCGTGTTACAGGCGGGGTTTTTCTTGTTGACAAAAATCCTCACAATACCACAGAGTCTAGACTCGTGGTGGACTTCTCTCAATTTTCTAGGGGGAACACCCGTGTGTCTTGGCCAAAATTCGCAGTCCCAAATCTCCAGTCACTCACCAACCTGTTGTCCTCCAATTTGTCCTGGTTATCGCTGGATGTGTCTGCGGCGTTTTATCATCTTNCTCTGCATCCTGCTGCTATGCCTCATCTTCTTGTTGGTTCTTCTGGACTATCAAGGTATGTTGCCCGTTTGTCCTCTAATTCCAGGATCATCAACCACCAGCACCGGACCATGCAGAACCTGCACGACTCCTGCTCAAGGAACCTCTATGTTTCCCTCATGTTGCTGTACAAAACCTACGGACGGAAACTGCACATGTATTCCCATCCCATCATCTTGGGCTTTCGCAAAATACCTATGGGAGTGGGCCTCAGTCCGTTTCTCTTGGCTCAGTTTACTAGTGCCATTTGTTCAGTGGTTCGNAGGGCTTTCCCCCACTGTCTGGCTTTCAGTTATATGGATGATGTGGTATTGGGGGCCAAGTNTGTACAACATCTTGAGTCCCTTTATGCCGCTGTTACCAATTTTCTTTTGTCTTTGGGTATACATTTAAACCCTCACAAAACAAAAAGATGGGGTTACTCCCTTAACTTCATGGGATATGTAATNNNNNNNNNNNNNNNNNNNNNNNNNNNNNNNNNNNNNNNNNNNNNNNNNNNNNNNNNNNNNNNNNNNNNNNNNNNNNNNNNNNNNNNNNNNNNNNNNNNNNNNNNNNNNNNNNNNNNNNNNNNNNNNNNNNNNNCTTTTACNCAATGTGGTTATCCTGCTTTAATGCCTTTATATGCATGTATACAAGCTAAACAGGNNNNNNNNNNNNNNNNNNNNNNNNNNNNNNNNNNNNNNAAACAGTATCTGAACCTTTACCCCGTTGCTCGGCAACGGCCAGGTCTGTGCCAAGTGTTTGCTGACGCAACCCCCACTGGNTGGGGCTTGGCTATGGGCCATCAGCGCATGCGTGGAACCTTTGTGTCTCCTCTGCCGATCCATACTGCGGAACTCCTAGCCGCTTGTTTTGCTCGCAGCAGGTCTGGAGCAAAACTNATCGGGACTGACAATTCCGTNGTCCTTTCCCGCAANTATACATCGTTNCCATGGCTGCTAGGCTGTGCTGCCAACTGGATCCTGCGCGGGACGTCCTTTGTTTACGTCCCGTCGGCGCTGAATCCCNNNNNNNNNNNNNNNNNNNNNNNNNNNNNNNNNNNNNNNNNNNNNNNNNNNNNNNNNNNNNNNNNNNNNNNNNNNNNNNNNNNNNNNNNNNNNNNNNNNNNNNNNNNNNNNNNNNNNNNNNNNNNNNNNNNNNNNNNNNNNNNNNNNNNNCANGTCGCATGGAGACCACCGTGAACGCCCACCGGAACCTGCCCAAGGTCTTGCATAAGAGGACTCTTGGACTTTCAGCAATGTCAACGACCGACCTTGAGGCATACTTCAAAGACTGTGTGTTTAATGAGTGGGAGGAGTTGGGGGAGGAGATTAGGTTAAAGGTCTTTGTACTAGGAGGCTGTAGGCATAAATTGGTCTGTTCACCAGCACCATGCAACTTTTTCACCTCTGCCTAGTCATCTCTTGTTCATGTCCTACTGTTCAAGCCTCCAAGCTGTGCCTTGGGTGGCTTTNGGGCATG---------------------------------------------------------------------------GACATTGACCCTTATAAAGAATTTGGAGCTACTGTGGAGTTACTCTCTTTTTTACCTTCTGACTTCTTTCCGTCGGTGCGAGATCTCCTAGATACCGCCGCTGCTCTGTATCGGGAAGCCTTAGAGTCTCCTGAACATTGCTCACCTCACCATACAGCACTCAGGCAAGCTATTCTGTGCTGGGGGGAATTAATGACTCTAGCTACCTGGGTGGGTAATAATTTAGAAGATCCAGCATCCAGGGACCTAGTAGTCAATTATGTTAACACTAACATGGGCCTAAAGATCAGGCAATTATTGTGGTTTCACATTTCCTGTNTTACTTTTGGAAGAGAAACTGTTCTTGAATATTTGGTGTCTTTTGGAGTGTGGATTCGCACTCCTCCTGCATACAGACCACCAAATGCCCCTATCTTATCAACACTTCCGGAAACTACTGTTGTTAGACGA------CGAGGCAGGTNCCCTAGAAGAAGAACTCCCTCGCCTCGCAGACGAAGATCTCAATCACCGCGTCGCAGAAGATCTCAATCTCGGGAATCCCAATGTTAGTATTCCTTGGACTCATAAGGTGGGAAACTTTACGGGGCTTTATTCTTCTACAGTACCTGTCTTTAATCCTGAATGGCAAACTCCTTCTTTTCCTGACATTCATTTGCAGGAGGACATTGTTGATAGGTGTAAACAATTTGTGGGACCCCTCACAGTGAATGAAAACAGGAGANNNNNNNNNNNNNNNNNNNNNNNNNNNNNNNNNNNNNNNNNNNNNNNNNNNNNNNNNNNNNNNNNGATTAAACCTTATTATCCAGAGCATGTAGTTAATCATTACTTCCAGACGAGACATTATTTACATACTCTTTGGAAGGCGGGCATCTTATATAAGAGAGAGACAACGCGTAGCGCCTCATTTTGCGGGTCACCATATTCTTGGGAACAAGAGCTACAGCATGGGAGGTTGGTCTTCCAAACCTCGAAAAGGCATGGGGACAAATCT------------TTCTGTCCCCAATCCTCTGGGATTCTTTCCCGANCACCAGTTGGACCCTGCATTCAAAGCCAACTCCGANAATCCCGATTGGGACCTCAACCTACACAAGGACAACTGGCCGGACGCCAACAAGGTGGGAGTGGGAGCATTCGGGCCGGGATTTACTCCACCNCATGGGGGACTGTTGGGGTGGAGCCCTCAGGCTCAGGGCATACTCACAACTG------------------------------------TGCCAGCAGCTCCTCCTCCTGCCTCCACCAATCGGCAGTTAGGAAGGCAGCCTACTCCCTTATCTCCACCTCTAAGAGACACTCATCCTCAGGCCATGCAGTGG
>96NVZIM6|China|5000
AANNNNNNNNNNTTCCACCAAACTCTTCAAGATCCCAGAGTCAGGGCTCTGTACTTCCCTGCTGGTGGCTCCAGTTCAGGAACAGTGAACCCTGCTCAGAATACTGCCTCTTCCATATCGTCAATCTTATCGAAGACTGGGGACCCTGTACCGAACATGGANAACATCGCATCAGGACTCCTAGGACCCCTGCTCGTGTTACAGGCGGGGTTTTTCTTGTTGACAAAAATCCTCACAATACCACAGAGTCTAGACTCGTGGTGGACTTCTCTCAATTTTCTAGGGGGAACACCCGTGTGTCTTGGCCAAAATTCGCAGTCCCAAATCTCCAATCACTCACCAACCTGTTGTCCTCCAATTTGTCCTGGTTATCGCTGGATGTGTCTGCGGCGTTTTATCATCTTCCTCTGCATCCTGCTGCTATGCCTCATCTTCTTGTTGGTTCTTCTGGACTATCAAGGTATGTTGCCCGTTTGTCCTCTAATTCCAGGAACATCAACCACCAGCNNNNNNNNNNNNNNNNCCTGCACGACTCCTGCTCAAGGAACCTCTATGTTTCCCTCATGTTGCTGTACAAAACCTACGGACGGAAACTGCACCTGTATTCCCATCCCATCATCCTGGGCTTTCGCAAAATACCTATGGGAGTGGGCCTCAGTCCGTTTCTCTTGGCTCAGTTTACTAGTGCCATTTGTTCAGTGGTTCGTAGGGCTTTCCCCCACTGTCTGGCTTTCAGTTATATGGATGATGTGGTATTGGGGGCCAAGTCTGTACAACATCTTGAGTCCCTTTATGCCGCTGTTACCNNNNNNNNNNNNNNNNNNNNNNNNNNNNNNNNNNNNNNNNNNNNNNNNNNNNNNNNNNNNNNNNNNNNNNNNNNNNNNNNNNNNNNNNNNNNNNNNNNNNNNNNNNNNNNNNNNNNNNNNNNNNNNNNNNNNNNNNNNNNNNNNNNNNNNNNNNNNNNNNNNNNNNNNNNNNNNNNNNNNNNNNNNNNNNNNNNNNNNNNNNNNNNNNNNNNNNNNNNNNNNNNNNNNNNNNNNNNNNNNNNNNNNNNNNNNNNNNNNNNNNNNNNNNNNCAAGCTAAACAGGCTTTTACTTTCTCGCCAACTTACAAGGCCTTTCTAAGTANNNNNNNNNNNNNNNNNNNNNNNNNNNNNNNNNNNNNNNNNNNNNNNNNNNNNNNNNNNNNTGANGCAACCCCCACTGGCTGGGGCTTGGCCATAGGCCATCAGCGCATGCGTGGAACCTTTGTGTCTCCTCTGCCGATCCATACAGCGGAACTCCTAGCCGCCTGTTTTGCTCGCAGCAGGTCTGGAGCGAAACTTATCGGGACTGACAATTCTGTTGTCCTTTCCCGCAAATATACATCGTTTCCATGGCTGCTAGGCTGTGCTGCCAACTGGATCCTGCNNNNNNNNNNNNNNNNNNNNNNNNNNNNNNNNNNNNNNNNNNNNNNNNNNNNNNNNNNNNNNNNNNNNNNNNNNNNNNNNNNNNNNNNNNNNNNNNNNNNNNNNNNNNNNNNNNNNNNNNNNNNNNNNNNNNNNNNNNNNNNNNNNNNNNNNNNNNNNNNNNNNNNNNNNNNNNNNNNNNNNNNNNNNNNNNACGTCGCATGGAGACCACCGTGAACGCCCACCGGAACTTGCCCAAGGTCTTGCATAAGAGGACTCTTGGACTTTCAGCAATGTCAATGACCGACCTTGAGGCATACTTCAAAGACTGTGTGTTTAAAGACTGGGAGGAGTTGGGGGAGGAGATTAGGTTAAAGGTCTTTGTACTAGGAGGCTGTAGGCATAAATTGGTCTGTTCACCAGCACCATGCAACTTTTTCACCTCTGCCTAATCATCTCTTGTTCATGTCCTACTGTTCAAGCCTCCAAGCTGTGCCTTGGGTGGCTTTGGGGCATG---------------------------------------------------------------------------GACATTGACCCTTATAAAGAATTTGGAGCTACTNNNNNNNNNNNNNNNNNNNNNNNNNNNNNNNNNNNNNNNNNNNNNNNNNNNNNNNNNNNNNNNNNNNNNNNNNNNNNNNGGGAAGCCTTAGAGTCTCCAGAACATTGTTCACCTCACCATACAGCACTCAGGCAAGCTATTCTGTGCTGGGGGGAATTAATGACTCTAGCTACCTGGGTGGGTAATAATTTAGAAGATCCAGCATCCAGGGACCTAGTAGTCAATTATGTTAACACTAACATGGGACTAAAGATCAGGCAATTACTGTGGTTTCACATTTCCTGTCTTACTTTTGGAAGAGAAACTGTTCTTGAGTATTTGGTGTCTTTTGGAGTGTGGATCCGCACTCCTCCTGCNTACAGACCACCAAATGCCCCTATCTTATCAACACTTCCGGAAACTACTGTTGTTAGACGA------CGAGGCAGGTCCCCTAGAAGAAGAACTCCCTCGCCTCGCAGACGAAGATCTCAATCACCGCGTCGCAGAAGATCTCAATCTCGGGAATCCCAATGTTAGTATTCCTTGGACTCATAAGGTGGGAAATTTTACGGGGCTTTATTCNNNNNNNNNNNNNNNNNNNNNNNNNNNNNNNNNNNNNNNNNNNNNNNNNNNNNNNNNNNNNNNNNNNNNNNNNNNNNNNNNNNNNNNNNNNNNNNNNNNNNNNNNNNNNNNNNNNNNNNNNNNNNNNNNNNNNNNNNNNNNNNNNNNNNNNNNNNNNNNNNNNNNNNNNNNNNNNNNNNNNNNNGATAAAGGTATTAAACCTTATTATCCAGAGCATGTAGTTAATCATTACTTCCAGACGAGACACTATTTACATACTCTTTGGAAGGCGGGTATCTTATATAAGAGAGAGACAACACGTAGCGCCTCATTTTGCGGGTCACCATATTCTTGGGAACAAGAGCTACAGCATGGGAGGTTGGTCTTCCAAACCTCGAAAAGGCATGGGGACAAATCT------------TTCTGTCCCCAATCCTCTGGGATTCTTTCCCGATCACCAGTTGGACCCTGCCTTCAAAGCCAACTCNNNNNATCCAGATTGGGATCTCAACCCCCACAAGGACAACTGGCCGGACGCCAACAAGGTGGGAGTGGGAGCATTCGGGCCAGGGTTNNNNNNNNCCCATNNNNNACTGTTGGGGTGGAGCCCTCAGGCTCAGGGCATATTCACAACTG------------------------------------TGCCAGCAGCTCCTCCTCCTGCCTCCACCAATCGGCAGTTAGGAAGGCAGCCTACTCCCTTATCTCCACCTCTAAGAGACACTCATCCTCAGGCCATGCAGTGG
>SBSM101|China|1500
NNCTCCACCANTTTCCACCAAACTCTTCAAGATCCCAGAGTCAGGGCTCTGTACTTTCCTGCTGGTGGCTCCAGTTCAGGAACAGTGAGCCCTGCTCAGAATACTGTCTCTGCCATATCGTCAATCTTATCGAAGACTGGGGACCCTGTACCGAACATGGAGAACATCGCATCAGGACTCCTAGGANCCCTGNTCGTGTTACAGGCGGGGTTTTTCTNGTTGACAAAAATCCTCACAATACCACAGAGTNTAGACTCGTGGTGGACTTCTCTCAATTTTCTAGGGGGAACACCCGTGTGTCTTGGCCAAAATTCGCAGTCCCAAATCTCCAGTCACTCACCAACCTGTTGTCCTCCAATTTGTCCTGGTTATCGCTGGATGTGTCTGCGGCGTTTTATCATCTTCCTCTGCATCCTGCTGCTATGCCTCATCTTCTTNTTGGTTCTTCTGGACTATCAAGGTATGTTGCCCGTTTGTCCTCTAATTCCAGGATCATCAACCACCAGCACCGGAACATGCAAAANCTGCACAACTCCTGCTCAAGGAACCTCTATGTTTCCCTCATGTTGCTGTACAAAACCTACGGATGGAAACTGCACCTGTATTCCCATCCCATCATCTTGGGCTTTCGCAAAATACCTATGGGAGTGGGCCTCAGTCCGTTTCTCTTGGCTCAGTTTACTAGTGCCATTTGTTCAGTGGTTCGTAGGGCTTTCCCCCACTGTCTGGCTTTCAGTTATATGGATGATATGGTATTGGGGGCCAANTCTNTACAACATCTTGAGTCCCTTTATGCCGCTGTTACCAATTTTCTTTTGTCTTTGGNNATACATCTAAACCCTCACAAAACAAAAAGATGGGGATATTCCCTTAACTTCATGGGATATGTAATTGGGAGTTGGGGCACATTGCCACAGGAACATATTGTACAAAAAATCAAACTATGTTTTAGGAAACTTCCTGTAAACAGGCCTATTGATTGGAAAGTATGTCAACGAATTGTGGGTCTTTTGGGGTTTGCTGCCCCTTTTACGCAATGTGGATATCCTGCTTTAATGCCTTTATATGCATGTATACAAGCGAAACAGGCTTTTACTTTCTCGCCAACTTACAAGGCCTTTCTAAGTAAANNNNNNNNNNNNNNNNNNNNNNNNNNNNNNNNNNNNNNNNNNNNNNNNNNNNNNNNNNNNNNNNNNNNNNNNNNNNNNNNNNNNNNNNCCATANGCCATCAGCGCATGCGTGGAACCTTTGTGTCTNCTCTNCCGATCCATACTGCGGAACTCCTAGCCGCTTGTTTTGCTCGCAGCAGGTCTGGAGCGAAANTCATCGGGACTGACAATTCTGTNGTGCTCTCCCGCAAGTATANATCATTTCCATGGCTGCTANGCTGTNCTGCCAACTNGATCCTGCNCNGGACGTCCTTTGTTTACGTCNNNNNNNNNNNNNNNNNNNNNNNNNNNNNNNNNNNNNNNNNNNNNNNNNNNNNNNNNNNNNNNNNNNNNNNNNNNNNNNNNNNNNNNNNNNNNNNNNNNNNNNNTTNCGCGGACTCCCCGTCTGTGCCTTCTCGTCTGCCGGACCGTGTGCACTTCGCTTCANNNNNNCANGTCGCATGGAGACCACCGTGAACGCCCACCGGAACTTGCCCAAGGTCTTGCATAAGAGGACTCTTGGACTTTCAGCAATGTCAACGACCGACCTTGAGGCATACTTCAAAGACTGTGTGTTTAATGAGTGGGAGGAGCTGGGGGAGGAGATNAGGTTAAAGGTCTTTGTACTAGGAGGCTGTAGGCATAAATTGGTCTGTTCACCAGCACCATGCAACTTTTTCACCTCTGCCTAGTCATCTCTTGTTCATGTCCTACTGTTCAAGCCTCCAAGCTGTGCCTTGGGTGGCTTTGGGGCATG---------------------------------------------------------------------------GACATNGACCCTTATAAAGAATTTGGAGCTACTGNGGAGTTACTCTCTTTTTTGCCTTCTGACTTCTTTCCGTCAGTGCGAGATCTCCTAGATACCGCCGCTGCTCTGTATCGGGAAGCCTTAGAATCTCCTGAACATTGCTCACCTCACCACACAGCACTCAGGCAAGCTATCCTGTGCTGGGGGGAATTAATGACTCTAGCTACCTGGGTGGGTAATAATTTAGAAGATCCAGCATCCAGGGACCTAGTAGTCAATTATGTTAACACTAACATGGGCTTAAAGATCAGGCAATTATTGTGGTTTCACATTTCCTGTCTTACTTTTGGAAGAGAAACTGTTCTTGAATATTTGGTGTCTTTTGGAGTGTGGATTCGCACTCCTCCTGCCTACAGACCACCAAATGCCCCTATCTTATCAACACTTCCGGAAACTACTGTTGTTAGACGA------CGAGGCAGGTCCCCTAGAAGAAGAACTCCCTCGCCTCGCAGACGAAGGTCTCAATCACCGCGTCGCAGAAGATCTCAATCTCGGGAATCCNAATGTTAGTATTCCTTGGACTCATAAGGTGGGAAACTTTACAGGGCTTTATTCTTCTACCATACCTGTCTTTAATCCTGAATGGCAAACTCCTTCTTTTCCTGACATTCATTTGCGGGAGGACATTGTTGATAGNTGTAAACAATTTGTGGGACCCCTCACAGTAAATGAAAACAGGAGACTAAAATTAATTATGCCTGCTAGATTTTATCCCAATGTTACCAAATATTTGCCCTTAGATAAAGGGATTAAACCTTATTATCCAGAGCATGTAGTTAATCATTACTTCCAGACAAGACATTATTTACATACTCTTTGGAAGGCGGGTATCTTATATAAAAGAGAGTCAACACGTAGCGCCTCATTTTGCGGGTCACCATATTCTTGGGAACAAGATCTACAGCATGGGAGGTTGGTCTTCCAAACCTCGAAAAGGCATGGGGACAAATCT------------TTCTGTCCCCAATCCCCTGGGATTCTTCCCCGATCATCAGTTGGACCCTGCATTCAAAGCCAACTCAGAAAATCCAGATTGGGACCTCAACCCACACAAGGACAACTGGCCGGACGCCAACAAGNTGGGAGTGGGAGCATTCGGGCCAGGGTTCACCCCTCCCCATGGGGGACTGTTGGGGTGGAGCCCTCAGGCTCAGGGCATACTCACAACTG------------------------------------TGCCAGCANCTCNTCCTNCTGCCTCCACCAATCGGCAGTCAGGAAGGCAGCCTACTCCCTTATNTCCACCTCTAAGGGACACTCATCCTCAGGCCANNNNNNNN
