# Supplementary material for: Origin and dispersal history of Hepatitis B virus in Eastern Eurasia
Source: Nat Commun. 2024 Apr 5;15:2951. doi: 10.1038/s41467-024-47358-6 (PMC10997587; doi:10.1038/s41467-024-47358-6)
Supplement: Supplementary file 6 — Supplementary Data 3 [file 41467_2024_47358_MOESM6_ESM.zip › Supplementary data_3_HBV_alignment/tempfile]

>KP322600|D1|0
AACTCCACAACCTTCCACCAAACTCTGCAAGATCCCAGAGTGAGAGGCCTGTATTTCCCTGCTGGTGGCTCCAGTTCAGGAACAGTAAACCCTGTTCCGACTACTGTCTCTCACATATCGTCAATCTTCTCGAGGATTGGGGACCCTGCGCTGAACATGGAGAACATCACATCAGGATTCCTAGGACCCCTGCTCGTGTTACAGGCGGGGTTTTTCTTGTTGACAAGAATCCTCACAATACCGCAGAGTCTAGACTCGTGGTGGACTTCTCTCAATTTTCTAGGGGGAACTACCGTGTGTCTTGGCCAAAATTCGCAGTCCCCAACCTCCAATCACTCACCAACCTCCTGTCCTCCAACTTGTCCTGGTTATCGCTGGATGTGTCTGCGGCGTTTTATCATCTTCCTCTTCATCCTGCTGCTATGCCTCATCTTCTTGTTGGTTCTTCTGGACTATCAAGGTATGTTGCCCGTTTGTCCTCTAATTCCAGGATCTTCAACCACCAGCACGGGACCATGCAGAACCTGCACGACTCCTGCTCAAGGAACCTCTATGTATCCCTCCTGTTGCTGTACCAAACCTTCGGACGGAAATTGCACCTGTATTCCCATCCCATCATCCTGGGCTTTCGGAAAATTCCTATGGGAGTGGGCCTCAGCCCGTTTCTCCTGGCTCAGTTTACTAGTGCCATTTGTTCAGTGGTTCGTAGGGCTTTCCCCCACTGTTTGGCTTTCAGTTATATGGATGATGTGGTATTGGGGGCCAAGTCTGTACAGCATCTTGAGTCCCTTTTTACCGCTGTTACCAATTTTCTTTTGTCTTTGGGTATACATTTAAACCCTAACAAAACAAAAAGATGGGGTTACTCTTTACATTTCATGGGCTATGTCATTGGATGTTATGGGTCATTGCCACAAGATCACATCATACAGAAAATCAAAGAATGTTTTAGAAAACTTCCTGTTAACAGGCCTATTGATTGGAAAGTCTGTCAACGTATTGTGGGTCTTTTGGGTTTTGCTGCCCCTTTTACACAATGTGGTTATCCTGCTTTAATGCCCTTGTATGCATGTATTCAATCTAAGCAGGCTTTCACTTTCTCGCCAACTTACAAGGCCTTTCTGTGTAAACAATACCTGAACCTTTACCCCGTTGCCCGGCAACGGCCAGGTCTGTGCCAAGTGTTTGCTGACGCAACCCCCACTGGCTGGGGCTTGGTCATGGGCCATCAGCGCATGCGTGGAACCTTTCTGGCTCCTCTGCCGATCCATACTGCGGAACTCCTAGCCGCTTGTTTTGCTCGCAGCAGGTCTGGAGCAAACATTCTCGGGACGGATAACTCTGTTGTTCTCTCCCGCAAATATACATCGTTTCCATGGCTGCTAGGCTGTGCTGCCAACTGGATCCTGCGCGGGACGTCCTTTGTTTACGTCCCGTCGGCGCTGAATCCCGCGGACGACCCTTCTCGGGGCCGCTTGGGACTCTCTCGTCCCCTTCTCCGTCTGCCGTTTCGACCGACCACGGGGCGCACCTCTCTTTACGCGGACTCCCCGTCTGTGCCTTCTCATCTGCCGGACCGTGTGCACTTCGCTTCACCTCTGCACGTCGCATGGAGACCACCGTGAACGCCCACCAATTCTTGCCCAAGGTCTTACATAAGAGGACTCTTGGACTCTCTGTAATGTCAACGACCGACCTTGAGGCATACTTCAAAGACTGTTTGTTTAAAGACTGGGAGGAGTTGGGGGAGGAGATTAGATTAAAGGTCTTTGTATTAGGAGGCTGTAGGCATAAATTGGTCTGCGCACCAGCACCATGCAACTTTTTCACCTCTGCCTAATCATCTCTTGTTCATGTCCTACTGTTCAAGCCTCCAAGCTGTGCCTTGGGTGGCTTTGGGGCATG---------------------------------------------------------------------------GACATTGATCCTTATAAAGAATTTGGAGCTACTGTGGAGTTACTCTCGTTTTTGCCTTCTGACTTCTTTCCTTCAGTACGAGATCTTCTAGATACCGCCTCAGCTCTGTATCGGGAAGCCTTAGAGTCTCCTGAGCATTGTTCACCTCACCATACTGCACTCAGGCAAGCAATTCTTTGCTGGGGGGAACTAATGACTCTAGCCACCTGGGTGGGTGGTAATTTGGAAGATCCAACATCCAGGGACCTAGTAGTCAGTTATGTTAACACTAATATGGGCCTAAAGTTCAGGCAACTATTGTGGTTTCACATTTCTTGTCTCACTTTTGGAAGAGAAACGGTCATAGAGTATTTGGTGTCTTTCGGAGTGTGGATTCGCACTCCTCCAGCTTATAGACCACCAAATGCCCCTATCTTATCAACACTTCCGGAGACTACTGTTGTTAGACGA------CGAGGCAGGTCCCCTAGAAGAAGAACTCCCTCGCCTCGCAGACGAAGGTCTCAATCGCCGCGTCGCAGAAGATCTCAATCTCGGGAATCTCAATGTTAGTATTCCTTGGACTCATAAGGTGGGAAACTTTACGGGGCTTTATTCTTCTACTGTTCCTGTCTTTAACCCTCATTGGAAAACACCCTCTTTTCCTAATATACATTTACACCAAGACATTATCAAAAAATGTGAACAATTTGTAGGCCCACTCACAGTCAATGAGAAAAGAAGACTGCAATTGATTATGCCTGCTAGGTTTTATCCAAATGTTACCAAATATTTGCCATTGGATAAGGGTATTAAACCTTATTATCCAGAACATCTAGTTAATCATTACTTCCAAACCAGACATTATTTACACACTCTATGGAAGGCGGGTATATTATATAAGAGAGAAACAACACATAGCGCCTCATTTTGTGGGTCACCATATTCTTGGGAACAAGAGCTACAGCATGGGNNNNNNNNNNNNNNNNNNNNNNNNNNNNNNNNNNNNNNNNNN------------NNNNNNNNNCAATCCTCTGGGATTCTTTCCCGACCACCAGTTGGATCCAGCCTTCAGAGCAAACACCGCAAATCCAGATTGGGACTTCAATCCCAACAAGGACACCTGGCCAGACGCCAACAAGGTAGGAGCTGGAGCATTCGGGCTGGGATTCACCCCACCGCACGGAGGCCTTTTGGGGTGGAGCCCTCAGGCTCAGGGCATATTACAAACNN------------------------------------TGCCAGCAAATCCGCCTCCTGCCTCTACCAATCGCCAGTCAGGAAGGCAGCCTACCCCTCTGTCTCCACCTTTGAGAAACACTCATCCTCAGGCCATGCAGTGG
>KP322602|D3|0
AACTCCACAACCTTCCACCAAACTCTGCAAGATCCCAGAGTGAGAGGCCTGTATTTCCCTGCTGGTGGCTCCAGTTCAGGAACAGTAAACCCTGTTCCGACTACTGCCTCTCCCTTATCGTCAATCTTCTCGAGGATTGGGGACCCTGCGCTGAACATGGAGAACATCACATCAGGATTCCTAGGACCCCTTCTCGTGTTACAGGCGGGGTTTTTCTTGTTGACAAGAATCCTCACAATACCGCAGAGTCTAGACTCGTGGTGGACTTCTCTCAATTTTCTAGGGGGAACTACCGTGTGTCTTGGCCAAAATTCGCAGTCCCCAACCTCCAATCACTCACCAACCTCCTGTCCTCCAACTTGTCCTGGTTATCGCTGGATGTGTCTGCGGCGTTTTATCATCTTCCTCTTCATCCTGCTGCTATGCCTCATCTTCTTGTTGGTTCTTCTGGACTATCAAGGTATGTTGCCCGTTTGTCCTCTAATTCCAGGATCCTCAACCACCAGCACGGGACCATGCCGAACCTGCATGACTACTGCTCAAGGAACCTCTATGTATCCCTCCTGTTGCTGTACCAAACCTTCGGACGGAAATTGCACCTGTATTCCCATCCCATCATCCTGGGCTTTCGGAAAATTCCTATGGGAGTGGGCCTCAGCCCGTTTCTCCTGGCTCAGTTTACTAGTGCCATTTGTTCAGTGGTTCGTAGGGCTTTCCCCCACTGTTTGGCTTTCAGTTATATGGATGATGTGGTATTGGGGGCCAAGTCTGTACAGCATCTTGAGTCCCTTTTTACCGCTGTTACCAATTTTCTTTTGTCTTTGGGTATACATTTAAACCCTAACAAAACAAAGAGATGGGGTTACTCTCTAAATTTTATGGGCTATGTCATTGGATGTTATGGGTCCTTGCCACAAGAACACATCATACAAAAAATCAAAGAATGTTTTAGAAAACTTCCTATTAACAGGCCTATTGATTGGAAAGTATGTCAACGAATTGTGGGTCTTTTGGGTTTTGCTGCCCCTTTTACACAATGTGGTTATCCTGCTTTAATGCCTTTGTATGCATGTATTCAATCTAAGCAGGCTTTCACTTTCTCGCCAACTTACAAGGCCTTTCTGTGTAAACAATACCTGAACCTTTACCCCGTTGCCCGGCAACGGCCAGGTCTGTGCCAAGTGTTTGCTGACGCAACCCCCACTGGCTGGGGCTTGGTCATGGGCCATCAGCGCATGCGTGGAACCTTTCTGGCTCCTCTGCCGATCCATACTGCGGAACTCCTAGCCGCTTGTTTTGCTCGCAGCAGGTCTGGAGCAAACATTATCGGGACTGATAACTCTGTTGTCCTCTCCCGCAAATATACATCGTTTCCATGGCTGCTAGGCTGTGCTGCCAACTGGATCCTGCGCGGGACGTCCTTTGTTTACGTCCCGTCGGCGCTGAATCCCGCGGACGACCCTTCTCGGGGTCGCTTGGGACTCTCTCGTCCCCTTCTCCGTCTGCCGTTCCGACCGACCACGGGGCGCACCTCTCTTTACGCGGACTCCCCGTCTGTGCCTTCTCATCTGCCGGACCGTGTGCACTTCGCTTCACCTCTGCACGTCGCATGGAGACCACCGTGAACGCCCACCAAATCTTGCCCAAGGTCTTACATAAGAGGACTCTTGGACTCTCTGCAATGTCAACGACCGACCTTGAGGCATACTTCAAAGACTGTTTGTTTAAAGACTGGGAGGAGTTGGGGGAGGAGATTAGGTTAAAGGTCTTTGTACTAGGAGGCTGTAGGCATAAATTGGTCTGCGCACCAGCACCATGCAACTTTTTCACCTCTGCCTAATCATCTCTTGTTCATGTCCTACTGTTCAAGCCTCCAAGCTGTGCCTTGGGTGGCTTTGGGGCATG---------------------------------------------------------------------------GACATTGACCCTTATAAAGAATTTGGAGCTACTGTGGAGTTACTCTCGTTTTTGCCTTCTGACTTCTTTCCTTCAGTACGAGATCTTCTAGATACCGCCTCAGCTCTGTATCGGGAAGCCTTAGAGTCTCCTGAGCATTGTTCACCTCACCATACTGCACTCAGGCAAGCAATTCTTTGCTGGGGGGAACTAATGACTCTAGCTACCTGGGTGGGTGTTAATTTGGAAGATCCAGCATCTAGAGACCTAGTAGTCAGTTATGTCAACACTAATATGGGCCTAAAGTTCAGGCAACTCTTGTGGTTTCACATTTCTTGTCTCACTTTTGGAAGAGAAACAGTTATAGAGTATTTGGTGTCTTTCGGAGTGTGGATTCGCACTCCTCCAGCTTATAGACCACCAAATGCCCCTATCCTATCAACACTTCCGGAGACTACTGTTGTTAGACGA------CGAGGCAGGTCCCCTAGAAGAAGAACTCCCTCGCCTCGCAGACGAAGGTCTCAATCGCCGCGTCGCAGAAGATCTCAATCTCGGGAATCTCAATGTTAGTATTCCTTGGACTCATAAGGTGGGGAACTTTACTGGGCTTTATTCTTCTACTGTACCTGTCTTTAATCCTCATTGGAAAACACCATCTTTTCCTAATATACATTTACACCAAGACATTATCAAAAAATGTGAACAGTTTGTAGGCCCACTCACAGTTAATGAGAAAAGAAGATTGCAATTGATTATGCCTGCTAGGTTTTATCCAAATGTTACCAAATATTTACCATTGGATAAGGGTATTAAACCTTATTATCCAGAACATCTAGTTAATCATTACTTCCAAACTAGACACTATTTACACACTCTATGGAAGGCGGGTATATTATATAAGAGAGAAACAACACATAGCGCCTCATTTTGTGGGTCACCATATTCTTGGGAACAAGATCTACAGCATGGGNNNNNNNNNNNNNNNNNNNNNNNNNNNNNNNNNNNNNNNNNN------------NNNNNNNNNCAATCCTCTGGGATTCTTTCCCGACCACCAGTTGGATCCAGCCTTCAGAGCAAACACCGCAAATCCAGATTGGGACTTCAATCCCAACAAGGACACCTGGCCAGACGCCAACAAGGTAGGAGCTGGAGCATTCGGGCTGGGTTTCACCCCACCGCACGGAGGCCTTTTGGGGTGGAGCCCTCAGGCTCAGGGCATACTACAAACNN------------------------------------TGCCAGCAAATCCGCCTCCTGCCTCCACCAATCGCCAGTCAGGAAGGCAGCCTACCCCGCTGTCTCCACCTTTGAGAAACACTCATCCTCAGGCCATGCAGTGG
>AB010290|B1|0
AACTCCACCACTTTCCACCAAACTCTTCAAGATCCCAGAGTCAGGGCTCTGTACCTTCCTGCTGGTGGCTCCAGTTCAGGAACAGTAAGCCCTGCTCAGAATACTGTCTCTGCCATATCGTCAATCTTATCGACGACTGGGGACCCTGTGCCGAACATGGAGAACATCGCATCAGGACTCCTAGGACCCCTGCTCGTGTTACAGGCGGGGTTTTTCTCGTTGACAAAAATCCTCACAATACCACAGAGTCTAGACTCGTGGTGGACTTCTCTCAATTTTCTAGGGGGAACACCCGTGTGTCTTGGCCAAAATTCGCAGTCCCAAATCTCCAGTCACTCACCAACTTGTTGTCCTCCAATTTGTCCTGGTTATCGCTGGATGTGTCTGCGGCGTTTTATCATCTTCCTCTGCATCCTGCTGCTATGCCTCATCTTCTTGTTGGTTCTTCTGGACTATCAAGGTATGTTGCCCGTTTGTCCTCTAATTCCAGGATCATCAACCACCAGCACGGGACCATGCAAGACCTGCACAACTCCTGCTCAAGGAACCTCTATGTTTCCCTCATGTTGCTGTACAAAACCTACGGACGGAAACTGCACCTGTATTCCCATCCCATCATCTTGGGCTTTCGCAAAATACCTATGGGAGTGGGCCTCAGTCCGTTTCTCTTGGCTCAGTTTACTAGTGCCATTTGTTCAGTGGTTCGTAGGGCTTTCCCCCACTGTCTGGCTTTCAGTTATATGGATGATGTGGTTCTGGGGGCCAAGTCTGTACAACATCTTGAGTCCCTTTATGCCGCTGTTACCAATTTTCTTGTGTCTCTGGGTATACATGTAAACCCTCACAAAACAAAAAGATGGGGATACTCCCTTAATTTCATGGGATATGTAATTGGGAGTTGGGGCACATTGCCACAGGAACATATTAGACAAAAAATCAAACTATGTTTTAGAAAACTTCCTGTAAACAGGCCTATTGATTGGAAAGTATGTCAAAGAATTGTGGGTCTTTTGGGGTTTGCGGCCCCTTTTACACAATGTGGATATCCTGCTTTAATGCCTTTATATGCATGTATATCAGCAAAACAGGCTTTTACTTTCTCGCCAACTTACAAGGCCTTTCTAAGTCAACAGTATCTGAACCTTTACCCCGTTGCTCGGCAACGGTCTGGTCTGTGCCAAGTGTTTGCTGACGCAACCCCCACTGGTTGGGGCTTGGCCATAGGCCATCAGCGCATGCGTGGAACCTTTGTGTCTCCTCTGCCGATCCATACTGCGGAACTCCTAGCCGCTTGTTTTGCTCGCAGCAGGTCTGGAGCGAAACTCATCGGGACTGACAATTCTGTCGTGCTCTCCCGCAAGTATACATCATTTCCATGGCTGCTAGGCTGTGCTGCCAACTGGATCCTGCGCGGGACGTCCTTTGTTTACGTCCCGTCGGCGCTGAATCCCGCGGACGACCCCTCCCGGGGCCGCTTGGGGCTATACCGCCCGCTTCTCCGTCTACCGTACCGACCGACCACGGGGCGCACCTCTCTTTACGCGGACTCCCCGTCTGTGCCTTCTCATCTGCCGGACCGTGTGCACTTCGCTTCACCTCTGCACGTCGCATGGAGACCACCGTGAACGCCCACCGGAACTTGCCCAAGGTCTTGCATAAGAGGACTCTTGGACTTTCAGTAATGTCAACGACCGACCTTGAGGCATACTTCAAAGACTGTGTGTTTACTGAGTGGGAGGAGCTGGGGGAGGAGATGAGGTTAAAGGTCTTTGTACTAGGAGGCTGTAGGCATAAATTGGTCTGTTCACCAGCACCATGCAACTTTTTCACCTCTGCCTAGTCATCTCTTGTTCATGTCCTACTGTTCAAGCCTCCAAGCTGTGCCTTGGGTGGCTTTAGGGCATG---------------------------------------------------------------------------GACATTGACCCTTATAAAGAATTTGGAGCTTCTACGGAGTTAATCTCTTTTTTGCCTGCTGACTTCTTTCCGTCGGTGCGAGACCTTCTAGATACCGCTGCTGCTCTGTATCGGGAAGCCTTAGAATCTCCTGAACATTGCTCACATCACCACACAGCACTCAGGCAAGCTATTCTGTGCTGGGGGGAATTAATGACTCTAGCTACCTGGGTGGGTAATAATTTACAAGATCCAGCCTCCAGGGATCTAGTAGTCAATTATGTTAACACTAACATGGGCCTAAAGATCAGGCAATTATTGTGGTTTCACATTTCCTGTCTTACTTTTGGAAGAGAAACTGTTCTTGAATATTTGGTGTCTTTTGGAGTGTGGATTCGCACTCCCCCTGCCTACAGACCACCAAATGCCCCTATCTTATCAACACTTCCGGAAACTACTGTTGTTAGACGA------CGAGGCAGGTCCCCTAGAAGAAGAACTCCCTCGCCTCGCAGACGAAGGTCTCAATCGCCGCGTCGCAGAAGATCTCAATCTCGGGAATCCCAATGTTAGTATCCCTTGGACTCATAAGGTGGGAAACTTTACGGGGCTCTATTCTTCTACAGTACCTGTCTTTAATCCTGAATGGCAGACTCCTTCTTTTCCAGACATTCATTTGCAGGAGGACATTGTTGATAGATGTAAGCAATTTGTGGGACCCCTTACAGTAAATGAAAACAGAAGACTAAAATTAATAATGCCTGCTAGATTTTATCCTAATGTTACCAAATATTTGCCCTTAGATAAAGGGATCAAACCTTATTATCCAGAGCATGTAGTTAATCATTACTTCCAGGCGAGACATTATTTGCATACTCTTTGGAAGGCGGGCATCTTATATAAAAGAGAGTCAACACATAGCGCTTCATTTTGCGGGTCACCTTATTCTTGGGAACAAGATCTACAGCATGGGNNNNNNNNNNNNNNNNNNNNNNNNNNNNNNNNNNNNNNNNNN------------NNNNNNNNNCAATCCCCTGGGATTCTTCCCCGATCATCAGTTGGACCCTGCATTCAAAGCCAACTCAGAAAATCCAGATTGGGACCTCAACCCCCACAAGGACAACTGGCCGGACGCCCACAAGGTGGGAGTGGGAGCATTCGGGCCAGGGTTCACCCCTCCCCATGGGGGACTGTTGGGGTGGAGCCCTCAGGCTCAGGGCATACTCACATCNN------------------------------------TGCCAGCAGCTCCTCCTCCTGCCTCCACCAATCGGCAGTCAGGAAGGCAGCCTACTCCCTTATCTCCACCTCTAAGGGACACTCATCCTCAGGCCGTGCAGTGG
>AB010291|B1|0
AACTCCACCACTTTCCACCAAACTCTTCAAGATCCCAGAGTCAGGGCTCTGTACCTTCCTGCTGGTGGCTCCAGTTCAGGAACAGTAAGCCCTGCTCAGAATACTGTCTCTGCCATATCGTCAATCTTATCGAAGACTGGGGACCCTGTGCCGAACATGGAGAACATCGCATCAGGACTCCTAGGACCCCTGCTCGTGTTACAGGCGGGGTTTTTCTCGTTGACAAAAATCCTCACAATACCACAGAGTCTAGACTCGTGGTGGACTTCTCTCAGTTTTCTAGGGGGAACACCCGTGTGTCTTGGCCAAAATTCGCAGTCCCAAATCTCCAGTCACTCACCAACTTGTTGTCCTCCAATTTGTCCTGGTTATCGCTGGATGTGTCTGCGGCGTTTTATCATCTTCCTCTGCATCCTGCTGCTATGCCTCATCTTCTTGTTGGTTCTTCTGGACTATCAAGGTATGTTGCCCGTTTGTCCTCTAATTCCAGGATCATCAACCACCAGCACGGGACCATGCAAGACCTGCACAACTCCTGCTCAAGGAACCTCTATGTTTCCCTCATGTTGCTGTACAAAACCTACGGACGGAAACTGCACCTGTATTCCCATCCCATCATCTTGGGCTTTCGCAAAATACCTATGGGAGTGGGCCTCAGTCCGTTTCTCTTGGCTCAGTTTACTAGTGCCATTTGTTCAGTGGTTCGTAGGGCTTTCCCCCACTGTCTGGCTTTCAGTTATATGGATGATGTGGTTCTGGGGGCCAAGTCTGTACAACATCTTGAGTCCCTTTATGCCGCTGTTACCAATTTTCTTGTGTCTCTGGGTATACATGTAAACCCTCACAAAACAAAAAGATGGGGATACTCCCTTAATTTCATGGGATATGTAATTGGGAGTTGGGGCACATTGCCACAGGAACATATTAGACAAAAAATCAAACTATGTTTTAGAAAACTTCCTGTAAACAGGCCTATTGATTGGAAAGTATGTCAAAGAATTGTGGGTCTTTTGGGGTTTGCGGCCCCTTTTACACAATGTGGATATCCTGCTTTAATGCCTTTATATGCATGTATATCAGCAAAACAGGCTTTTACTTTCTCGCCAACTTACAAGGCCTTTCTAAGTCAACAGTATCTGAACCTTTACCCCGTTGCTCGGCAACGGTCTGGTCTGTGCCAAGTGTTTGCTGACGCAACCCCCACTGGTTGGGGCTTGGCCATAGGCCATCAGCGCATGCGTGGAACCTTTGTGTCTCCTCTGCCGATCCATACTGCGGAACTCCTAGCCGCTTGTTTTGCTCGCAGCAGGTCTGGAGCGAAACTCATCGGGACTGACAATTCTGTAGTGCTCTCCCGCAAGTATACATCATTTCCATGGCTGCTAGGCTGTGCTGCCAACTGGATCCTGCGCGGGACGTCCTTTGTTTACGTCCCGTCGGCGCTGAATCCCGCGGACGACCCCTCCCGGGGCCGCTTGGGGCTATACCGCCCGCTTCTCCGTCTACCGTACCGACCGACCACGGGGCGCACCTCTCTTTACGCGGACTCCCCGTCTGTGCCTTCTCATCTGCCGGACCGTGTGCACTTCGCTTCACCTCTGCACGTCGCATGGAGACCACCGTGAACGCCCACCGGAACTTGCCCAAGGTCTTGCATAAGAGGACTCTTGGACTTTCAGTAATGTCAACGACCGACCTTGAGGCATACTTCAAAGACTGTGTGTTTACTGAGTGGGAGGAGCTGGGGGAGGAGATGAGGTTAAAGGTCTTTGTACTAGGAGGCTGTAGGCATAAATTGGTCTGTTCACCAGCACCATGCAACTTTTTCACCTCTGCCTAGTCATCTCTTGTTCATGTCCTACTGTTCAAGCCTCCAAGCTGTGCCTTGGGTGGCTTTAGGGCATG---------------------------------------------------------------------------GACATTGACCCTTATAAAGAATTTGGAGCTACTACGGAGTTAATCTCTTTTTTGCCTGCTGACTTCTTTCCGTCGGTGCGAGACCTCCTAGATACCGCTGCTGCTCTGTATCGGGAAGCCTTAGAATCTCCTGAACATTGCTCACATCACCACACAGCACTCAGGCAAGCTACTCTGTGCTGGGGGGAATTAATGACTCTAGCTACCTGGGTGGGTAATAATTTACAAGATCCAGCCTCCAGGGATCTAGTAGTCAATTATGTTAACACTAACATGGGCCTAAAGATCAGGCAATTATTGTGGTTTCACATTTCCTGTCTTACTTTTGGAAGAGAAACTGTTCTTGAATATTTGGTGTCTTTTGGAGTGTGGATTCGCACTCCCCCTGCCTACAGACCACCAAATGCCCCTATCTTATCAACACTTCCGGAAACTACTGTTGTTAGACGA------CGAGGCAGGTCCCCTAGAAGAAGAACTCCCTCGCCTCGCAGACGAAGGTCTCAATCGCCGCGTCGCAGAAGATCTCAATCTCGGGAATCCCAATGTTAGTATCCCTTGGACTCATAAGGTGGGAAACTTTACGGGGCTCTATTCTTCTACAGTACCTGTCTTTAATCCTGAATGGCAGACTCCTTCTTTTCCAGACATTCATTTGCAGGAGGACATTGTTGATAGATGTAAGCAATTTGTGGGACCCCTTACAGTAAATGAAAACAGGAGACTAAAATTAATAATGCCTGCTAGATTTTATCCTAATGTTACCAAATATTTGCCCTTAGATAAAGGGATCAAACCTTATTATCCAGAGCATGTAGTTAATCATTACTTCCAGGCGAGACATTATTTGCATACTCTTTGGAAGGCGGGCATCTTATATAAAAGAGAGTCAACACATAGCGCCTCATTTTGCGGGTCACCTTATTCTTGGGAACAAGATCTACAGCATGGGNNNNNNNNNNNNNNNNNNNNNNNNNNNNNNNNNNNNNNNNNN------------NNNNNNNNNCAATCCCCTGGGATTCTTCCCCGATCATCAGTTGGACCCTGCATTCAAAGCCAACTCAGAAAATCCAGATTGGGACCTCAACCCACACAAGGACAACTGGCCGGACGCCCACAAGGTGGGAGTGGGAGCATTCGGGCCAGGGTTCACCCCTCCCCATGGGGGACTGTTGGGGTGGAGCCCTCAGGCTCAGGGCATACTCACATCNN------------------------------------TGCCAGCAGCTCCTCCTCCTGCCTCCACCAATCGGCAGTCAGGAAGGCAGCCTACTCCCTTATCTCCACCTCTAAGGGACACTCATCCTCAGGCCGTGCAGTGG
>AB010292|B1|0
AACGCCACCACTTTCCACCAAACTCTTCAAGATCCCAGAGTCAGGGCTCTGTACTTTCCTGCTGGTGGCTCCAGTTCAGGAACAGTAAGCCCTGCTCAGAATACTGTCTCAGCCATATCGTCAATCTCATCGAAGACTGGGGACCCTGTGCCGAACATGGAGAACATCGCATCAGGACTCCTAGGACCCCTGCTCGTGTTACAGGCGGGGTTTTTCTCGTTGACAAAAATCCTCACAATACCACAGAGTCTAGACTCGTGGTGGACTTCTCTCAATTTTCTAGGGGGAACACCCGTGTGTCTTGGCCAAAATTCGCAGTCCCAAATCTCCAGTCACTCACCAACTTGTTGTCCTCCAATTTGTCCTGGTTATCGCTGGATGTGTCTGCGGCGTTTTATCATCTTCCTCTGCATCCTGCTGCTATGCCTCATCTTCTTGTTGGTTCTTCTGGACTATCAAGGTATGTTGCCCGTTTGTCCTCTGATTCCAGGATCATCAACCACCAGCACGGGACCATGCAAGACCTGCACAACTCCTGCTCAAGGAACCTCTATGTTTCCCTCATGTTGCTGTACAAAACCTACGGACGGAAACTGCACCTGTATTCCCATCCCATCATCTTGGGCTTTCGCAAAATTCCTATGGGAGTGGGCCTCAGTCCGTTTCTCTTGGCTCAGTTTACTAGTGCCATTTGTTCAGTGGTTCGTAGGGCTTTCCCCCACTGTCTGGCTTTCAGTTATATGGATGATGTGGTACTGGGGGCCAAGTCTGTACAACATCTTGAGTCCCTTTATGCCGCTGTTACCAATTTTCTTTTGTCTCTGGGTATACATTTAAACCCTCACAAAACAAAAAGATGGGGATACTCCCTTAATTTCATGGGATATGTAATTGGGAGTTGGGGCACATTGCCACAGGAACATATTATACAAAAAATCAAACTATGTTTTAGAAAACTTCCTGTAAACAGGCCTATTGATTGGAAAGTATGTCAAAGAATTGTGGGTCTTTTGGGGTTTGCGGCCCCTTTTACGCAATGTGGATATCCTGCTTTAATGCCTTTATATGCATGTATATCAGCAAAACAGGCTTTTACTTTCTCGCCAACTTACAAGGCCTTTCTAAGTCAACAGTATCTGACCCTTTACCCCGTTGCTCGGCAACGCTCTGGTCTGTGCCAAGTGTTTGCTGACGCAACCCCCACTGGTTGGGGCTTGGCCATAGGCCATCAGCGCATGCGTGGAACCTTTGTGTCTCCTCTGCCGATCCATACTGCGGAACTCCTAGCCGCTTGTTTTGCTCGCAGCCGGTCTGGAGCGAAACTCATCGGGACTGACAATTCTGTCGTGCTCTCCCGCAAGTATACATCATTTCCATGGCTGCTAGGCTGTGCTGCCAACTGGATCCTGCGCGGGACGTCCTTTGTTTACGTCCCGTCGGCGCTGAATCCCGCGGACGACCCCTCCCGGGGCCGCTTGGGGCTATACCGCCCGCTTCTCCGTCTCCCGTACCGACCGACCACGGGGCGCACCTCTCTTTACGCGGACTCCCCGTCTGTGCCTTCTCATCTGCCGGACCGTGTGCACTTCGCTTCACCTCTGCACGTCGCATGGAGACCACCGTGAACGCCCACCGGAACTTGCCCAAGGTCTTACATAAGAGGACTCTTGGACTTTCAGTAATGTCAACGACCGACCTTGAGGCATACTTCAAAGACTGTGTGTTTACTGAGTGGGAGGAGCTGGGGGAGGAGATTAGGTTAAAGGTCTTTGTACTAGGAGGCTGTAGGCATAAATTGGTCTGTTCACCAGCACCATGCAACTTTTTCACCTCTGCCTAGTCATCTCTTGTTCATGTCCTACTGTTCAAGCCTCCAAGCTGTGCCTTGGGTGGCTTTAGGGCATG---------------------------------------------------------------------------GACATCGACCCTTATAAAGAATTTGGAGCTACTACTGAGTTACTCTCTTTTTTGCCTTCTGACTTCTTTCCGTCGGTGCGAGACCTCCTAGATACCGCTGCTGCTCTGTATCGGGAAGCCTTAGAATCTCCTGAACATTGCTCACCTCACCACACAGCACTCAGGCAAGCTATTCTGTGCTGGGGGGAATTAATGACTCTAGCTACCTGGGTGGGTAATAATTTACAAGATCCAGCCTCCAGGGATCTAGTAGTCAATTATGTTAACACTACCACGGGCCTAAAGATCAGGCAATTATTGTGGTTTCACATTTCCTGTCTTACTTTTGGAAGAGAAACTGTTCTTGAATATTTGGTGTCTTTTGGAGTGTGGATTCGCACTCCCCCTGCCTACAGACCACCAAATGCCCCTATCTTATCAACACTTCCGGAAACTGCTGTTGTTAGACGA------CGATGCAGGTCCCCTAGAAGAAGAACTCCCTCGCCTCGCAGACGAAGGTCTCAATCGCCGCGTCGCAGAAGATCTCAATCTCGGGAATCCTAATGTTAGTATCCCTTGGACTCATAAGGTGGGAAACTTTACGGGGCTCTATTCTTCTACAGTACCTGTCTTTAATCCTGAATGGCAGACTCCTTCTTTTCCAGACATTCATTTGCAGGAGGACATTGTTGATAGATGTAAGCAATTTGTGGGACCCCTTACAGTAAATGAAAACAGGAGACTAAAATTAATAATGCCTGCTAGATTTTATCCTAATGTTACCAAATATTTTCCCTTAGATAAAGGGATCAAACCTTATTATCCAGAGCATGTAGTTAATCATTACTTCCAGACGAGACATTATTTGCATACTCTTTGGAAGGCGGGCATCTTATATAAAAGAGAGTCAACACATAGCGCCTCATTTTGCGGGTCACCTTATTCTTGGGAACAAGATCTACAGCATGGGNNNNNNNNNNNNNNNNNNNNNNNNNNNNNNNNNNNNNNNNNN------------NNNNNNNNNCAATCCCCTGGGATTCTTCCCCGATCATCAGTTGGACCCTGCATTCAAAGCCAACTCAGAAAATCCAGATTGGGACCTCAACCCACACAAGGGCAACTGGCCGGACGCCCACAAGGTGGGAGTGGGAGCATTCGGGCCAGGGTTCACCCCTCCCCATGGGGGACTGTTGGGGTGGAGCCCTCAGGCTCAGGGCATACTCACATCNN------------------------------------TGCCAGCAGCTCCTCCTCCTGCCTCCACCAATCGGCAGTCAGGAAGGCAGCCTACTCCCTTATCTCCACCTCTAAGGGACACTCATCCTCAGGCCATACAGTGG
>D50521|B1|0
AACTCCACCACTTTCCACCAAACTCTTCAAGATCCCAGAGTCAGGGCTCTGTACCTTCCTGCTGGTGGCTCCAGTTCAGGAACAGTAAGCCCTGCTCAGAATACTGTCTCTACCATATCGTCAATCTTATCGAAGACTGGGGACCCTGTGCCGAACATGGAGAACATCGCATCAGGATTCCTAGGACCCCTGCTCGTGTTACAGGCGGGGTTTTTCTCGTTGACCAAAATCCTCACAATACCACAGAGTCTAGACTCGTGGTGGACTTCTCTCAATTTTCCAGGGGGCACACCCGTGTGTCTTGGCCAAAATTCGCAGTCCCAAATCTCCAGTCACTCACCAACCTGTTGTCCTCCAATTTGTCCTGGTTATCGCTGGATGTGTCTGCGGCGTTTTATCATCTTCCTCTGCATCCTGCTGCTATGCCTCATCTTCTTGTTGGTTCTTCTGGACTATCAAGGTATGTTGGCCGTTTGTCCTCTAATTCCAGGATCATCAACCACCAGCACGGGACCATGCAAGACCTGCACAACTCCTGCTCGAAACACCTCTATGTTTCCCTCATGTTGCTGTACAAAACCTACGGACGGAAACTGCACCTGTATTCCCATCCCATCATCTTGGGCTTTCGCAAAATACCTATGGGAGTGGGCCTCAGTCCGTTTCTCTTGGCTCAGTTTACTAGTGCCATTTGTTCAGTGGTTCGTAGGGCTTTCCCCCACTGTCTGGCTTTCAGTTATATGGATGATGTGGTATTGGGGGCCAAGTCTGTACAACACCTTGAGTCCCTTTATGCCGCTGTTACCCATTTTCTTTTGTCTTTGGGCATACATTTAAACCCTCATAAAACCAAAAGATGGGGATATTCCCTTAACTTCATGGGATATGTAATTGGGAGCTGGGGTTCATTGCCACAGGAACATATTGTACCAAAAATCAAACTATGTTTTAGGAAACTTCCTGTAAACAGGCCTATTGATTGGAAAGTTTGTCCACGCATTGTGGGTCTTTTGGGATTTGCTGCCCCATTTACGCAATGTGGTTATCCTGCTTTAATGCCTTTATATGCATGTATACAAGCAAAACAGGCTTTTACTTTCTCGCCAACTTACAAGGCCTTTCTGAGTAAACAGTATCTGACCCTTTACCCCGTTGCTCGGCAACGGCCTGGTCTGTGCCAAGTGTTTGCTGACGCAACCCCCACTGGTTGGGGCTTGGCCATAGGCCATCAGCGCATGCGTGGGACCTTTGTGTCTCCTCTGCCGATCCATACTGCGGAACTCCTAGCCGCTTGTTTTGCTCGCAGCAGGTCTGGAGCGAAACTCATCGGGACTGACAATTCTGTCGTGCTCTCCCGCAAGTATACCTCCTTTCCATGGCTGCTAGGCTGTGCTGCCAACTGGATCCTGCGCGGGACGTCCTTTGTTTACGTCCCGTCGGCGCTGAATCCCGCGGACGACCCCTCCCGGGGCCGCTTGGGGCTCTACCGCCCGCTTCTCCGTCTGCCGTACCGACCGACCACGGGGCGCACCTCTCTCTACGCGGACTCCCCGTCTGTGCCTTCTCGTCTGCCGGACCGTGTGCACTTCGCTTCACCTCTGCACGTCGCATGGAGACCACCGTGAACGCCCACCGGAACCTGCCCAAGGTCTTGCATAAGAGGACTCTTGGACTTTCAGCAATGTCAACGACCGACCTTGAGGCATACTTCAAAGACTGTGTGTTTACTGAGTGGGAGGAGCTGGGGGAGGAGATTAGGTTAAAGGTCTTTGTACTAGGAGGCTGTAGGCATAAATTGGTCTGTTCACCAGCACCATGCAACTTTTTCACCTCTGCCTAGTCATCTCTCGTTCATGTCCTACTGTTCAAGCCTCCAAGCTGTGCCTTGGGTGGCTTTAGGACATG---------------------------------------------------------------------------GACATTGACCCTTATAAAGAATTTGGAGCTTCTGTGGAGTTACTCTCTTTTTTGCCTGCTGACTTCTTTCCGTCGGTGCATGACCTCCTAGATACCGCTTCTGCTTTGTATCGGGAAGCCTTAGAATCTCCTGAACATTGCTCACCTCATCACACAGCAATCAGGCAAGCTATTCTGTGCTGGGGGGAATTAATGACTCTAGCTTCCTGGGTGGGTAATAATTTACAAGATCCAGCGTCCAGGGAACTAGTAGTCAATTATGTTAACACTCACATGGGCCTAAAGATCAGGCAATTATTGTGGTTTCACATTTCCTGTATTACTTTTGGAAGAGAAACTGTTCTTGAATATTTGGTGTCTTTTGGAGTGTGGATTCGCACTCCTCCTGCCTACAGACCACCAAATGCCCCTATCTTATCAACACTTCCGGAAACTACTGTTGTTAGACGA------CGAGGCAGGTCCCCTAGAAGAAGAACTCCCTCGCCTCGCAGACGAAGGTCTCAATCACCGCGTCGCAGAAGATCTCGGTCTAGGGAACCTCAATGTTAGTATCCCTTGGACTCATAAGGTGGGAAACTTTACGGGGCTTTATTCTTCTACAGTACCGGTCTTTAATCCTGAATGGCAAACTCCCTCCTTTCCAAACATTCATTTGCAGGAGGACCTTATTGATAGATGTAAGCAATTTGTGGGACCCCTTACAGTAAATGAAAACAGGAGACTAAAATTAATAATGCCTGCTAGATTTTATCCTAATGTTACCAAATATTTGCCCTTAGAGAAAGGAATCAAACCCTATTATCCAGAGCATGTAGTTAATCATTACTTCCAGGCGAGACATTATTTGCATACTCTTTGGAAGGCGGGTATCTTATATAAAAGAGAGTCAACACGTAGCGCCTCGTTTTGCGGGTCACCATATTCTTGGGAACAAGATCTACAGCATGGGNNNNNNNNNNNNNNNNNNNNNNNNNNNNNNNNNNNNNNNNNN------------NNNNNNNNNCAATCCCCTGGGATTCTTCCCCGATCATCAGTTGGACCCTGCGTTCAAAGCCAACTCAGAAAATCCAGATTGGGACCTCAACCCACACAAGGACAACTGGCCGGACGCCCACAAGGTGGGAGTGGGAGCATTCGGGCCAGGGTTCACTCCTCCCCATGGGGGACTGTTGGGGTGGAGCCCTCAGGCTCAGGGCATACTCACAACNN------------------------------------TGCCAGCAGCTCCTCCTCCTGCCTCCACCAATCGGCAGTCAGGAAGGCAGCCTACTCCCTTATCTCCACCTCTAAGGGACACTCATCCTCAGGCCATGCAGTGG
>D50522|B1|0
AACTCCACCACTTTCCACCAAACTCTTCAAGATCCCAGAGTCAGGGCTCTGTACCTTCCTGCTGGTGGCTCCAGTTCAGGAACAGTAAGCCCTGCTCAGAATACTGTCTCTACCATATCGTCAATCTTATCGAAGACTGGGGACCCTGTGCCGAACATGGAGAACATCGCATCAGGATTCCTAGGACCCCTGCTCGTGTTACAGGCGGGGTTTTTCTCGTTGACCAAAATCCTCACAATACCACAGAGTCTAGACTCGTGGTGGACTTCTCTCAATTTTCTAGGGGGCACACCCGTGTGTCTTGGCCAAAATTCGCAGTCCCAAATCTCCAGTCACTCACCAACCTGTTGTCCTCCAATTTGTCCTGGTTATCGCTGGATGTGTCTGCGGCGTTTTATCATCTTCCTCTGCATCCTGCTGCTATGCCTCATCTTCTTGTTGGTTCTTCTGGACTATCAAGGTATGTTGGCCGTTTGTCCCCTAATTCCAGGATCATCAACCACCAGCACGGGACCATGCAAGACCTGCACAACTCCTGCTCAAGGCACCTCTATGTTTCCCTCATGTTGCTGTACAAAACCTACGGATGGAAACTGCACCTGTATTCCCATCCCATCATCTTGGGCTTTCGCAAAATACCTATGGGAGTGGGCCTCAGTCCGTTTCTCTTGGCTCAGTTTACTAGTGCCATTTGTTCAGTGGTTCGTAGGGCTTTCCCCCACTGTCTGGCTTTCAGTTATATGGATGATGTGGTATTGGGGGCCAAGTCTGTACAACACCTTGAGTCCCTTTATGCCGCTGTTACCAATTTTCTTTTGTCTTTGGGTATACATTTAAACCCTCATAAAACCAAAAGATGGGGATATTCCCTTAACTTCATGGGATATGTAATTGGGAGCTGGGGTTCATTGCCACAGGAACATATTGTACCAAAAATCAAACTATGTTTTAGGAAACTTCCTGTAAACAGGCCTATTGATTGGAAAGTTTGTCCACGCATTGTGGGTCTTTTGGGATTTGCTGCCCCATTTACGCAATGTGGTTATCCTGCTTTAATGCCTTTATATGCATGTATACAAGCAAAACAGGCTTTTACTTTCTCGCCAACTTACAAGGCCTTTCTAAGTAAACAGTATCTGAACCTTTACCCCGTTGCTCGGCAACGGCCTGGTCTGTGCCAAGTGTTTGCTGACGCAACCCCCACTGGTTGGGGCTTGGCCATAGGCCATCAGCGCATGCGTGGGACCTTTGTGTCTCCTCTGCCGATCCATACTGCGGAACTCCTAGCCGCTTGTTTTGCTCGCAGCAGGTCTGGAGCGAAACTCATCGGGACTGACAATTCTGTCGTGCTCTCCCGCAAGTATACCTCCTTTCCATGGCTGCTAGGCTGTGCTGCCAACTGGATCCTGCGCGGGACGTCCTTTGTTTACGTCCCGTCGGCGCTGAATCCCGCGGACGACCCCTCCCGGGGCCGCTTGGGGCTCTACCGCCCGCTTCTCCGTCTGCCGTACCGACCGACCACGGGGCGCACCTCTCTCTACGCGGACTCCCCGTCTGTGCCTTCTCGTCTGCCGGACCGTGTGCACTTCGCTTCACCTCTGCACGTCGCATGGAGACCACCGTGAACGCCCACCGGAACCTGCCCAAGGTCTTGCATAAGAGGACTCTTGGACTTTCAGCAATGTCAACGACCGACCTTGAGGCATACTTCAAAGACTGTGTGTTTACTGAGTGGGAGGAGCTGGGGGAGGAGATTAGGTTAAAGGTCTTTGTACTAGGAGGCTGTAGGCATAAATTGGTCTGTTCACCAGCACCATGCAACTTTTTCACCTCTGCCTAGTCATCTCTCGTTCATGTCCTACTGTTCAAGCCTCCAAGCTGTGCCTTGGGTGGCTTTAGGACATG---------------------------------------------------------------------------GACATCGACCCTTATAAAGAATTTGGAGCTTCTGTGGAGTTACTCTCTTTTTTGCCTGCTGACTTCTTTCCGTCGGTGCATGACCTCCTAGATACCGCTTCTGCTTTGTATCGGGAAGCCTTAGAATCTCCTGAACATTGCTCACCTCATCACACAGCAATCAGGCAAGCTATTCTGTGCTGGGGGGAATTAATGACTCTAGCTTCCTGGGTGGGTAATAATTTACAAGATCCAGCGTCCAGGGAACTAGTAGTCAATTATGTTAACACTCACATGGGCCTAAAGATCAGGCAATTATTGTGGTTTCACATTTCCTGTATTACTTTTGGAAGAGAAACTGTTCTTGAATATTTGGTGTCTTTTGGAGTGTGGATTCGCACTCCTCCTGCCTACAGACCACCAAATGCCCCTATCTTATCAACACTTCCGGAAACTACTGTTGTTAGACGA------CGAGGCAGGTCCCCTAGAAGAAGAACTCCCTCGCCTCGCAGACGAAGGTCTCAATCACCGCGTCGCAGAAGATCTCGGTCTAGGGAACCTCAATGTTAGTATCCCTTGGACTCATAAGGTGGGAAACTTTACGGGGCTTTATTCTTCTACAGTACCGGTCTTTAATCCTGAATGGCAAACTCCCTCCTTTCCAAACATTCATTTGCAGGAGGACCTTATTGATAGATGTAAGCAATTTGTGGGACCCCTTACAGTAAATGAAAACAGGAGACTAAAATTAATAATGCCTGCTAGATTTTATCCTAATGTTACCAAATATTTGCCCTTAGAGAAAGGAATCAAACCCTATTATCCAGAGCATGTAGTTAATCATTACTTCCAGGCGAGACATTATTTGCATACTCTTTGGAAGGCGGGTATCTTATATAAAAGAGAGTCAACACGTAGCGCCTCATTTTGCGGGTCACCATATTCTTGGGAACAAGATCTACAGCATGGGNNNNNNNNNNNNNNNNNNNNNNNNNNNNNNNNNNNNNNNNNN------------NNNNNNNNNCAATCCCCTGGGATTCTTCCCCGATCATCAGTTGGACCCTGCGTTCAAAGCCAACTCAGAAAATCCAGATTGGGACCTCAACCCACACAAGGACAACTGGCCGGACGCCCACAAGGTGGGAGTGGGAGCATTCGGGCCAGGGTTCACTCCTCCCCATGGGGGACTGTTGGGGTGGAGCCCTCAGGCTCAGGGCATACTCACAACNN------------------------------------TGCCAGCAGCTCCTCCTCCTGCCTCCACCAATCGGCAGTCAGGAAGGCAGCCTACTCCCTTATCTCCACCTCTAAGGGACACTCATCCTCAGGCCATGCAGTGG
>AB540583|C10|0
AATTCCACAACATTTCATCAAGCTCTGCTAGATCCCAGAGTGAGGGGCCTATACTTTCCTGCTGGTGGCTCCAGTTCCGGAACAGTAAACCCTGTTCCGACTACTGCCTCTCCCATATCGTCAATCTTCTCGAGGACTGGGGACCCTGCACCGAACATGGAGAACACAACATCAGGATTCCTAGGACCCCTGCTCGTGTTACAGGCGGGGTTTTTCTTGTTGACAAGAATCCTCACAATACCACAGAGTCTAGACTCGTGGTGGACTTCTCTCAATTTTCTAGGGGGAGCACCCACGTGTCCTGGCCAAAATTTGCAGTCCCCAACCTCCAATCACTCACCAACCTCTTGTCCTCCAACCTGTCCTGGCTATCGCTGGATGTGTCTGCGGCGTTTTATCATATTCCTCTTCATCCTGCTGCTATGCCTCATCTTCTTGTTGGTTCTTCTGGACTATCAAGGTATGTTGCCCGTTTGTCCTCTACTTCCAGGAACATCAACTACCAGCACGGGACCCTGCAAGACCTGCACGATTCCTGCTCAAGGAACCTCTATGTTTCCCTCTTGTTGCTGTACAAAACCTTCGGACGGAAACTGCACTTGTATTCCCATCCCATCATCTTGGGCTTTCGCAAGATTCCTATGGGAGTGGGCCTCAGTCCGTTTCTCCTGGCTCAGTTTACTAGTGCCATTTGTTCAGTGGTTCGTAGGGCTTTCCCCCACTGTTTGGCTTTCAGCTATATGGATGATGTGGTATTGGGGGCCArrTCTGTACAACACCTTGAGTCCCTTTTTACCTCTATTACCAATTTTCTTTTGTCTTTGGGTATACATTTAAACCCTAACAAAACCAAACGTTGGGGCTACTCCCTTAACTTTATGGGATATGTCATTGGAAGTTGGGGTACCTTGCCACAGGAACATATTGTAGTCAAAATTAAGCAATGTTTTCGAAAACTGCCTGTAAATAGACCGATTGATTGGAAAGTGTGTCAACGGATTGTGGGTCTACTGGGCTTTGCTGCCCCTTTTACACAATGTGGTTATCCAGCATTAATGCCTTTGTATGCATGTATACAAGCTAAACAAGCTTTTrTTTTCTCGCCAACTTACAAGGCCTTTCTGTGTAAACAATATCTGAACCTTTACCCCGTTGCCCGGCAACGGTCAGGTCTCTGCCAAGTGTTTGCTGATGCAACCCCCACTGGATGGGGCTTGGCCATAGGCCATCAGCGCATGCGTGGAACCTTTGTGGCTCCTCTGCCGATCCATACTGCGGAACTCCTAGCGGCTTGTTTTGCTCGCAGCCGGTCTGGGGCAAACCTTATCGGAACTGACAATTCTGTCGTTCTCTCTCGGAAATACACCTCCTTTCCATGGCTGCTAGGCTGTGCTGCCAACTGGATCCTGCGAGGGACGTCCTTTGTCTACGTCCCTTCAGCGCTGAATCCCGCGGACGACCCGTCTCGGGGCCGGTTGGGACTCTACCGTCCCCTTCTTCGTCTGCCGTTCCGGCCGACCACGGGGCGCACCTCTCTTTACGCGGTCTCCCCGCCTGTGCCTTCTCATCTGCCGGTCCGTGTGCACTTCGCTTCACCTCTGCACGTCGCATGGCGACCACCGTGAACACCCGCCAGGTCTTGCCCAAGGTCTTATATAATAGGACTCTTGGACTCTCAGCAATGTCAACGACCGACCTTGAGGCATACTTCAAAGACTGTGTGTTTAAAGACTGGGAGGAGTTGGGGGAGGAGACTAGGTTAATGATCTTTGTACTAGGAGGCTGTAGGCATAAATTGGTCTGTTCACCAGCACCATGCAACTTTTTCACCTCTGCCTAATCATCTCATGTTCATGTCCTACTGTTCAAGCCTCCAAGCTGTGCCTTGGGTGGCTTTAGGGCATG---------------------------------------------------------------------------GACATTGACCCGTATAAAGAATTTGGAGCTTCAGTGGAGTTACTCTCTTTTTTGCCTTCTGATTTCTTTCCGTCTATTCGAGATCTCCTCGACACCGCTkCTGCTyTGTATCGGGAGGCCTTAGAGTCTCCGGAACATTGTACACCTCACCATACAGCAATCAGGCAAGCTATTCTrTGTTGGGGTGAGTTGATGAATCTGGCCACCTGGGTGGGAAGTAATTTAGAACACCCAGCATCCAGGGAATTAGTAGTAAGCTATGTCAATGTTAATATGGGCCTAAAATTCAGACAATTATTGTGGTTCCACATTTCTTGTCTTACTTTTGGAAGAGATATCGTTCTTGAGTATTTGGTGTCTTTTGGAGTGTGGATTCGCACTCCTCAAsCTTACAGACCACCAAATGCCCCTATCTTATCAACACTTCCGGAAACTACTGTTATTAGACAA------CGAGGCAGGTCCTCTAGAAGAAGAACTCCCTCGCCTCGCAGACGAAGATCTCAATCGCCGCGTCGCAGACGATCTCAATCTCGGGAATCTCAATGTTAGTATCCCTTGGACTCATAAGGTGGGAAATTTTACTGGGCTTTATTCTTCTACTGTACCTGTCTTTAATCCTGATTGGCAAACTCCCTCCTTTCCTCATATTCATTTGCAGGAGGACATTATCAATAGATGTsAACAATTCGTAGGCCCGCTTACAATAAATGAAAAAAGGAGATTAAAATTAATTATGCCCGCTAGGTTCTATCCTAACCTTACCAAATATTTACCTTTAGATAAAGGCATCAAACCTTATTACCCTGAACACTCGGTTAATCATTACTTCCAAACCAGGCATTATTTACATACTCTGTGGArkGCTGGCATATTATATAAGAGGGAAACTACACGAAGCGCCTCATTTTTTGGGTCACCATATTCTTGGGAACAAGAGCTACAGCATGGGNNNNNNNNNNNNNNNNNNNNNNNNNNNNNNNNNNNNNNNNNN------------NNNNNNNNNCAATCCTCTGGGATTCCTTCCCGATCACCAGTTGGACCCTGCATTCGGAGCCAATACAAACAATCCAGATTGGGATTTAAATCCCAACAAGGATCACTGGCCGGCGGCAAATCAGGTAGGAGTGGGAGCATTCGGGCCAGGGTTCACTCCACCACACGGCAGTCTTTTGGGGTGGAGCCCTCAGGCTCAGGGCATATTGACAACNN------------------------------------TGCCAGCAGCGCCTCCTCCTGCCTCCACCAATCGGCAGTCAGGCAGACAGCCTACTCCCATCTCTCCACCTCTAAGAGACAGTCATCCTCAGGCCATGCAGTGG
>AB644286|C15|0
AACTCCACCACATTCCACCAAGCTCTGCTAGATCCCAGAGTGAGGGGCCTTTATTTTCCTGCTGGTGGCTCCAGTTCCGGAACAGTAAACCCTGTTCCGACTACTGCCTCTCCCATATCGTCAATCTTCTCGACGACTGGGGACCCTGCATCGAACATGGACAACACAACATCAGGATTCCTAGGACCCCTGCTCGTGTTACAGGCGGTGTTTTTCTTGTTGACAAAAATCCTCACAATACCACAGAGTCTAGACTCGTGGTGGACTTCTCTCAATTTTCTAGGGGAAGCTCCCGCGTGTCCTGGCCAAAATTCGCAGTCCCCAACCTCCAATCACTCACAAACCTCTTGTCCACCAATTTGTCCTGGCTATCGCTGGATGTGTCTGCGGCGTTTTATCATCTTCCTCTTCATCCTGCTGCTATGCCTCATCTTCTTGTTGGTTCTTCTGGATTACCAAGGTATGTTGCCCGTTTGTCCTCTACTTCCAGGAACATCAACTACCAGCACGGGACCATGCAAGACCTGCACGATTCCTGCTCAAGGACCCTCTATGTTTCCCTCATGTTGCTGTACAAAACCTTCGGACGGCAACTGCACTTGTATTCCCATCCCATCATCCTGGGCTTTCGCAAGATTCCTATGGGAGTGGGCCTTAGTCCGTTTCTCCTGGCTCAGTTCACTAGTGCCATTTGTTCAGTGGTTCGTAGGGCTTTCCCCCACTGTTTGGCTTTCAGTTATATGGATGATGTGGTATTGGGGGCCAAGTCTGTACAACATCTTGAGTCCCTTTATACCGCTATTACCAATTTTCTTTTGTCTTTGGGTATACATCTGAACCCTAATAAAACCAAGAGATGGGGCTACTCCCTTAACTTCATGGGATATGTAATTGGAAGTTGGGGTACTTTACCGCAGGAACATATTGTACTAAAAATCAAACAATGTTTCCAAAAACTACCAGTTAATAGACCTATTGATTGGAAGGTGTGTCAAAGAATTGTGGGTCTTTTGGGCTTTGCTGCCCCTTTCACACAATGTGGATATCCTGCCTTAATGCCCTTGTATGCATGTATACACGCTAAGCAGGCTTTCACTTTCTCGCCAACTTATAAGGCCTTTCTGTGTAAACAATATCTAAACCTTTACCCCGTTGCCCGGCAACGGTCAGGTCTCTGCCAAGTGTTTGCTGACGCAACCCCCACTGGATGGGGCTTGGCCGTAGGCCATCAGCGCATGCGTGGAACCTTTGTGGCTCCTTTGCCGATCCATACTGCGGAACTCCTCGCAGCTTGTTTTGCTCGCAGCCGGTCTGGAGCAAAACTTATCGGCACCGACAACTCTGTTGTCCTCTCTCGGAAATACACCTCCTTTCCATGGCTGCTAGGTTGTGCTGCCAACTGGATCCTACGCGGGACGTCCTTTGTCTACGTCCCGTCGGCGCTGAATCCAGCGGACGACCCGTCTCGGGGCCGCTTGGGGATCTATCGTCCCCTTCTTCGTCTACCGTTCCGACCGACCACGGGGCGCACCTCTCTTTACGCGGTCTCCCCGTCTGTGCCTTCTCATCTGCCGGGCCGTGTGCACTTCGCTTCACCTCTGCACGTCGCATGGAGACCACCGTGAACGCCCACATGATCTTGCCCAAGGTCTTACATAAGAGGACTCTTGGACTCTCAGCAATGTCAACGACCGACCTTGAGGCCTACTTCAAAGACTGTGTGTTTAAAGACTGGGAGGAGTTGGGGGAGGAGATTAGGTTAAAGGTCTTTGTACTAGGAGGCTGTAGGCATAAATTGGTCTGTTCACCAGCACCATGCAACTTTTTCACCTCTGCCTAATCATCTCATGTTCATGTCCTACTGTTCAAGCCTCCAAGCTGTGCCTTGGGTGGCTTTGGGGCATG---------------------------------------------------------------------------GACATTGACCCTTATAAAGAATTTGGAGCTTCTGTGGAGTTACTCTCATTTTTGCCTTCTGATTTCTTTCCATCTATTCGAGATCTCCTCGACACCGCTTCAGCTCTGTATCGGGAGGCTTTAGAGTCTCCGGAGCATTGTTCACCTCACCATACAGCACTCAGGCAAGCCGTTCTGTGTTGGGGTGAGTTGATGAATCTTGCAACCTGGGTGGGAAGTAATTTGGAAGACCCAGCATCCAGGGAATTGGTGGTCAGTTATGTCAACGTTAATATGGGCCTAAAAATTAGACAACTGTTGTGGTTTCACATTTCCTGTCTTACTTTTGGAAGAGAAACTGTTCTTGAGTATTTGGTATCTTTTGGAGTGTGGATTCGCACTCCTCCCGCTTACAGACCACCAAATGCCCCTATCTTATCAACACTTCCGGAAACTACTGTTGTTAGACGA------CGAGGCAGGTCCCCTAGAAGAAGAACTCCCTCGCCTCGCAGACGAAGGTCTCAATCGCCGCGTCGCAGAAGATCTCAATCTCGGGAATCCCAATGTTAGTATACCTTGGACTCATAAGGTGGGAAACTTTACTGGGCTTTATTCTTCTACTGTACCTGTCTTTAATCCGGAGTGGCAAACTCCCTCTTTTCCTGACATTCATTTGAAGGAAGACATTATAAATAGATGTCAACAATATGTAGGCCCTCTTACAGTTAATGAAAAGAGGAGATTGAAATTAATTATGCCTGCCAGGTTCTATCCCAACTTTACCAAATATTTGCCATTAGATAAAGGCATTAAACCTTATTATCCGGAAGATGCAGTTAATCATTACTTTAAAACTAGGCATTATTTACATACTCTGTGGAAGGCTGGCATTCTATATAAGAGAGAAACTACACGCAGCGCCTCATTTTGGGGGTCACCATATTCTTGGGAACAAGAGCTACAGCATGGGNNNNNNNNNNNNNNNNNNNNNNNNNNNNNNNNNNNNNNNNNN------------NNNNNNNNNCAACCCTCTGGGATTCTTCCCCGATCACCAGTTGGACCCTGCGTTCAGAGCCAATTCAAACAAGCCCGATTGGGACTTCAACCCCAACAAGGATCAATGGCCAAGGGCAAATCAGGTAGGAGTGGGAGCATTCGGGCCAGGGTTCACCCCACCACACGGAGGTCTTTTGGGGTGGAGCCCTCAGGCTCAGGGCATATTGACACCNN------------------------------------TGCCAGCAGCGCCTCCTCCTGCCTCCACCAATCGGCAGTCAGGACGACAGCCTACTCCTATCTCTCCACCTCTAAGAGACAGTCATCCTCAGGCCATGCAGTGG
>AB644287|C16|0
AATTCCACAACATTCCACCAAGCTCTGCTAGATCCCAGAGTAAGGGGCCTTTACTTTCCTGCTGGTGGCTCCAGTTCCGGAACAGTAAACCCTGTTCCGACTACTGCCTCTCCTATATCGTCAATCTTCTCGAAGACTGGGGACCCTGCACCGAACATGGAGAGCACAACATCCGGATTCCTAGGACCCCTGCTCGTGTTACAGGCGGTGTTTTTCTTGTTGACAAGAATCCTCACAATACCACAGAGTCTAGACTCGTGGTGGACTTCTCTCAATTTTCTAGGGGAAGCACCCATGTGTCCTGGCCAAAATTCGCCGTCCCCAACCTCCAATCACTCACCAACCTCTTGTCCTCCAATTTGTCCTGGTTATCGTTGGATGTGTCTGCGGCGTTTTATCATCTTCCTCTTCATCCTGCTGCTATGCCTCATCTTCTTGTTGGTTCTTCTGGATTACCAAGGTATGTTGCCCGTTTGTCCTCTACTTCCAGGAACAGCAACTACCACCACGGGACCATGCAGGACCTGCACGATTCCTGCTCAAGGAACCTCTATGTTTCCCTCCTGTTGCTGTACAAAACCCTCGGACGGAAACTGCACTTGTATTCCCATCCCATCATCCTGGGCTTTCGCAAGATTCCTATGGGAGTGGGCCTCAGTCCGTTTCTCCTGGCTCAGTTTACTAGCGCCATTTGTTCAGTGGTTCGTAGGGCTTTCCCCCACTGTTTGGCTTTCAGTTATATGGATGATGTGGTATTGGGGGCCAAGTCTGTACAACATCTTGAGTCCCTTTATACCTCTATTACCAATTTTCTTTTGTCTCTGGGTATACATTTAAACCCTAATAAAACCAAGCGATGGGGCTACTCCCTTCACTTCATGGGATATGTAATTGGGAGTTGGGGTACCTTACCACAGGAACATATTGTACAAAAAATTAAGCAATGTTTCCGAAAACTTCCTATAAATAGGCCTATCGATTGGAAGGTGTGTCAAAGAATTGTGGGGCTGTTGGGCTTTGCTGCACCTTTTACACAATGTGGATATCCCGCCTTAATGCCTTTGTATGCATGTATACACGCTAAGCAGGCTTTCACTTTCTCGCCAACTTACAAGGCCTTTCTGTGTAAACAATACCTGCACCTTTACCCCGTTGCCCGGCAACGGTCAGGTCTTTGCCAAGTATTTGCTGACGCAACCCCCACTGGTTGGGGCTTGGCCATAGGCCATCAGCGCATGCGTGGAACCTTTGTGGCTCCTCTGCCGATCCATACTGCGGAACTCCTAGCGGCTTGTTTTGCTCGCAGCCGGTCTGGAGCGAACCTCATCGGCACCGACAACTCTGTTGTCCTCTCTCGGAAGTACACCTCCTTTCCATGGCTGCTAGGATGTGCTGCCAACTGGATCCTGCGCGGGACGTCCTTTGTCTACGTCCCGTCGGCGCTGAATCCCGCGGACGACCCCTCTCGGGGCCGCTTGGGGATCTACCGTCCCCTCCTCCGTCTGCCGTTCCGGCCGACCACGGGGCGCACCTCTCTTTACGCGGTCTCCCCGTCTGTGCCTTCTCATCTGCCGGACCGTGTGCACTTCGCTTCACCTCTGCACGTCGCATGGAGACCACCGTGAACGCCCACCAGGTCTTGCCCAAGGTCTTGCATAAGAGGACTCTTGGACTCTCAGCAATGTCAACGACCGACCTTGAGGCATACTTCAAAGACTGTGTGTTTAAAGACTGGGAGGAGTTGGGGGAGGAGATTAGGTTAAAGGTCTTTGTACTAGGAGGCTGTAGGCATAAATTGGTCTGTTCACCAGCACCATGCAACTTTTTCACCTCTGCCTAATCATCTCATGTTCATGTCCTACTGTTCAAGCCTCCAAGCTGTGCCTTGGGTGGCTTTGGGGCATG---------------------------------------------------------------------------GACATTGACCCTTATAAAGAATTTGGAGCTTCTGTGGAGTTACTCTCTTTTTTGCCGTCTGATTTCTTTCCATCTATTCGAGATCTCCTAGACACTGCCTCAGCTCTGTATCGGGAAGCCTTAGAGTCTCCGGAACATTGTTCACCTCACCATACAGCACTCAGGCAAGCTGTTCTGTGTTGGGGTGAATTAATGAATCTGGCTACCTGGGTGGGAAGTAATTTGGAAGATCCAGCATCCAGGGAATTAGTAGTCAGTTATGTCAATGTTAATATGGGCTTAAAGATTAGACAACTATTGTGGTTTCATATTTCCTGTCTTACTTTTGGAAGAGAAACTGTTCTTGAGTATTTGGTGTCGTTTGGAGTGTGGATTCGCACTCCTCCTGCTTACAGACCACCAAATGCCCCTATCTTATCAACACTTCCGGAAACTACTGTTGTTAGACGA------CGAGGCAGGTCCCCTAGAAGAAGAACTCCCTCGCCTCGCAGACGAAGGTCTCAATCGCCGCGTCGCAGAAGATCTCAATCTCGGGAATCCCAATGTTAGTATACCTTGGACTCATAAGGTGGGAAACTTTACGGGGCTTTATTCTTCTACTGTACCTGTCTTTAATCCTGAGTGGCAAACTCCTTCTTTTCCTGACATTCATTTGCAGGAGGACATTATCAATAGGTGTCAGCAATATGTGGGCCCTCTTACAGTTAATGAAAAAAGGAGATTAAAACTCATTATGCCTGCTAGGTTCTATCCTAAACTTACCAAATATTTGCCATTAGATAAAGGCATTAAGCCTTATTATCCTGAACATGCAGTTAATCATTACTTCAAAACTAGGCATTATTTACATACTCTGTGGAAAGCTGGTATTCTATATAAGAGAGAAACTACACGCAGCGCCTCATTTTGTGGGTCACCATATTCTTGGGAACACGAGCTACAGCATGGGNNNNNNNNNNNNNNNNNNNNNNNNNNNNNNNNNNNNNNNNNN------------NNNNNNNNNCAATCCTCTGGGATTCTTGCCCGATCACCAGTTGGACCCTGCATTCGGAGCCAACTCAAACAATCCAGATTGGGACTTCAACCCCAACAAGGATCACTGGCCAACAGCAAATCAGGTAGGAGTGGGTGCATTCGGGCCAGGGTTCACCCCATCACACGGAGGTCTTTTGGGGTGGAGCCCTCAGGCTCAGGGCACATTGACAACNN------------------------------------TGCCAGCAGTGCCTCCTCCTGCCTCCACCAATCGGCAGTCAGGAAGACAGCCTACTCCCATTTCTCCACCTCTAAGAGACAGTCATCCTCAGGCCATGCAGTGG
>AB014362|C1|0
AACTCCACAACATTCCACCAAGCTCTGCTAGACCCCAGAGTGAGGGGCCTATACTTTCCTGCTGGTGGCCCCAGTTCCGGAACAGTAAACCCTGTTCCGACTACTGCCTCACCCATATCGTCAATCTTCTCGAGGACTGGGGACCCTGCACCGAACATGGAGAACACAACATCAGGATTCCTAGGACCCCTGCTCGTGTTACAGGCGGGGTTTTTCTTGTTGACAAGAATCCTCACAATACCACAGAGTCTAGACTCGTGGTGGACTTCTCTCAATTTTCTAGGGGAAGCACCCGCGTGTCCTGGCCAAAATTCGCAGTCCCCAACCTCCAATCACTCACCAACCTCTTGTCCTCCAATTTGTCCTGGCTATCGCTGGATGTGTCTGCGGCGTTTTATCATATTCCTCTTCATCCTGCTGCTATGCCTCATCTTCTTGTTGGTTCTTCTGGACTACCAAGGTATGTTGCCCGTTTGTCCTCTACTTCCAGGAACATCAACTACCAGCACGGGACCATGCAAGACCTGCACGATTCCTGCTCAAGGAACCTCTATGTTTCCCTCTTGTTGCTGTACAAAACCTTCGGACGGAAACTGCACTTGTATTCCCATCCCATCATCCTGGGCTTTCGCAAGATTCCTATGGGAGTGGGCCTCAGTCCGTTTCTCCTGGCTCAGTTTACTAGTGCCATTTGTTCAGTGGTTCGTAGGGCTTTCCCCCACTGTTTGGCTTTCAGTTATATGGATGATGTGGTATTGGGGGCCAAGTCTGTACAACATCTTGAGTCCCTTTTTACCTCTATTACCCATTTTCTTTTATCTTTGGGTATACATTTGAACCCCAATAAAACCAAACGTTGGGGCTACTCCCTTAACTTCATGGGATATGTAATTGGATGTTGGGGTTCTTTmCCGCAAGAACATATTGTACTAAAAATCAAGCAATGTTTTCGAAAACTGCCTGTAAATAGACCTATTGATTGGAAAGTATGTCAGAGAATTGTGGGTCTTTTGGGCTTTGCTGCCCCTTTTACACAATGTGGCTATCCTGCCTTAAAGCCTTTATATGCATGTATACAACCTAAGCAGGCTTTCACTTTCTCGCCAACTTACAAGGCCTTTCTGTGTAAACAATATCTGAACCTTTACCCCGTTGCCCGGCAACGGTCAGGTCTCTGCCAAGTGTTTGCTGACGCAACCCCCACTGGATGGGGCTTGGCTATCGGCCATCGCCGCATGCGTGGAACCTTTGTGGCTCCTCTGCCGATCCATACTGCGGAACTCCTAGCAGCTTGTTTTGCTCGCAGCCGGTCTGGAGCGAAACTTATCGGCACCGACAACTCTGTTGTCCTCTCTCGGAAATACACCTCATTTCCATGGCTGCTAGGGTGTGCTGCCAACTGGATCCTGCGCGGGACGTCCTTTGTCTACGTCCCGTCGGCGCTGAATCCCGCGGACGACCCGTCTCGGGGCCGTTTGGGACTCTACCGTCCCCTTCTTCATCTGCCGTTCCGGCCAACCACGGGGCGCACCTCTCTTTACGCGGTCTCCCCGTCTGTGCCTTCTCATCTGCCGGACCGTGTGCACTTCGCTTCACCTCTGCACGTCGCATGGAAACCTCCGTGAACGCCCACCAGGTCTTGCCCAAGGTCTTATATAAGAGGACTCTTGGACTCTCAGCGATGTCAACGACCGACCTTGAGGCATACTTCAAAGACTGTTTGTTTAAGGACTGGGAGGAGTTGGGGGAGGAGATTAGGTTAAAGATTTATGTACTAGGAGGCTGTAGGCATAAATTGGTCTGTTCACCAGCACCATGCAACTTTTTCACCTCTGCCTAATCATCTCATGTTCATGTCCTACTGTTCAAGCCTCCAAGCTGTGCCTTGGGTGGCTTTGGGACATG---------------------------------------------------------------------------GACATTGACCCGTATAAAGAATTTGGAGCTTCTGTGGAGTTACTCTCTTTTTTGCCTTCTGACTTCTTTCCTTCTATTCGAGATCTCCTCGACACCGCCTCAGCTCTGTATCGGGAGGCCTTAGAGTCTCCGGAACATTGTTCTCCTCACCATACAGCACTCAGGCAAGCTATTCTGTGTTGGGGTGAGTTGATGAATCTGGCCACCTGGGTGGGAAGTAATTTGGAAGACCCAGCATCCAGGGAATTAGTAGTCAGCTATGTCAATGTTAATATGGGCCTAAAAATCAGACAACTACTGTGGTTTCACATTTCCTGTCTTACTTTTGGAAGAGAAACTGTTCTTGAGTATTTGGTGTCTTTTGGAGTGTGGATTCGCACTCCTCCTGCTTACAGACCACCAAATGCCCCTATCTTATCAACACTTCCGGAAACTACTGTTGTTAGACGA------CGAGGCAGGTCCCCTAGAAGAAGAACTCCCTCGCCTCGCAGACGAAGGTCTCAATCGCCGCGTCGCAGAAGATCTCAATCTCGGGAATCTCAATGTTAGTATCCCTTGGACTCATAAGGTGGGAAACTTTACTGGGCTTTATTCTTCTACTGTACCTGTCTTTAATCCTGAGTGGCAAACTCCCTCCTTTCCTCACATTCATTTACAGGAGGACATTATTGATAGATGTCAACAATATGTGGGCCCTCTTACCGTTAATGAAAAAAGGAGATTAAAATTAATTATGCCTGCTAGGTTCTATCCTAACCTTACCAAATATTTGCCATTGGACAAAGGCATTAAACCATATTATCCTGAACATGCAGTTAATCATTACTTCAAAACTAGGCATTATTTACATACTCTGTGGAAGGCGGGCATTCTATATAAGAGAGAAACTACACGCAGTGCCTCATTCTGTGGGTCACCATATTCTTGGGAACAAGAGCTACAGCATGGGNNNNNNNNNNNNNNNNNNNNNNNNNNNNNNNNNNNNNNNNNN------------NNNNNNNNNCAATCCTCTGGGATTCTTTCCCGATCACCAGTTGGACCCTGCGTTCGGAGCCAACTCAAACAATCCAGATTGGGACTTCAACCCCAACAAGGATCATTGGCCAGAGGCAAATCAGGTAGGAGCGGGAGCATTCGGGCCAGGGTTCACCCCACCACACGGCGGTCTTTTGGGGTGGAGCCCGCAGGCTCAGGGCACATTGACAACNN------------------------------------TGCCAGTAGCACCTCCTCCTGCCTCCACCAATCGGCAGTCAGGAAGACAGCCTACTCCCATCTCTCCACCTCTAAGAGACAGTCATCCTCAGGCCATGCAGTGG
>S75184|C1|0
AACTCCACAACATTCCACCAAGCTCTGCTAGACCCCAGAGTGAGGGGCCTATACTTCCCTGCTGGTGGCTCCAGTTCCGGAACAGTAAACCCTGTTCCGACTACTGCCTCACCCATATCGTCAATCTCCTCGAGGACTGGGGACCCTGCACCGAACATGGAGAACACAACATCAGGATTCCTAGGACCCCTGCTCGGGTTACAGGCGGGGTTTTTCTTGTTGACAAGAATCCTCACAATACCACAGAGTCTAGACTTGTGGTGGACTTCTCTCAATTTTCTAGGGGGAGCACCCAAGTGTCCTGGCCTAAATTCGCAGTCCCCAACCTCCAATCACTCACCAACCTCTTGTCCTCCAATTTGTCCTGGCTATCGCTCGATGTGTCTGCGGCGTTTTATCATATTCCTCTTCATCCTGCTGCTATGCCTCATCTTCTTGTTGGTTCTTCTGGACTATCAAGGTATGTTGCCCGTTTGTCCTCTACTTCCAGGAACACCAACTACCAGCACAGGACCATGCAAGACCTGCACGAGTCCTGCTCAAGGAAACTCTACGTTTCCCTCTTGTTGCTGTACAAAACCTTCGGACGGAAACTGCATTTGTATTCCCATCCCATCATCCTGGGCTTTCGCAAGATTCCTATGGGAGTGGGCCTCAGTCCGTTTCTCCTGGCTCAGTTTACTAGTGCCATTTGTTCAGTGGTTCGTAGGGCTTTCCCCCATTGTTTGGCTTTCAGTTATATGGATGATGTGGTATTGGGGGCGAAGTCTGTACAACATCTTGAGTCCCTTTTTACCGCTGTTACCAATTTTCTTTTGTCTTTGGGTATACATTTGAACCCTCATAAAACCAAACGTTGGGGCTACTCCCTTAACTTCATGGGATATGTAATTGGATGTTGGGGTACTTTACCGCAAGAACATATTGTACTAAAAATCAAGAACTGTTTTCGAAAACTGCCTGTAAATAGACCTATTGATTGGAAAGTCTGTCAGAGAATTGTGGGTCTTTTGGGCTTTGCTGCCCCTTTTACACAATGTGGCTATCCTGCCTTAATGCCTTTATATGCATGTATCCAATCTAAGCAGGCTTTCACTTTCTCGCCAACTTACAAGGCCTTTCTGCGTAAACAATATCTGAACCTTTACCCCGTTGCCCGGCAACGGTCCGGTCTCTGCCAAGTGTTTGCTGACGCAACCCCCACTGGCTGGGGCTTGGCTATTGGCCATCGCCGCGTGCGTGGAACCTTTGTGGCTCCTCTGCCGATCCATACTGCGGAACTCCTAGCAGCTTGTTTTGCTCGCAGCCGGTCTGGAGCGAAACTTCTCGGCACCGACAACTCTGTTGTCCTCTCTCGGAAATACACCTCCTTTCCATGGCTGCTAGGGTGTGCTGCCAACTGGATCCTGCGCGGGACGTCCTTTGTCTACGTCCCGTCGGCGCTGAATCCCGCGGACAACCCGTCTCGGGGCCGTTTGGGACTCTACCGTCCCCTTCTTCGCCTGCCGTTCCGGCCGACCACGGGGCGCACCTCTCTTTACGCGGTCTCCCCGTCTGTGCCTTCTCATCTGCCGGACCGTGTGCACTTCGCTTCACCTCTGCACGTCGCATGGAAACCACCGTGAACGCCCACCAGGTCTTGCCCAAGGTCTTATATAAGAGGACTCTTGGACTCTCAGCGATGTCAACGACCGACCTTGAGGCATACTTCAAAGACTGTTTGTTTAAGGACTGGGAGGAGTTGGGGGAGGAGATTAGGTTAAAGATTTATGTACTAGGAGGCTGTAGGCATAAATTGGTCTGTTCACCAGCACCATGCAACTTTTTCACCTCTGCCTAATCATCTCATGTTCATGTCCTACTGTTCAAGCCTCCAAGCTGTGCCTTGGGTGGCTTTGGGGCATG---------------------------------------------------------------------------GACATTGACCCGTATAAAGAATTTGGAGCTTCTGCGGAGTTACTCTCTTTTTTGCCTTCTGACTTCTTTCCTTCTATTCGAGATCTCCTCGACACCGCCTCAGCTCTGTATCGGGAGGCCTTAGAGTCTCCAGAACATTGTTCACCTCACCATACAGCACTCAGGCAAGCTATTCTGTGTTGGGGTGAGTTGATGAATCTGGCCACCTGGGTGGGAAGTAATTTGGAAGACCCAGCATCCAGGGAATTAGTAGTCAGCTATGTCAATGTTAATATGGGCCTAAAAATCAGACAACTACTGTGGTTTCACATTTCCTGTCTTACTTTTGGAAGAGAAACTGTTCTTGAGTATTTGGTGTCTTTTGGAGTGTGGATTCGCACTCCTCCTGCTTACAGACCACCAAATGCCCCTATCTTATCAACACTTCCGGAAACTACTGTTGTTAGACGA------CGAGGCAGGTCCCCTAGAAGAAGAACTCCCTCGCCTCGCAGACGAAGGTCTCAATCGCCGCGTCGCAGAAGATCTCAATCTCGGGGATCTCAATGTTAGTATCCCTTGGACTCATAAGGTGGGAAACTTTACTGGGCTTTATTCTTCTACTGTACCTGTCTTTAATCCTGAGTGGCAAACTCCCTCCTTTCCTCACATTCATTTACAGGAGGACATTATTGATAGATGTCAACAATATGTGGGCCCTCTTACAGTCAATGAAAAAAGGAGATTAAAATTAATTATGCCTGCTAGGTTCTATCCTAACCTTACCAAATATTTGCCATTGGACAAAGGCATTAAACCATATTATCCTGAACATGCAGTTAATCATTACTTCAAAACTAGGCATTATTTACATACTCTGTGGAAGGCGGGCATTCTATATAAGAGAGAAACTACACGCAGTGCCTCATTTTGTGGGTCACCATATTCTTGGGAACAAGAGCTACAGCATGGGNNNNNNNNNNNNNNNNNNNNNNNNNNNNNNNNNNNNNNNNNN------------NNNNNNNNNCAATCCGCTGGGATTCTTTCCCGATCACCAGTTGGACCCTGCGTTCGGAGCCAACTCAAACAATCCAGATTGGGACTTCAACCCCAACAAGGATCATTGGCCAGAGGCAAATCAGGTAGGAGCGGGAGCATTCGGGCCAGGGTTCACCCCACCACACGGCGGTCTTTTGGGGTGGAGCCCGCAGGCTCAGGGCGCACTGACAACNN------------------------------------TGCCAGTAGCACCTCCTCCTGCCTCCACCAATCGGCAGTCAGGAAGACAGCCTACTCCCATCTCTCCACCTCTAAGAGACAGTCATCCTCAGGCCATGCAGTGG
>AB014376|C2|0
AACTCCACAACATTCCACCAAGCTCTGCTAGATCCCAGAGTGAAGGGCCTATATTTTCCTGCTGGTGGCTCCAGTTCCGGAACAGTAAACCCTGTTCCGACTACTGCCTCACCCATATCGTCAATCTTCTCGAGGACTGGGGACCCTGCACCGAACATGGAGAGCACAACATCAGGATTCCTAGGACCCCTGCTCGTGTTACAGGCGGGGTTTTTCTTGTTGACAAGAATCCTCACAATACCACAGAGTCTAGACTCGTGGTGGACTTCTCTCAATTTTCTAGGGGGAGCACCCACGTGTCCTGGCCAAAATTCGCAGTCCCCAACCTCCAATCACTCACCAACCTCTTGTCCTCCAATTTGTCCTGGCTATCGCTGGATGTGTCTGCGGCGTTTTATCATATTCCTCTTCATCCTGCTGCTATGCCTCATCTTCTTGTTGGTTCTTCTGGACTACCAAGGTATGTTGCCCGTTTGTCCTCTACTTCCAGGAACATCAACTACCAGCACGGGACCATGCAAGACCTGCACGATTCCTGCTCAAGGAACCTCTATGTTTCCCTCTTGTTGCTGTACAAAACCTTCGGACGGAAACTGCACTTGTATTCCCATCCCATCATCCTGGGCTTTCGCAAGATTCCTATGGGAGTGGGCCTCAGTCCGTTTCTCCTGGCTCAGTTTACTAGTGCCATTTGTTCAGTGGTTCGCAGGGCTTTCCCCCACTGTTTGGCTTTCAGTTATATGGATGATGTGGTATTGGGGGCCAAGACTGTACAACATCTTGAGTCCCTTTTTACCTCTATTACCAATTTTCTTTTGTCTTTGGGTATACATTTGAACCCTAATAAAACCAAACGTTGGGGCTACTCCCTTAACTTCATGGGATATGTAATTGGAAGTTGGGGTACTTTACCACAGGAACATATTGTATTAAAAmTCAAGCAATGTTTTCGGAAACTGCCTGTAAATAGACCTATTGATTGGAAAGTATGTCAAAGAATTGTGGGTCTTTTGGGCTTTGCTGCCCCTTTTACACAATGTGGCTATCCTGCCTTGATGCCTTTATATGCATGTATACAATCTAAGCAGGCTTTCACTTTCTCGCCAACTTACAAGGCCTTTCTGTGTCAACAATACCTGCACCTTTACCCCGTTGCCCGGCAACGGTCCGGTCTCTGCCAAGTGTTTGCTGACGCAACCCCCACTGGATGGGGCTTGGCCATAGGCCATCGGCGCATGCGTGGAACCTTTGTGGCTCCTCTGCCGATCCATACTGCGGAACTCCTAGCAGCTTGTTTTGCTCGCAGCCGGTCTGGAGCAAAACTTATCGGGACTGACAACTCTGTTGTCCTCTCTCGGAAATACACCTCCTTCCCATGGCTGCTCGGGTGTGCTGCCAACTGGATCCTGCGCGGGACGTCCTTTGTCTACGTCCCGTCGGCGCTGAATCCCGCGGACGACCCGTCTCGGGGCCGTTTGGGCATCTACCGTCCCCTTCTTCATCTGCCGTTCCAGCCGACCACGGGGCGCACCTCTCTTTACGCGGTCTCCCCGTCTGTGCCTTCTCATCTGCCGGACCGTGTGCACTTCGCTTCACCTCTGCACGTCGCATGGAAACCACCGTGAACGCCCACCAGGTCTTGCCCAAGGTCTTACATAAGAGGACTCTTGGACTCTCAGCAATGTCAACGACCGACCTTGAGGCATACTTCAAAGACTGTTTGTTTAAGGACTGGGAGGAGTTAGGGGAGGAGACTAGGTTAATGATCTTTGTACTAGGAGGCTGTAGGCATAAATTGGTCTGTTCACCAGCACCATGCAACTTTTTCACCTCTGCCTAATCATCTCATGTTCATGTCCTACTGTTCAAGCCTCCAAGCTGTGCCTTGGGTGGCTTTGGGGCATG---------------------------------------------------------------------------GACATTGACCCGTATAAAGAATTTGGAGCTTCTGTGGAGTTACTCTCTTTTTTGCCTTCTGACTTCTTTCCTTCTATTCGAGATCTCCTCGACACCGCCTCTGCTCTGCATCGGGAGGCCTTAGAGTCTCCGGAACATTGTTCACCTCACCATACAGCACTCAGGCAAGCTATTGTCTGTTGGGGTGAGTTGATGAATCTGGCCACATGGGTGGGAAGTAATTTGGAAGACCCAGCATCCAGGGAATTAGTAGTCAGCTATGTCAACGTTAATATGGGCCTGAAAATCAGACAACTATTGTGGTTTCACATTTCCTGTCTTACTTTTGGAAGAGAAACTGTTCTTGAGTATTTGGTGTCTTTTGGAGTGTGGATTCGCACTCCTCCCGCTTACAGACCACCAAATGCCCCTATCTTATCAACACTTCCGGAAACTACTGTTGTTAGACGA------CGAGGCAGGTCCCCTAGAAGAAGAACTCCCTCGCCTCGCAGACGAAGGTCTCAATCGCCGCGTCGCAGAAGATCTCAATCTCGGGAATCTCAATGTTAGTATCCCTTGGACTCATAAGGTGGGAAACTTTACTGGGCTTTATTCTTCTACTGTACCTGTCTTTAATCCTGAGTGGCAAACTCCCTCCTTTCCTAACATTCATTTACAGGAAGACATTATTAATAGATGTCAACAATATGTGGGCCCTCTTACAGTTAATGAAAAAAGGAGATTAAAATTAATTATGCCTGCTAGGTTCTATCCTAACCTTACCAAATATTTGCCCTTGGATAAAGGCATTAAACCTTATTATCCTGAACATGCAGTTAATCATTACTTCAAAACTAGGCATTATTTACATACTCTGTGGAAGGCTGGCATTCTATATAAAAGAGAAACTACACGCAGCGCTTCATTTTGTGGGTCACCATATTCTTGGGAACAAGAGCTACAGCATGGGNNNNNNNNNNNNNNNNNNNNNNNNNNNNNNNNNNNNNNNNNN------------NNNNNNNNNCAATCCTCTGGGATTCTTTCCCGATCACCAGTTGGACCCTGCGTTCGGAGCCAACTCAAACAATCCAGATTGGGACTTCAACCCCAACAAGGATCACTGGCCAGAGGCAAATCAGGTAGGAGCGGGAGCATTCGGGCCAGGGTTCACCCCACCACACGGCGGTCTTTTGGGGTGGAGCCCTCAGGCTCAGGGCATATTGACAACNN------------------------------------TGCCAGCAGCGCCTCCTCCTGCCTCCACCAATCGGCAGTCAGGAAGACAGCCTACTCCCATCTCTCCACCTCTAAGAGACAGTCATCCTCAGGCCATGCAGTGG
>KP017270|C2|0
AACTCCACCACATTCCACCAAGCTCTGCTAGATCCCAGAGTGAGGGGCCTATATTTTCCTGCTGGTGGCTCCAGTTCCGGAACAGTAAACCCTGTTCCGACTACTGCCTCACCCATATCGTCAATCTTCTCGAGGACTGGGGACCCTGCACCGAACATGGAGAGCACAACATCAGGATTCCTAGGACCCCTGCTCGTGTTACAGGCGGGGTTTTTCTTGTTGACAAGAATCCTCACAATACCACAGAGTCTAGACTCGTGGTGGACTTCTCTCAATTTTCTAGGGGGAGCACCCACGTGTCCTGGCCAAAATTCGCAGTCCCCAACCTCCAATCACTCACCAACCTCTTGTCCTCCAATTTGTCCTGGCTATCGCTGGATGTGTCTGCGGCGTTTTATCATATTCCTCTTCATCCTGCTGCTATGCCTCATCTTCTTGTTGGTTCTTCTGGACTACCAAGGTATGTTGCCCGTTTGTCCTCTACTTCCAGGAACATCAACTACCAGCACGGGACCATGCAAGACCTGCACGATTCCTGCTCAAGGAACCTCTATGTTTCCCTCTTGTTGCTGTACAAAACCTTCGGACGGAAACTGCACTTGTATTCCCATCCCATCATCCTGGGCTTTCGCAAGATTCCTATGGGAGTGGGCCTCAGTCCGTTTCTCCTGGCTCAGTTTACTAGTGCCATTTGTTCAGTGGTTCGCAGGGCTTTCCCCCACTGTTTGGCTTTCAGTTATATGGATGATGTGGTATTGGGGGCCAAGTCTGTACAACATCTTGAGTCCCTTTTTACCTCTATTACCAATTTTCTTTTGTCTTTGGGTATACATTTGAACCCTAATAAAACCAAACGTTGGGGCTACTCCCTTAACTTCATGGGATATGTAATTGGAAGTTGGGGTACTTTACCACAGGAACATATTGTACTAAAACTCAAGCAATGTTTTCGGAAACTGCCTGTAAATAGACCTATTGATTGGAAAGTATGTCAAAGAATTGTGGGTCTTTTGGGCTTTGCTGCCCCTTTTACACAATGTGGCTATCCTGCCTTGATGCCTTTATATGCATGTATACAAGCTAAGCAGGCTTTCACTTTCTCGCCAACTTACAAGGCCTTTCTGTGTAAACAATATCTGCACCTTTACCCCGTTGCCCGGCAACGGTCAGGTCTCTGCCAAGTGTTTGCTGACGCAACCCCCACTGGATGGGGCTTGGCCATAGGCCATCGGCGCATGCGTGGAACCTTTGTGGCTCCTCTGCCGATCCATACTGCGGAACTCCTAGCAGCTTGTTTTGCTCGCAGCCGGTCTGGAGCrAAACTTATCGGGACTGACAACTCTGTTGTCCTCTCTCGGAAATACACCTCCTTCCCATGGCTGCTCGGGTGTGCTGCCAACTGGATCCTGCGCGGGACGTCCTTTGTCTACGTCCCGTCGGCGCTGAATCCCGCGGACGACCCGTCTCGGGGCCGTTTGGGCCTCTACCGTCCCCTTCTTCATCTGCCGTTCCGGCCGACCACGGGGCGCACCTCTCTTTACGCGGTCTCCCCGTCTGTGCCTTCTCATCTGCCGGwCCGTGTGCACTTCGCTTCACCTCTGCACGTCGCATGGAGACCACCGTGAACGCCCACCAGGTCTTGCCCAAGGTCTTACATAAGAGGACTCTTGGACTCTCAGCAATGTCAACGACCGACCTTGAGGCATACTTCAAAGACTGTTTGTTTAAAGACTGGGAGGAGTTGGGGGAGGAGATTAGGTTAAwGrTCTTTGTACTAGGAGGCTGTAGGCATAAATTGGTCTGTTCACCAGCACCATGCAACTTTTTCACCTCTGCCTAATCATCTCATGTTCATGTCCTACTGTTCAAGCCTCCAAGCTGTGCCTTGGGTGGCTTTGGGGCATG---------------------------------------------------------------------------GACATTGACCCGTATAAAGAATTTGGAGCTTCTGTGGAGTTACTCTCTTTTTTGCCTTCTGACTTCTTTCCTTCTATTCGAGATCTCCTCGACACCGCCTCTGCTCTGTATCGGGAGGCCTTAGAGTCTCCGGAACATTGTTCACCTCACCATACAGCACTCAGGCAAGCTATTCTGTGTTGGGGTGAGTTGATGAATCTGGCCACCTGGGTGGGAAGTAATTTGGAAGACCCAGCATCCAGGGAATTAGTAGTCAGCTATGTCAATGTTAATATGGGCCTAAAAATCAGACAACTATTGTGGTTTCACATTTCCTGTCTTACTTTTGGAAGAGAAACTGTTCTTGAGTATTTGGTGTCTTTTGGAGTGTGGATTCGCACTCCTCCCGCTTACAGACCACCAAATGCCCCTATCTTATCAACACTTCCGGAAACTACTGTTGTTAGACGA------CGAGGCAGGTCCCCTAGAAGAAGAACTCCCTCGCCTCGCAGACGAAGGTCTCAATCGCCGCGTCGCAGAAGATCTCAATCTCGGGAATCTCAATGTTAGTATCCCTTGGACTCATAAGGTGGGAAACTTTACTGGGCTTTATTCTTCTACTGTACCTGTCTTTAATCCTGAGTGGCAAACTCCCTCCTTTCCTAACATTCATTTACAGGAGGACATTATTAATAGATGTCAACAATATGTGGGCCCTCTTACAGTTAATGAAAAAAGGAGATTAAAATTAATTATGCCTGCTAGGTTTTATCCTAACCTTACCAAATATTTGCCCTTGGATAAAGGCATTAAACCTTATTATCCTGAACATGCAGTTAATCATTACTTCAAAACTAGGCATTATTTACATACTCTGTGGAAGGCTGGCATTCTATATAAGAGAGAAACTACACGCAGCGCTTCATTTTGTGGGTCACCATATTCTTGGGAACAAGAGCTACAGCATGGGNNNNNNNNNNNNNNNNNNNNNNNNNNNNNNNNNNNNNNNNNN------------NNNNNNNNNCAATCCTCTGGGATTCTTTCCCGATCACCAGTTGGACCCTGCGTTCGGAGCCAACTCAAACAATCCAGATTGGGACTTCAACCCCAACAAGGATCACTGGCCAGAGGCAAATCAGGTAGGAGyGGGAGCATTCGGGCCAGGGTTCACCCCACCACACGGCGGTCTTTTGGGGTGGAGCCCTCAGGCTCAGGGCATATTGACAACNN------------------------------------TGCCAGCAGCGCCTCCTCCTGCCTCCACCAATCGGCAGTCAGGAAGACAGCCTACTCCCATCTCTCCACCTCTAAGAGACAGTCATCCTCAGGCCATGCAGTGG
>AB073823|B2|0
AACTCCACCACTTTCCACCAAACTCTTCAAGATCCCAAAGTCAGGGCCCTGTACTTTCCTGCTGGTGGCTCCAGTTCAGGAACAGTGAGCCCTGCTCAGAATACTGTCTCTGCCATATCGTCAATCTTATCGAAGACTGGGGACCCTGTACCGAACATGGAGAGCATCGCATCAGGACTCCTAGGACCCCTGCTCGTGTTACAGGCGGGGTTTTTCTTGTTGACAAGAATCCTCACAATACCACAGAGTCTAGACTCGTGGTGGACTTCTCTCAATTTTCTAGGGGGAGCACCCGTGTGTCCTGGCCAAAATTTGCAGTCCCCAATCTCCAGTCACTCACCAACCTGTTGTCCTCCAATTTGTCCTGGTTATCGCTGGATGTGTCTGCGGCGTTTTATCATCTTCCTCTGCATCCTGCTGCTATGCCTCATCTTCTTGTTGGTTCTTCTGGACTATCAAGGTATGTTGCCCGTTTGTCCTCTAATTCCAGGATCATCAACGACCAGCACCGGACCATGCAAAACCTGCACAACTCCTGCTCAAGGAACCTCTATGTTTCCCTCATGTTGCTGTACAAAACCTACGGACGGAAACTGCACCTGTATTCCCATCCCATCATCTTGGGCTTTCGCAAAATCCCTATGGGAGTGGGCCTCAGTCCGTTTCTCTTGGCTCAGTTTACTAGTGCCATTTGTTCAGTGGTTCGTAGGGCTTTCCCCCACTGTCTGGCTTTCAGTTATATGGATGATGTGGTTTTGGGGGCCAAGTCTGTACAACATCTTGAGTCCCTTTATGCCGCTGTTACCAATTTTCTTTTGTCTTTGGGTATACATTTAAACCCTCACAAAACAAAAAGATGGGGATATTCCCTTAACTTCATGGGATATGTAATTGGGAGTTGGGGCACATTGCCACAGGAACATATTGTGCAAAAAATCAAAATGTGTTTTAGGAAACTTCCTGTAAACAGGCCTATTGATTGGAAAGTATGTCAACGAATTGTGGGTCTTTTGGGGTTTGCCGCCCCTTTCACGCAATGTGGATATCCTGCTTTAATGCCTTTATATGCATGTATACAAGCAAAACAGGCTTTTACTTTCTCGCCAACTTACAAGGCCTTTCTAAGTAAACAGTATCTGAACCTTTACCCCGTTGCTCGGCAACGGCCTGGTCTGTGCCAAGTGTTTGCTGACGCAACCCCCACTGGTTGGGGCTTGGCCATAGGCCATCAGCGCATGCGTGGAACCTTTGTGTCTCCTCTGCCGATCCATACTGCGGAACTCCTAGCCGCTTGTTTTGCTCGCAGCAGGTCTGGGGCAAAACTCATCGGGACTGACAATTCTGTCGTGCTCTCCCGCAAGTATACATCATTTCCATGGCTGCTAGGCTGTGCTGCCAACTGGATCCTGCGCGGGACGTCCTTTGTTTACGTCCCGTCGGCGCTGAATCCCGCGGACGACCCCTCCCGGGGCCGCTTGGGGCTCTACCGCCCGCTTCTCCGCCTCTTGTTCCGACCGACCACGGGGCGAACCTCTCTTTACGCGGCCTCCCCGTCTGTGCCTTCTCATCTGCCGGACCGTGTGCACTTCGCTTCACCTCTGCACGTCGCATGGAAACCACCGTGAACGCCCACAGAAACCTGCCCAAGGTCTTGCATAAGAGGACTCTTGGACTTTCTGCAATGTCAACGACCGACCTTGAGGCATACTTCAAAGACTGTGTGTTTACTGAGTGGGAAGAGTTGGGGGAGGAGGTTAGGTTAATGrTCTTTGTACTAGGAGGCTGTAGGCATAAATTGGTGTGTTCACCAGCACCATGCAACTTTTTCACCTCTGCCTAATCATCTCTTGTTCATGTCCTACTGTTCAAGCCTCCAAGCTGTGCCTTGGGTGGCTTTAGGGCATG---------------------------------------------------------------------------GACATTGACACGTATAAAGAATTTGGAGCTTCTGTGGAGTTACTCTCTTTTTTGCCTTCTGACTTCTTTCCTTCTATTCGAGATCTCCTCGACACCGCCTCTGCTCTGTATCGGGAGGCCTTAGAGTCTCCGGAACATTGTTCACCTCACCATACGGCACTCAGGCAAGCTATTGTGTGTTGGGGTGAGTTGATGAATCTAGCCACCTGGGTGGGAAGTAATTTGGAAGATCCAGCATCCAGGGAATTAGTAGTCAGCTATGTCAACGTTAATATGGGCCTAAAAATCAGACAACTATTGTGGTTTCACATTTCCTGTCTTACTTTTGGGAGAGAAACTGTTCTTGAATATTTGGTGTCTTTTGGAGTGTGGATTCGCACTCCTCCTGCATATAGACCAGCAAATGCCCCTATCTTATCAACACTTCCGGAAACTACTGTTGTTAGACGA------AGAGGCAGGTCCCCTAGAAGAAGAACTCCCTCGCCTCGCAGACGAAGGTCTCAATCGCCGCGTCGCAGAAGATCTCAATCTCGGGAACCTCAATGTTAATATTCCTTGGACACATAAGGTGGGAAACTTTACGGGGCTTTATTCTTCTACGGTACCTTGCTTTAATCCTAATTGGCAAACTCCTTCTTTTCCTGACATTCATTTGCAGGAGGACATTGTTGATAGATGTGAGCAATTTGTGGGGCCCCTTACAGTAAATGAAAACAGGAGACTAAAATTAATTATGCCTGCTAGGTTCTATCCCAATGTTACTAAATATTTGCCCTTAGATAAAGGGATCAAACCGTATTATCCAGAGTATGTAGTTAATCATTACTTCCAGACACGACATTATTTACACACTCTTTGGAAGGCGGGGATCTTATATAAAAGAGAGTCCACACGTAGCGCCTCATTTTGCGGGTCACCATATTCTTGGGAACAAGATCTACAGCATGGGNNNNNNNNNNNNNNNNNNNNNNNNNNNNNNNNNNNNNNNNNN------------NNNNNNNNNCAATCCCCTGGGATTCTTCCCCGATCATCAGTTGGACCCTGCATTCAAAGCCAACTCAGAAAATCCAGATTGGGACCTCAACCCGCACAAGGACAACTGGCCGGACGCTTGGAAGGTGGGAGTGGGAGCATTCGGGCCAGGGTTCACCCCTCCCCATGGGGGACTGTTGGGGTGGAGCCCTCAGGCTCAGGGCCwACTCACAACNN------------------------------------TGCCAGCAGCTCCTCCTCCTGCCTCCACCAATCGGCAGTCAGGAAGGCAGCCTACTCCCTTATCTCCACCTCTAAGGGACACTCATCCTCAGGCCATGCAGTGG
>AB073830|B2|0
AACTCCACCACGTTCCACCAAACTCTTCAGGATCCCAGAGTCAGGGCCCTGTACTTTCCTGCTGGTGGCTCCAGTTCAGGAACAGTGAGCCCTGCTCAGAATACTGTCTCTGCCATATCGTCAATCTTATCGAAGACTGGGGACCCTGTACCGAACATGGAGAACATCGCATCAGGACTCCTAGGACCCCTGCTCGTGTTACAGGCGGGGTTTTTCTTATTGACAAAAATCCTCACAATACCACAGAGTCTAGACTCGTGGTGGACTTCTCTCAATTTTCTAGGGGGAACACCCGTGTGTCTTGGCCAAAATTCGCAGTCCCAAATCTCCAGTCACTCACCAACCTGTTGTCCTCCAATTTGTCCTGGTTATCGCTGGATGTGTCTGCGGCGTTTTATCATCTTCCTCTGCATCCTGCTGCTATGCCTCATCTTCTTGTTGGTTCTTCTGGACTATCAAGGTATGTTGCCCGTTTGTCCTCTAATTCCAGGATCATCAACAACCAGCACCGGACCATGCAAAACCTGCACAACTACTGCTCAAGGAACCTCTATGTTTCCCTCATGTTGCTGTACAAAACCTACGGACGGAAACTGCACTTGTATTCCCATCCCATCATCTTGGGCTTTCGCAAAATACCTATGGGAGTGGGCCTCAGTCCGTTTCTCTTGGCTCAGTTTACTAGTGCCATTTGTTCAGTGGTTCGTAGGGCTTTCCCCCACTGTCTGGCTTTCAGTTATATGGATGATGTGGTATTGGGGGCCAAGTCTGTACAACATCTCGAGTCCCTTTATACCGCTGTTACCAATTTTCTTTTGTCTTTGGGTATACATTTAAACCCTCATAAAACAAAAAGATGGGGATATTCCCTTAATTTCATGGGATATGTAATTGGGTGTTGGGGCACATTGCCACAGGAACATATTGTACAAAAAATCAAAATGTGTTTTAGGAAACTTCCTGTAAACAGACCTATTGATTGGAAAGTATGTCAACGAATTGTGGGTCTTTTGGGGTTTGCCGCCCCTTTCACGCAATGTGGATATCCTGCTTTAATGCCTTTATATGCATGTATACAAGCAAAACAGGCTTTTACTTTCTCGCCAACTTACAAGGCCTTTCTAAGTAAACAGTATCTGAACCTTTACCCCGTTGCTCGGCAACGGTCTGGTCTGTGCCAAGTGTTTGCTGACGCAACCCCCACTGGTTGGGGCTTGGCCATAGGCCATCAGCGCATGCGTGGAACCTTTGTGTCTCCTCTGCCGATCCATACTGCGGAACTCCTAGCCGCTTGTTTTGCTCGCAGCAGGTCTGGGGCAAAACTCATCGGGACTGACAATTCTGTCGTGCTCTCCCGCAAGTATACATCGTTCCCATGGCTGCTAGGCTGTGCTGCCAACTGGATCCTGCGCGGGACGTCCTTTGTTTACGTCCCGTCGGCGCTGAATCCCGCGGACGACCCCTCCCGGGGTCGCTTGGGGCTCTACCGCCCGCTTCTCCGCCTGGTGTACCGACCGACCACGGGGCGCACCTCTCTTCACGCGGACTCCCCGTCTGTGCCTTCTCATCTACCGGACCGTGTGCACTTCGCTTCACCTCTGCACGTCGCATGGAAACCACCGTGAACGCCCACTGGAACCTGCCCAAGGTCTTGCATAAGAGGACTCTTGGACTTTCAGCAATGTCGACGACCGACCTTGAGGCATACTTCAAAGACTGTGTGTTTACTGAGTGGGAGGAGTTGGGGGAGGAGATTAGGTTAAAGGTCTTTGTACTAGGAGGCTGTAGGCATAAATTGGTGTGTTCACCAGCACCATGCAACTTTTTCACCTCTGCCTAATCATCTCTTGTTCATGTCCTACTGTTCAAGCCTCCAAGCTGTGCCTTGGGTGGCTTTAGGGCATG---------------------------------------------------------------------------GACATTGACACGTATAAAGAATTTGGAGCTTCTGTGGAGTTACTCTCTTTTCTGCCTTCTGACTTCTTTCCTTCTATTCGAGATCTCCTCGACACCGCCTCTGCTCTGTATCGGGAGGCCTTAGAGTCTCCGGAACATTGTTCACCTCACCATACGGCACTCAGGCAAGCTATTCTGTGTTGGGGTGAGTTAATGAATCTAGCCACCTGGGTGGGAAGTAATTTGGAAGATCCAGCATCCAGGGAATTAGTAGTCrGCTATGTCAACGTTAATATGGGCCTAAAAmTCAGACAACTATTGTGGTTTCACATTTCCTGTCTTACTTTTGGGAGAGAAACTGTTCTTGAATATTTGGTCTCTTTTGGAGTGTGGATTCGCACTCCTCCTGCATATAGACCACCAAATGCCCCTATCTTATCAACrCTTCCGGAAACTACTGTTGTTAGACGA------AGAGGCAGGTCCCCTAGAAGAAGAACTCCCTCGCCTCGCAGACGAAGGTCTCAATCGCCGCGTCGCAGAAGATCTCAATCTCGGGAATCTTAATGTTAGTATTCCTTGGACACATAAGGTGGGAAACTTTACGGGGCTTTATTCTTCTACGGTACCTTGCTTTAATCCTAAATGGCAAACTCCTTCTTTTCCTAATATTCATTTGCAGGAGGACATTGTTGATAGATGTAAGCAATTTGTGGGGCCCCTTACAGTAAATGAAAACAGGAGACTAAAATTAATTATGCCTGCTAGGTTTTATCCCAATGTTACTAAATATTTGCCCTTAGATAAAGGGATCAAACCTTATTATCCAGAGCATGTAGTTAATCATTACTTCCAGACGAGACATTATTTACACACTCTTTGGAAGGCGGGTATCTTATATAAAAGAGAGTCCACACGTAGCGCCTCATTTTGCGGGTCACCATATTCTTGGGAACAAGATCTACAGCATGGGNNNNNNNNNNNNNNNNNNNNNNNNNNNNNNNNNNNNNNNNNN------------NNNNNNNNNCAATCCCCTGGGATTCTTCCCCGATCATCAGTTGGACCCTGCATTCAAAGCCAACTCAGAAAATCCAGATTGGGACCTCAACCCGCACAAGGACAACTGGCCGGACGCCAACAAGGTGGGAGTAGGAGCATTCGGGCCAGGGTTCATCCCTCCCCATGGGGGACTGTTGGGGTGGAGCCCTCAGGCTCAGGGCATACTCACAACNN------------------------------------TGCCAGCAGCTCCTCCTCCTGCCTCCACCAATCGGCAGTCAGGAAGGCAGCCTACTCCCTTATCTCCACCTCTAAGGGACACTCATCCTCAGGCCATGCAGTGG
>DQ463787|B5|0
AACTCCACCACGTTCCACCAAACTCTTCAAGATCCCAGAGTCAGGGCTCTGTACTTTCCTGCTGGTGGCTCCAGTTCAGGAACAGTGAACCCTGCTCAGATTACTGCCTCTTCCATATCGTCAATCTTACCGAAGACTGGGGACCCTGTACCGAACATGGAGAACATCGCATCAGGACTCCTAGGACCCCTGCTCGTGTTACAGGCGGGGTTTTTCTTGTTGACAAAAATCCTCACAATACCGCAGAGTCTAGACTCGTGGTGGACTTCTCTCAATTTTCTAGGGGGAACACCCGAGTGTCTTGGCCAAAATTCGCAGTTCCAAATCTCCAATCACTCACCAACCTGTTGTCCTCCAATTTGTCCTGGTTATCGCTGGATGTGTCTGCGGCGTTTTATCATCTTCCTTTGCATCCTGCTGCTATGCCTCACCTTCTTGTTGGTTCTTCTGGACTATCAAGGTATGTTGCCCGTTTGTCCTCTAATTCCAGGATCATCAACCACCAGCACCGGACCATGCAAGACCTGCACGACTCCTGCTCAAGGAACCTCTATGTTTCCCTCATGTTGCTGTACAAAACCTACGGACGGAAATTGCACCTGTATTCCCATCCCATCATCTTGGGCTTTCGCAAAATACCTATGGGAGTGGGCCTCAGTCCGTTTCTCTTGGCTCAGTTTACTAGTGCCATTTGTTCAGTGGTTCGTAGGGCTTTCCCCCACTGTCTGGCTTTCAGTTATATGGATGATGTGGTATTGGGGGCCAAGTCTGTGCAACATCTTGAGTCCCTTTATACCGCTGTTACCAATTTTCTTATGTCTTTGGGTATACATTTGAACCCTCAGAAAACAAAACGTTGGGGTTACTCCCTTAACTTCATGGGATATGTAATTGGAAGTTGGGGCACATTACCGCAAGAACACATCGTGTCAAAAATCAAACAATGTTTTAGAAAACTTCCTGTAAACAGACCTATTGATTGGAAGGTATGTCAACGAATTGTGGGTCTTTTGGGATTTGCTGCCCCTTTTACACAATGTGGGTATCCTGCTTTAATGCCTTTATATGCATGTATACAATCTAAACAGGCTTTTACTTTCTCGCCAACTTATAAGGCCTTTCTACACAAACAATATTTGAACCTTTACCCCGTTGCTCGGCAACGGCCAGGTCTATGCCAAGTGTTTGCTGACGCAACCCCCACTGGCTGGGGCTTGGCTATTGGCCATCAGCGCATGCGTGGAACCTTTGTGTCTCCTCTGCCGATCCATACTGCGGAACTCCTAGCCGCTTGTTTTGCTCGCAGCAGGTCTGGAGCGAAACTCATCGGGACTGACAATTCGGTTGTCCTTTCCCGCAAATATACATCGTTTCCATGGCTGCTAGGCTGTGCTGCCAACTGGATCCTGCGCGGGACGTCCTTTGTTTACGTCCCGTCGGCGCTGAATCCCGCGGACGACCCCTCTCGGGGCCGCTTGGGGCTCTACCGCCCGCTTCTCCGCCTGCCGTTCCGACCGACCACGGGGCGTACCTCTCTTTACGCGGCCTCCCCGTCTGTGCCTTCTCATCTGCCGGTCCGTGTGCACTTCGCTTCACCTCTGCACGTCGCATGGAGACCACCGTGAACGCCCACCGGAACCTGCCCAAGGTCTTATATAAGAGGACTCTTGGACTTTCATCAATGTCAATGACCGACCTTGAGGCATACTTCAAAGACTGTGTGTTTACTGAGTGGGAGGAGTTGGGGGAGGAGATTAGGTTAAAGGTCTTTGTACTAGGAGGCTGTAGGCATAAATTGGTCTGTTCACCAGCACCATGCAACTTTTTCACCTCTGCCTAATCATCTCTTGTTCATGTCCTACTGTTCAAGCCTCCAAGCTGTGCCTTGGGTGGCTTTAGGACATG---------------------------------------------------------------------------GACATTGACCCTTATAAAGAATTTGGAGCTTCTGTGGAGTTACTCTCTTTCTTGCCTGCTGACTTCTTTCCGTCGGTTCGGGATCTCCTAGACACCGCCTCTGCTTTGTATCGAGAAGCCTTAGAGTCTCCTGAACATTGCTCGCATCACCATACAGCAATCAGGCAAGCTGTTTTGTGCTGGGGGGAATTAATGACTCTAGCTTCCTGGGTGGGTAGTAATTTAGACGATCCAGCATCCAGAGACCTAGTAGTCAATTATGTTAACATTAACATGGGACTAAAGATCAGGCAATTATTGTGGTTTCACCTTTCCTGTATTACCTTTGGGAAAGACACTGTTCTTGAATATTTGGTGTCCTTTGGAGTGTGGATTCGCACTCCTCCTGCATATAGACCACCAAATGCCCCTATCTTATCAACACTTCCGGAAACTACTGTTGTTAGACGA------CGAGGCGGGTCCCCTAGAAGAAGAACTCCCTCGCCTCGCAGACGAAGATCTCAATCACCGCGTCGCAGAAGATCTCAATCTCGGGAACCCCAATGTTAGTATTCCTTGGACTCATAAGGTGGGGAACTTTACGGGGCTTTATTCTTCTACGGTACCTGTCTTTAATCCTGAATGGCAAACTCCTTCTTTTCCCAACATACATTTGCAGGAGGACATTATTAATAGGTGTCAACAATTTGTGGGACCCCTCACAGTAAATGAAAAAAGGAGACTAAAATTGATCATGCCTGCTAGGTTTTTTCCTAATACTACTAAATATTTGCCCTTAGATAAAGGAATCAAACCTTATTATCCCGAGCATGTAGTTAATCATTATTTCCAGACGAGACATTATTTACATACTCTTTGGAAGGCGGGTATCTTATATAAAAGAGAAACAACGCGTAGCGCCTCATTTTGTGGGTCACCATATTCTTGGGAACAAGAGCTACATCATGGGNNNNNNNNNNNNNNNNNNNNNNNNNNNNNNNNNNNNNNNNNN------------NNNNNNNNNCAATCCTCTGGGATTCTTTCCCGATCACCAGTTGGACCCTGCGTTCAAAGCCAACTCCGACAATCCAGATTGGGACCTCAACCCACACAAGGACAACTGGCCGGACGCCAACAAGGTGGGAGTGGGAGCATTCGGGCCGGGATTCACTCCTCTCCATGGGGGACTATTGGGGTGGAGCCCTCAGGCTCAGGGCATACTCACATCNN------------------------------------TGCCAGCAGCTCCTCCTCCTGCCTCCACCAATCGGCAGGTAGGAAGGCAGCCTACTCCCCTGTCTCCACCTCTAAGAGACACTCATCCTCAAGCCATGCAGTGG
>DQ463790|B5|0
AACTCCACCACGTTCCACCAAACTCTTCAAGATCCCAGAGTCAGGGCTCTGTACCTTCCTGCTGGTGGCTCCAGTTCAGGAACAGTGAACCCTGCTCAGATTACTGCCTCTTCCATATCGTCAATCTTACCGAAGACTGGGGACCCTGTACCGAACATGGAGAACATCGCATCAGGACTCCTAGGACCCCTGCTCGTGTTACAGGCGGGGTTTTTCTTGTTGACAAAAATCCTCACAATACCGCAGAGTCTAGACTCGTGGTGGACTTCTCTCAATTTTCTAGGGGGAACACCCGTGTGTCTTGGCCAAAATTCGCAGTCCCAAATCTCCAGTCACTCACCAACCTGTTGTCCTCCAATTTGTCCTGGTTATCGCTGGATGTGTCTGCGGCGTTTTATCATCTTCCTTTGCATCCTGCTGCTATGCCTCATCCTCTTGTTGGTTCTTCTGGACTATCAAGGTATGTTGCCCGTTTGTCCTCTAATTCCAGGATCATCAACCACCAGCACCGGACCATGCAAGACCTGCACGACTCCTGCTCAAGGAACCTCTATGTTTCCCTCATGTTGCTGTACAAAACCTACGGACGGAAATTGCACCTGTATTCCCATCCCATCATCTTGGGCTTTCGCAAAATACCTATGGGAGTGGGCCTCAGTCCGTTTCTCTTGGCTCAGTTTACTAGTGCCATTTGTTCAGTGGTTCGTAGGGCTTTCCCCCACTGTCTGGCTTTCAGTTATATGGATGATGTGGTATTGGGGGCCAAGTCTGTACAACATCTTGAGTCCCTTTATGCCGCTGTTACCAATTTTCTTCTGTCTTTGGGTATACATTTGAACCCTCAGAAAACAAAACGTTGGGGTTACTCCCTTAACTTCATGGGATATGTAATTGGAAGTTGGGGCACATTACCGCAAGAACACATCGTGTCAAAAATCAAACAATGTTTTAGAAAACTTCCTGTAAACAGACCTATTGATTGGAAGGTGTGTCAACGAATTGTGGGTCTTTTGGGATTTGCTGCCCCTTTTACACAATGTGGGTATCCTGCTTTAATGCCTTTATATGCATGTATACAATCTAAACAGGCTTTTACTTTCTCGCCAACTTATAAGGCCTTTCTAAACAAACAATATTTGAACCTTTACCCCGTTGCTCGGCAGCGGCCAGGTCTGTGCCAAGTGTTTGCTGACGCAACCCCCACTGGCTGGGGCTTGGCTATTGGCCATCAGCGCATGCGTGGAACCTTTGTGTCTCCTCTGCCGATCCATACTGCGGAACTCCTAGCCGCTTGTTTTGCTCGCAGCAGGTCTGGAGCGAAACTCATCGGGACTGACAATTCGGTTGTCCTTTCCCGCAAATTTACATCGTTTCCATGGCTGCTAGGCTGTGCTGCCAACTGGATCCTGCGCGGGACGTCCTTTGTTTACGTCCCGTCGAAGCTGAATCCCGCGGACGACCCCTCTCGGGGCCGCTTGGGGCTCTACCGCCCGCTTCTCCGCCTGCCGTTCCGACCGACCACGGGGCGTACCTCTCTTTACGCGGCCTCCCCGTCTGTGCCTTCTCATCTGCCGGTCCGTGTGCACTTCGCTTCACCTCTGCACGTCGCATGGAGACCACCGTGAACGCCCACCGGAACCTGCCCAAGGTCTTACATAAGAGGACTCTTGGACTTTCAGCAATGTCAATGACCGACCTTGAGGCATACTTCAAAGACTGTGTGTTTAATGAGTGGGAGGAGTTGGGGGAGGAGATGAGGTTAAAGGTCTTTGTACTAGGAGGCTGTAGGCATAAATTGGTCTGTTCACCAGCACCATGCAACTTTTTCACCTCTGCCTAATCATCTCTTGTTCATGTCCTACTGTTCAAGCCTCCAAGCTGTGCCTTGGGTGGCTTTAGGACATG---------------------------------------------------------------------------GACATTGACCCTTATAAAGAATTTGGAGCTACTGTGGAGTTACTCTCTTTCTTGCCTTCTGACTTCTTTCCGTCGGTTCGGGATCTCCTAGACACCGCCACTGCTTTGTATCGGGAAGCCTTAGAGTCTTCTGAACATTGCTCGTATCACCATACAGCACTCAGGCAAGCTATTTTGTGCTGGGGGGAATTAATGACTCTAGCTTCCTGGGTGGGTAATAATTTAGACGATCCAGCTTCCAGAGACCTAGTAGTCAATTATGTTAACACTAACATGGGACTAAAGATCAGGCAATTATTGTGGTATCACCTTTCCTGTCTTACCTTTGGGAGAGACACTGTTCATGAATATTTGGTGTCCTTTGGAGTGTGGATTCGCACTCCTCCTGCATATAGACCACCAAATGCCCCTATCTTATCAACACTTCCGGAAACTACTGTTGTTAGACGA------CGAGGCGGGTCCCCTAGAAGAAGAACTCCCTCGCCTCGCAGACGAAGATCTCAATCACCGCGTCGCAGAAGATCTCAATCTCGGGAATCCCAATGTTAGTATTCCTTGGACTCATAAGGTGGGAAACTTTACGGGGCTTTATTCTTCTACGGTACCTGTCTTTAATCCTGAATGGCAAACTCCTTCTTTTCCTAACATACATTTGCAGGAGAACATTATTAATAGGTGTGAACAATTTGTGGGACCCCTCACAGTAAATGAAAACAGGAGACTAAAATTGATCATGCCTGCTAGGTTTTTTCCTAATACTACTAAATATTTGCCCTTAGATAAAGGAATCAAACCTTATTATCCCGAGCATGTAGTTAATCATTACTTCCAGACGAGACATTATTTACATACTCTTTGGAAGGCGGGTATCTTATATAAAAGAGAAACAACGCGTAGCGCCTCATTTTGTGGGTCACCATATTCTTGGGAACAAGAGCTACATCATGGGNNNNNNNNNNNNNNNNNNNNNNNNNNNNNNNNNNNNNNNNNN------------NNNNNNNNNCAATCCTCTGGGATTCTTTCCCGATCACCAGTTGGACCCTGCGTTCAAAGCCAACTCCGACAATCCAGATTGGGACCTCAACCCACACAAGGACAACTGGCCGGACGCCAACAAGGTGGGAGTGGGAGCATTCGGGCCGGGATTCACTCCTCCCCATGGGGGACTATTGGGGTGGAGCCCTCAGGCTCAGGGCATACTCACATCNN------------------------------------TGCCAGCAGCTCCTCCTCCTGCCTCCACCAATCGGAAGGTAGGAAGGCAGCCTACTCCCCTTTCTCCGCCTCTAAGAGACACTCATCCTCAAGCCATGCAATGG
>DQ463794|B5|0
AACTCCACCACGTTCCACCAAACTCTTCAAGATCCCAGAGTCAGGGCTCTGTACTTTCCTGCTGGTGGCTCCAGTTCAGGGACAGTGAACCCTGCTCAAAATACTGCCTCTTCCATATCGTCAATCTTATCGAAGACTGGGGACCCTGTACCGAACATGGAGAACATCGCATCAGGACTCCTAGGACCCCTGCTCGTGTTACAGGCGGGGTTTTTCTTGTTGACAAAAATCCTCACAATACCGCAGAGTCTAGACTCGTGGTGGACTTCTCTCAGTTTTCTAGGGGAACCACCCGTGTGTCCTGGCCAAAATTCGCAGTCCCAAATCTCCAGTCACTCACCAACCTGTTGTCCTCCAATTTGTCCTGGTTATCGCTGGATGTGTCTGCGGCGTTTTATCATCTTCCTTTGCATCCTGCTGCTATGCCTCATCTTCTTGTTGGTTCTTCTGGACTATCAAGGTATGTTGCCCGTTTGTCCTCTAATTCCAGGATCATCAACCACCAGCACCGGACCATGCAAGACCTGCACGACTCCTGCTCAAGGAACCTCTATGTTTCCCTCATGTTGCTGTACAAAACCTACGGACGGAAATTGCACCTGTATTCCCATCCCATCATCTTGGGCTTTCGCAAAATACCTATGGGAGTGGGCCTCAGTCCGTTTCTCTTGGCTCAGTTTACTAGTGCCATTTGTTCAGTGGTTCGTAGGGCTTTCCCCCACTGTCTGGCTTTCAGTTATATGGATGATGTGGTATTGGGGGCCAAGTCTGTACAACATCTTGAGTCCCTTTATGCCGCTGTTACCAATTTTCTTCTGTCTTTGGGTATACATTTGAACCCTCAGAAAACAAAACGTTGGGGTTACTCCCTTAACTTCATGGGATATGTAATTGGAAGTTGGGGCACATTACCGCAAGAACACATCGTGGCAAAAATCAAACAATGTTTTAGAAAACTTCCTGTAAACAGACCTATTGATTGGAAGGTGTGTCAACGAATTGTGGGTCTTTTGGGATTTGCTGCCCCTTTTACACAATGTGGGTATCCTGCTTTAATGCCTTTATATGCATGTATACAATCTAAACAGGCTTTTACTTTCTCGCCAACTTATAAGGCCTTTCTAAACAAACAATATTTGAACCTTTACCCCGTTGCTCGGCAGCGGCCAGGTCTGTGCCAAGTGTTTGCTGACGCAACCCCCACTGGCTGGGGCTTGGCTATTGGCCATCAGCGCATGCGTGGAACCTTTGTGTCTCCTCTGCCGATCCATACTGCGGAACTCCTAGCCGCTTGTTTTGCTCGCAGCAGGTCTGGAGCGAAACTCATCGGGACTGACAATTCGGTTGTCCTTTCCCGCAAATATACATCGTTTCCATGGCTGCTAGGCTGTGCTGCCAACTGGATCCTGCGCGGGACGTCCTTTGTTTACGTCCCGTCGGCGCTGAATCCCGCGGACGACCCCTCTCGGGGCCGCTTGGGGCTCTACCGCCCGCTTCTCCGCCTGCCGTACCGACCGACCACGGGGCGTACCTCTCTTTACGCGGCCTCCCCGTCTGTGCCTTCTCATCTGCCGGTCCGTGTGCACTTCGCTTCACCTCTGCACGTCGCATGGAGACCACCGTGAACGCCCACCGGAACCTGCCCAAGGTCTTACATAAGAGGACTCTTGGACTTTCATCAATGTCAATGACCGACCTTGAGGCATACTTCAAAGACTGTGTGTTTAATGAGTGGGAGGAGTTGGGGGAGGAGATTAGGTTAAAGGTCTTTGTACTAGGAGGCTGTAGGCATAAATTGGTCTGTTCACCAGCACCATGCAACTTTTTCACCTCTGCCTAATCATCTCTTGTTCATGTCCTACTGTTCAAGCCTCCAAGCTGTGCCTTGGGTGGCTTTAGGGCATG---------------------------------------------------------------------------GACATCGACCCTTATAAAGAATTTGGAGCTACTGCGGAGTTACTCTCTTTCTTGCCTTCTGACTTCTTTCCGTCGGTTCGGGATCTCCTAGACACCGCCGCTGCTTTGTATCGGGAAGCCTTAGAGTCTCCTGAACATTGCTCGCATCACCATACAGCACTCAGGCAAGCTATCTTATGCTGGGGGGAATTAATGACTCTAGCTACCTGGGTGGGTAATAATTTAGAAGATCCAGCATCCAGAGACCTAGTAGTCAATTATGTTAACACTAACATGGGACTAAAGATCAGGCAATTATTGTGGTTTCACGTTTCCTGTCTTACCTTTGGGAGAGATACTGTTCTTGAATATTTGGTGTCCTTTGGAGTGTGGATTCGCACTCCTCCTGCATATAGACCACCAAATGCCCCTATCTTATCAACACTTCCGGAAACTACTGTTGTTAGACGA------CGAGGCAGGTCCCCTAGAAGAAGAACTCCCTCGCCTCGCAGACGAAGATCTCAATCACCGCGTCGCAGAAGATCTCAATCTCGGGGATCCCAATGTTAGTATTCCTTGGACTCATAAGGTGGGAAACTTTACGGGTCTTTACTCTTCTACGGTACCTGTCTTTAATCCTGAATGGCAAACTCCTTCTTTTCCTAACATACATTTGCAGGAGAACATTATTGATAGATGTGAACAATTTGTGGGACCCCTCACAGTGAATGAAAAAAGGAGACTAAAATTGATCATGCCTGCTAGGTTTTATCCTAATACTACTAAATATTTGCCCTTAGATAAAGGAATTAAACCTTATTATCCAGAGCATGTAGTTAATCATTACTTCCAGACGAGACATTATTTACATACTCTTTGGAAGGCGGGTATCTTATATAAAAGAGAAACAACACGTAGCGCCTCATTCTGTGGGTCACCATATTCTTGGGAACAACAGCTACATCATGGGNNNNNNNNNNNNNNNNNNNNNNNNNNNNNNNNNNNNNNNNNN------------NNNNNNNNNCAATCCTCTGGGATTCTTTCCCGATCACCAGTTGGACCCTGCATTCAAAGCCAACTCCGACAATCCAGATTGGGACCTCAACCCACACAAGGACAACTGGCCGGACGCCAACAAGGTGGGAGTGGGAGCATTCGGGCCGGGATTCACTCCTCCCCATGGGGGACTATTGGGGTGGAGCCCTCAGGCTCAGGGCATACTCACATCNN------------------------------------TGCCAGCAGCTCCTCCTCCTGCCTCCACCAATCGGCAGGTAGGAAGGCAGCCTACTCCCCTTTCTCCACCTCTAAGAGACTCTCATCCTCAAGCCATGCAGTGG
>DQ463800|B5|0
AACTCCACCACGTTCCACCAAACTCTTCAAGATCCCAGAGTCAGGGCTCTGTACTTTCCTGCTGGTGGCTCCAGTTCAGGAACAGTGAACCCTGCTCAGATTACTGCCTCTTCCATATCGTCAATCTTACCGAAGACTGGGGACCCTGTACCGAACATGGAGAACATCGCATCAGGACTCCTAGGACCCCTGCTCGTGTTACAGGCGGGGTTTTTCTTGTTGACAAAAATCCTCACAATACCGCAGAGTCTAGACTCGTGGTGGACTTCTCTCAATTTTCTAGGGGAGACACCCGTGTGTCTTGGCCAAAATTCGCAGTCCCAAATCTCCAGTCACTCACCAACCTGTTGTCCTCCAATTTGTCCTGGTTATCGCTGGATGTGTCTGCGGCGTTTTATCATCTTCCTTTGCATCCTGCTGCTATGCCTCATCTTCTTGTTGGTTCTTCTGGACTATCAAGGTATGTTGCCCGTTTGTCCTCTAATTCCAGGATCATCAACCACCAGCACCGGACCATGCAAGACCTGCACGACTCCTGCTCAAGGAACCTCTATGTTTCCCTCATGTTGCTGTACAAAACCTACGGACGGAAATTGCACCTGTATTCCCATCCCATCATCTTGGGCTTTCGCAAAATACCTATGGGAGTGGGCCTCAGTCCGTTTCTCTTGGCTCAGTTTACTAGTGCCATTTGTTCAGTGGTTCGTAGGGCTTTCCCCCACTGTTTGGCTTTCAGTTATATGGATGATGTGGTATTGGGGGCCAAGTCTGTGCAACACCTTGAGTCCCTTTATGCCGCTGTTACCAATTTTCTTCTGTCTTTGGGTATACATTTGAACCCTCAGAAAACAAAACGTTGGGGTTACTCCCTTAACTTCATGGGATATGTAATTGGAAGTTGGGGCACATTACCGCAAGAACACATCGTGTCAAAAATCAAACAATGTTTTAGAAAACTTCCTGTAAACAGGCCTATTGATTGGAAGGTGTGTCAACGAATTGTGGGTCTTTTGGGCTTTGCTGCCCCTTTTACACAATGTGGGTATCCTGCTTTAATGCCTTTATATGCATGTATACAATCTAAACAGGCTTTTACTTTCTCGCCAACTTATAAGGCCTTTCTAAACAAACAATATTCGAACCTTTACCCCGTTGCTCGGCAACGGCCAGGTCTGTGCCAAGTGTTTGCTGACGCAACCCCCACTGGCTGGGGCTTGGCTATTGGCCATCAGCGCATGCGTGGAACCTTTGTGTCTCCTCTGCCGATCCATACTGCGGAACTCCTAGCCGCTTGTTTTGCTCGCAGCAGGTCTGGAGCGAAACTCATCGGGACTGACAATTCGGTTGTCCTTTCCCGCAAATATACATCGTTTCCATGGCTGCTAGGCTGTGCTGCCAACTGGATCCTGCGCGGGACGTCCTTTGTTTACGTCCCGTCGGCGCTGAATCCCGCGGACGACCCCTCTCGGGGCCGCTTGGGGCTCTACCGCCCGCTTCTCCGCCTGCCGTACCGACCGACCACGGGGCGCACCTCTCTTTACGCGGCCTCCCCGTCTGTGCCTTCTCATCTGCCGGACCGTGTGCACTTCGCTTCACCTCTGCACGTCGCATGGAGACCACCGTGAACGCCCACCGGAACCTGCCCAAGGTCTTATATAAGAGGACTCTTGGACTTTCAGCAATGTCAATGACCGACCTTGAGGCATACTTCAAAGACTGTGTGTTTACTGAGTGGGAGGAGTTGGGGGAGGAGTCTAGGTTAAAGGTCTTTGTACTAGGAGGCTGTAGGCATAAATTGGTCTGTTCACCAGCACCATGCAACTTTTTCACCTCTGCCTAGTCATCTCTTGTTCATGTCCTACTGTTCAAGCCTCCAAGCTGTGCCTTGGGTGGCTTTAGGACATG---------------------------------------------------------------------------GACATTGACCCTTATAAAGAATTTGGAGCTACTGTGGAGTTACTCTCTTTCTTGCCTTCTGACTTCTTTCCGTCGGTTCGGGATCTCCTAGACACCGCCTCTGCTCTGTATAGGGATGCCTTGGAGTCTCCGGAACATTGCTCGGCTCACCATACAGCAATCAGGCAAGCTATTTTGTGCTGGGGCGAATTAATGACTCTAGCTACCTGGGTGGGTAATAATTTAGACGATCCAGCATCCAGAGACCTAGTAGTCAATTATGTTAACACTCACATGGGACTAAAGATCAGGCAATTATTGTGGTTTCACATTTCCTGTATTACCTTTGGGAGAGATACTGTTCTTGAATATTTGGTGTCCTTTGGAGTGTGGATTCGCACTCCTCCTGCATATAGACCACCAAATGCCCCTATCTTATCAACACTTCCGGAAACTACTGTTGTTAGACTC------CGACGCAGGTCCCCTAGAAGAAGAACTCCCTCGCCTCGCAGACGAAGATCTCAATCACCGCGTCGCAGAAGATCTCAATCTCGGGAACCCCAATGTTAGTATTCCTTGGACTCATAAGGTGGGAAACTTTACGGGGCTGTATTCTTCTACGGTACCTGTCTTTAATCCTGAATGGCAAACTCCTTCTTTCCCTAACATACATTTGCAGGAGAACATTATTGATAGGTGTAAACAATTTGTGGGACCTCTCACAGTAAATGAAAACAGGAGACTAAAATTGATCATGCCTGCTAGGTTTTTTCCTAATACTACTAAATATTTGCCCTTAGATAAAGGAATCAAACCTTATTATCCCGAGCATGTAGTTAATCATTACTTCCAGACGAGACATTATTTACATACTCTTTGGAAGGCGGGTATCTTATATAAAAGAGAAACAACGCGTAGCGCCTCATTTTGTGGGACACCATATTCTTGGGAACAAGAGCTACATCATGGGNNNNNNNNNNNNNNNNNNNNNNNNNNNNNNNNNNNNNNNNNN------------NNNNNNNNNCAATCCTCTGGGATTCTTTCCCGATCACCAGTTGGACCCTGCGTTCAAAGCCAACTCCGACAATCCAGATTGGGACCTCAACCCACACAAGGACAACTGGCCGGACGCCAACAAGGTGGGAGTGGGAGCATTCGGGCCGGGATTCACTCCTCCCCATGGGGGACTATTGGGGTGGAGCCCTCAGGCTCAGGGCATACTCACATCNN------------------------------------TGCCAGCAGCTCCTCCTCCTGCCTCCACCAATCGGCAGGTAGGAAGGCAGCCTACTCCCCTTTCTCCACCTCTAAGAGACACTCATCCTCAAGCAATGCAGTGG
>AB241109|C5|0
AACTCCACAACATTTCATCAAGCTCTGCTAGATCCCAGAGTAAGGGGCCTATACTTTCCTGCTGGTGGCTCCAGTTCCGGAACAGCAAACCCTGTTCCGACTACTGCCTCTCCCATATCGTCAATCTTCTCGAGGACTGGGGACCCTGCACCGAACATGGAGAACACAACATCAGGATTCCTAGGACCCCTGCTCGTGTTACAGGCGGGGTTTTTCTTGTTGACAAAAATCCTCACAATACCACAGAGTCTAGACTCGTGGTGGACTTCTCTCAATTTTCTAGGGGGAGCACCCACGTGTCCTGGCCAAAATTCGCAGTCCCCAACCTCCAATCACTCACCAACCTCTTGTCCTCCAATTTGTCCTGGCTATCGCTGGATGTGTCTGCGGCGTTTTATCATATTCCTCTTCATCCTGCTGCTATGCCTCATCTTCTTGTTGGTTCTTCTGGACTACCAAGGTATGTTGCCCGTTTGTCCTCTAATTCCAGGAACATCCACAACAAGCACGGGACCATGCAAGACCTGCACGACTCCTGCTCAAGGAACCTCTATGTTTCCCTCCTGTTGCTGTACAAAACCTACGGACGGAAACTGCACCTGTATTCCCATCCCATCATCTTGGGCTTTCGCAAAATACCTATGGGAGTGGGCCTCAGTCCGTTTCTCTTGGCTCAGTTTACTAGTGCCATTTGTTCAGTGGTTCGTAGGGCTTTCCCCCACTGTCTGGCTTTCAGTTATATGGATGATGTGGTTTTGGGGGCCAAGTCTGTACAACATCTTGAGTCCCTTTATGCCGCTGTTACCAATTTTCTTTTGTCTTTGGGTATACATTTGAACCCTCACAAAACCAAGCGTTGGGGCTACTCCCTTAATTTCATGGGATATGTAATTGGAAGTTGGGGTACCTTACCACAAGATCATATTCTACTAAAAATCAAGCAATGTTTTCGAAAACTCCCTGTTAATCGACCGATAGATTGGAAAGTATGCCAAAGAATTGTGGGTCTTTTGGGCTTTGTTGCCCCTTTTACACAATGTGGTTATCCTGCATTACTGCCTTTGTATGCATGTATACAAGCTAAGCAGGCTTTCACTTTCTCGCCAACTTACAAGACTTTTCTGTGTAAACAATATCTGACCCTTTACCCCGTTGCCCGGCAACGGCCAGGTCTATGCCAAGTATTTGCTGACGCAACCCCCACTGGTTGGGGCTTGGCCATGGGCCATCGGCGCATGCGTGGAACCTTTGTGGCTCCTCTGCCGATCCATACTGCGGAACTCCTTGCAGCTTGTTTTGCTCGCAGCCGGTCTGGAGCAAAACTCATAGGAACCGACAACTCTGTTGTCCTCTCTCGGAAATACACCTCGTTTCCATGGCTGCTCGGTTGTGCTGCCAACTGGATCCTGCGCGGGACGTCCTTTGTCTACGTCCCGTCGGCGCTGAATCCCGCGGACGACCCGTCGCGGGGTCGCTTGGGGCTCTATCGTCCCCTTCTCCGTCTGCCGTTCCAGCCGACCACGGGGCGCACCTCTCTTTACGCGGTCTCCCCGTCTGTGCCTTCTCACCTGCCGGACCGTGTGCACTTCGCTTCACCTCTGCACGTTGCATGGAGACCACCGTGAACGCCCACCAGGTCTTGCCCAAGGTCTTACATAAGAGGACTCTTGGACTCTCAGCAATGTCAACGACCGACCTTGAGGCGTACTTCAAAGACTGTGTGTTTAAAGACTGGGAGGAGTTGGGGGAGGAGATTAGGTTAAAGGTCTTTGTACTAGGAGGCTGTAGGCATAAATTGGTCTGCGCACCAGCACCATGCAACTTTTTCACCTCTGCCTAATCATCTCATGTTCATGTCCTACTGTTCAAGCCTCCAAGCTGTGCCTTGGGTGGCTTTGGGGCATG---------------------------------------------------------------------------GACATTGACCCGTATAAAGAATTTGGAGCTTCCGTGGAGTTACTCTCTTTTTTGCCTTCTGATTTCTTTCCTTCTATTCGAGATCTCCTCGACACCGCCTCTGCTCTGTATCGGGAGGCCTTAGAGTCTCCGGAACATTGTTCACCTCACCATACAGCACTCAGGCAAGCTATTCTGTGTTGGGGTGAGTTGATGAATCTGGCCACCTGGGTGGGAAGTAATTTGGAAGATCCAGCATCCAGGGAATTAGTAGTCAGCTATGTCAATGTTAATATGGGCCTAAAAATCAGGCAACTGTTGTGGTTTCACATTTCTTGTCTTACTTTTGGAAGAGAAACGGTTCTTGAGTATCTGGTGTCCTTCGGGGTGTGGATTCGTACACCCCCCGCATATAGGCCACCAAATGCCCCTATCTTATCAACACTTCCGGAAACTACTGTTGTTAGACGA------CGAGGCAGGTCCCCTAGAAGAAGAACTCCCTCGCCTCGCAGACGAAGGTCTCAATCGCCGCGTCGCAGAAGATCTCAATCTCGGGAATCTCAATGTTAGTATCCCTTGGACACATAAGGTGGGAAACTTTACGGGGCTTTATTCTTCTAATGTACCTGTCTTTAACCCTGAGTGGCAAACTCCCTCTTTTCCTGATATACATTTGCAGGAGGACATTATTAATAGATGTCAACAATTTGTGGGTCCGCTTACTGTAAATGAAAAAAGGAGACTAAAGTTAATTATGCCTGCTAGATTTTTTCCTAACCTTACCAAATATTTGCCCTTAGATAAAGGCATTAAACCTTATTATCCTGAGCATATAGTTAATCATTACTTCAAAACTAGGCATTATTTGCATACCCTTTGGAAGGCTGGCATTCTATATAAGAGAGAAACTACACGCAGCGCCTCATTTTGTGGGTCACCATATTCTTGGGAACAAGAGCTACAGCATGGGNNNNNNNNNNNNNNNNNNNNNNNNNNNNNNNNNNNNNNNNNN------------NNNNNNNNNCAATCCTCTGGGATTCTTGCCAGACCATCAGTTGGACCCGGCTTTCGGAGCCAATTCAAACAATCCAGATTGGGACTTCAACCCCAACAAGGACCCTTGGCCAGAGGCTTGGCAGGTAGGAGCTGGAGCATTCGGGCCAGGGTTCACACCACCACACGGCGGCCTTTTGGGGTGGAGCCCTCAGGCTCAGGGCATATTGACAACNN------------------------------------TGCCAGCAGCTCCTCCTCCTGCCTCCACCAATCGGCAGTCAGGAAGGCAGCCTACTCCCATCTCTCCACCTCTAAGAGACAGTCATCCTCAGGCCATGCAGTGG
>AP011101|C5|0
AACTCCACAACATTTCATCAAGCTCTGCTAGATCCCAGAGTAAGGGGCCTATATTTTCCTGCTGGTGGCTCCAGTTCCGGAACAGCAAACCCTGTTCCGACTACTGCCTCTCCCATATCGTCAATCTTCTCGAGGACTGGGGACCCTGCACCGAACATGGAGAACACAACATCAGGATTCCTAGGACCCCTGCTCGTGTTACAGGCGGGGTTTTTCTTGTTGACAAAAATTCTCACAATACCACAGAGTCTAGACTCGTGGTGGACTTCTCTCAATTTTCTAGGGGGAGCACCCACGTGTCCTGGCCAAAATTCGCAGTCCCCAACCTCCAATCACTCACCAACCTCTTGTCCTCCAATTTGTCCTGGCTATCGCTGGATGTGTCTGCGGCGTTTTATCATATTCCTCTTCATCCTGCTGCTATGCCTCATCTTCTTGTTGGTTCTTCTGGACTACCAAGGTATGTTGCCCGTTTGTCCTCTAATTCCAGGAACATCCACAACAAGCACGGGACCATGCAAGACCTGCACGACTCCTGCTCAAGGCACCTCTATGTTTCCCTCTTGTTGCTGTACAAAACCTTCGGACGGAAATTGCACCTGTATTCCCATCCCATCATCCTGGGCTTTCGCAAAATTCCTATGGGAGTGGGCCTCAGTCCGTTTCTCCTGGCTCAGTTTACTAGCGCCATTTGTTCAGTGGTTCGTAGGGCTTTCCCCCACTGTTTGGCTTTCAGTTATATGGATGATGTGGTACTGGGGGCCAAGTCTGTACAACATCTTGAGTCCCTTTTTACCTCTGTTACCAATTTTCTTTTGTCTTTGGGTATACATTTGAACCCGCACAAAACCAAGCGTTGGGGCTACTCCCTTAATTTCATGGGATATGTAATTGGAAGTTGGGGTACCTTACCACAGGATCATATTATACTAAAAATCAAGCAATGTTTTCGAAAACTCCCTGTCAATCGACCGATAGATTGGAAAGTATGCCAACGAATTGTGGGTCTTTTGGGCTTTGCTGCCCCTTTTACACAATGTGGTTATCCTGCATTGCTGCCTTTGTATGCATGTATACAAGCTAAGCAGGCATTCACTTTCTCGCCAACTTACAAGGCCTTTCTGTGTAAACAATATTTGACCCTTTACCCCGTTGCCCGGCAACGGCCAGGTCTATGCCAAGTGTTTGCTGACGCAACCCCCACTGGTTGGGGCTTGGCCATGGGCCATCGGCGCATGCGTGGAACCTTTGTGGCTCCTCTGCCGATCCATACTGCGGAACTCCTTGCAGCTTGTTTTGCTCGCAGCCGGTCTGGAGCAAAACTCATCGGAACCGACAACTCTGTTGTCCTCTCCCGGAAATACACCTCGTTTCCATGGCTGCTCGGTTGTGCTGCCAACTGGATCCTGCGCGGGACGTCCTTTGTTTACGTCCCGTCGGCGCTGAATCCAGCGGACGACCCGTCTCGGGGGCGCTTGGGGATCTATCGTCCCCTTCTCCGTCTGCCGTTCCAGCCGACCACGGGGCGCACCTCTCTTTACGCGGTCTCCCCGTCTGTGCCTTCTCATCTGCCGGACCGTGTGCACTTCGCTTCACCTCTGCACGTCGCATGGAGACCACCGTGAACGCCCACCAGGTCTTGCCCAAGGTCTTACATAAGAGGACTCTTGGACTCTCAGCAATGTCAACGACCGACCTTGAGGCGTACTTCAAAGACTGTGTGTTTAAAGACTGGGAGGAGTTGGGGGAGGAGATTAGGTTAAAGGTCTTTGTACTAGGAGGCTGTAGGCATAAATTGGTCTGCGTACCAGCACCATGCAACTTTTTCACCTCTGCCTAATCATCTCATGTTCATGTCCTACTGTTCAAGCCTCCAAGCTGTGCCTTGGGTGGCTTTGGGGCATG---------------------------------------------------------------------------GACATTGACCCGTATAAAGAATTTGGAGCTTCTGTGGAGTTACTCTCTTTTTTGCCTTCTGATTTCTTTCCTTCTATTCGAGATCTCCTCGACACCGCCTCTGCTTTGTATCGGGAGGCCTTAGAGTCTCCGGAACATTGTTCACCTCACCATACAGCACTCAGGCAAGCTATTCTGTGTTGGGGTGAGTTGATGAATCTGGCCACCTGGGTGGGAAGTAATTTGGAAGATCCAGCATCCAGGGAATTAGTAGTCAGTTATGTCAATGTTAATATGGGCCTAAAGATCAGGCAACTGTTGTGGTTTCACATTTCTTGTCTTACTTTTGGAAGAGAAACGGTTCTTGAGTATCTGGTGTCCTTCGGGGTGTGGATTCGTACACCCCCCGCATATAGGCCACCAAATGCCCCTATCTTATCAACACTTCCGGAAACTACTGTTGTTAGACGA------CGAGGCAGGTCCCCTAGAAGAAGAACTCCCTCGCCTCGCAGACGAAGGTCTCAATCGCCGCGTCGCAGAAGATCTCAATCTCGGGAATCTCAATGTTAGTATCCCTTGGACACATAAGGTGGGAAACTTTACTGGGCTTTATTCTTCTAATGTACCTGTTTTTAACCCTGATTGGCAAACTCCCTCCTTTCCTGATATACATTTGCAGGAGGACATTATTAATAGATGTCAACAATTTGTGGGCCCGCTTACTGTAAATGAAAAAAGAAGATTAAAGTTAATTATGCCTGCTAGATTTTTTCCTAACCTTACCAAATATTTGCCCTTAGATAAAGGCATTAAACCCTATTATCCTGAACATACAGTTAATCATTACTTCAAAACTAGGCATTATTTGCATACCCTTTGGAAGGCTGGCATTCTATATAAGAGAGAAACTACACGCAGCGCCTCATTTTGTGGGTCACCATATTCTTGGGAACAAGAGCTACAGCATGGGNNNNNNNNNNNNNNNNNNNNNNNNNNNNNNNNNNNNNNNNNN------------NNNNNNNNNCAATCCTCTGGGATTCTTGCCAGACCATCAGTTGGACCCGGCTTTCGGAGCCAATTCAAACAATCCAGATTGGGACTTCAACCCCAACAAGGACCCTTGGCCAGAGGCTTGGCAGGTAGGAGCGGGAGCATTCGGGCCAGGGTTCACCCCACCACACGGCGGCCTTTTGGGGTGGAGCCCTCAGGCTCAGGGCATATTGACAACNN------------------------------------TGCCAGCAGCTCCTCCTCCTGCCTCCACCAATCGGCAGTCAGGAAGGCAGCCTACTCCCATCTCTCCACCTCTAAGAGACAGTCATCCTCAGGCCATGCAGTGG
>AB493835|B3|0
AACTCCACCACGTTCCACCAAACTCTTCAAGATCCCAGAGTCAGGGCTCTGTACTTTCCTGCTGGTGGCTCCAGTTCAGGAACAGTAAACCCTGTTCAGAACACTGCCTCTTCCATATCGTCAATCTTATCGAAGACTGGGGACCCTGTGCCGAACATGGAGAACATCGCATCAGGACTCCTAGGACCCCTGCTCGTGTTACAGGCGGGGTTTTTCTTGTTGACAAAAATCCTCACAATACCACAGAGTCTAGACTCGTGGTGGACTTCTCTCAATTTTCTAGGGGGAACACCCGTGTGTCTTGGCCAAAATTCGCAGTCCCAAATCTCCAGTCACTCACCAACTTGTTGTCCTCCGATTTGTCCTGGTTATCGCTGGATGTGTCTGCGGCGTTTTATCATCTTCCTCTGCATCCTGCTGCTATGCCTCATCTTCTTGTTGGTTCTTCTGGACTATCAAGGTATGTTGCCCGTTTGTCCTCTAATTCCAGGATCATCAACCACCAGCACCGGACCATGCAAAACCTGCACGACTCCTGCTCAAGGAACCTCTATGTTTCCCTCATGTTGCTGTATAAAACCTACGGACGGAAACTGCACCTGTATTCCCATCCCATCATCTTGGGCTTTCGCAAAATACCTATGGGAGTGGGCCTCAGTCCGTTTCTCTTGGCTCAGTTTACTAGTGCCATTTGTTCAGTGGTTCGTAGGGCTTTCCCCCACTGTCTGGCTTTCAGTTATATGGATGATGTGGTTTTGGGGGCCAAGTCTGTACAACATCTTGAGTCCCTTTATGCCGCTGTTACCAATTTTCTTTTGTCTTTGGGTATACATTTAAACCCCCAGAAAACAAAAAGATGGGGCTACTCCCTTAACTTCATGGGGTATGTAATTGGAAGTTGGGGCACCTTACCCCAAGAACATATTGTGTTGAAAATCAAACAATGTTTTAGGAAACTTCCTGTAAACAGGCCTATTGATTGGAAGGTGTGTCAGCGAATTGTGGGTCTTTTGGGATTTGCTGCTCCTTTCACACAATGTGGTTATCCTGCTTTAATGCCTTTATATGCATGTATACAAGCTAAACAGGCTTTTACTTTTTCGCCAACGTATAAGGCCTTTCTAAACAAACAATATCTGAACCTTTACCCCGTTGCTCGGCAACGGCCAGGTCTGTGCCAAGTGTTTGCTGACGCAACCCCCACTGGTTGGGGCTTGGCCATAGGCCATCAGCGCATGCGTGGAACATTTGTGTCTCCTCTGCCGATCCATACTGCAGAACTCCTAGCCGCTTGTTTTGCTCGCAGCAGGTCTGGAGCTAAACTCATCGGGACTGACAATTCTGTTGTCCTTTCCCGCAAATATACATCGTTTCCATGGCTGCTAGGCTGTGCTGCCAACTGGATCCTGCGCGGGACGTCCTTTGTCTACGTCCCGTCGGCGCTGAATCCCGCGGACGACCCCTCCCGGGGCCGCTTGGGGCTCTACCGCCCGCTTCTCCGTCTGCCGTACCGACCGACCACGGGGCGCACCTCTCTTTACGCGGACTCCCCGTCTGTGCCTTCTCATCTGCCGGACCGTGTGCACTTCGCTTCACCTCTGCACGTCGCATGGCGACCACCGTGAACGCCCATCGGAACCTGCCCAAGGTCTTGCATAAGAGGACTCTTGGACTTTCAGCAATGTCAACGACCGACCTTGAGGCATACTTCAAAGACTGTGTGTTTAATGAGTGGGAGGAGTTGGGGGAGGAGATCAGGTTAAAGGTCTTTGTACTAGGAGGCTGTAGGCATAAATTGGTCTGTTCACCAGCACCATGCAACTTTTTCACCTCTGCCTAATCATCTCATGTTCATGTCCTACTGTTCAAGCCTCCAAGCTGTGCCTTGGGTGGCTTTGGGGCATG---------------------------------------------------------------------------GACATTGACCCGTATAAAGAATTTGGAGCTTCTGTGGAGTTACTCTCTTTTTTGCCTTCTGACTTCTTTCCTTCTATTCGAGATCTTCTCGATGCCGCCTCTGCTCTGTATCGGGAGGCCTTAGAGTCTCCGGAACATTGTTCACCTCACCATACGGCACTCAGGCAAGCTATTCTGTGTTGGGGTGAGTTAAGGAATCTAGCCACCTGGGTGGGAAGTAATTTGGAAGACCCAGCATCCCGGGAATTAGTAGTCAGCTATGTCAATGTTAATATGGGCCTAAAAATCAGACAACTACTGTGGTTTCACATTTCCTGTCTTACTTTTGGAAGAGAAACTGTTCTTGAATATTTGGTGTCTTTTGGAGTGTGGATTCGCACACCTCCTGCATATAGACCTCCAAATGCCCCTATCTTATCAACACTTCCGGAAACTACTGTTGTTAGACGA------CGAGGCAGGTCCCCTAGAAGAAGAACTCCCTCGCCTCGCAGACGAAGGTCTCAATCGCCGCGTCGCAGAAGATCTCAATCTCGGGAATCTCAATGTTAGTATTCCTTGGACTCATAAGGTGGGAAACTTTACGGGGCTTTATTCTTCTACTGTACCTAGCTTTAATCCTAATTGGCAAACTCCTTCCTTTCCTGACATTCATCTGCAGGAGGACATCATTAATAGGTGTAAACAATTTGTGGGACCCCTCACAGTGAATGAAAACAGGAGACTAAAATTGATTATGCCTGCTAGGTTCTATCCTAATGTTACTAAATATTTGCCCTTAGATAAAGGAATTAAACCTTATTATCCAGAGCATGTAGTTAATCATTACTTCCAGACGAGACATTATTTACATACTCTTTGGAAGGCGGGTATCTTATATAAAAGAGAGACAACACGTAGCGCCTCATTTTGCGGGTCACCATATTCTTGGGAACAAGAGCTACAGCATGGGNNNNNNNNNNNNNNNNNNNNNNNNNNNNNNNNNNNNNNNNNN------------NNNNNNNNNCAATCCGCTGGGATTCTTTCCCGATCACCAGTTGGACCCTGCATTCAAAGCCAACTCCGACAATCCCGATTGGGACCTCAACCCACACAAGGACAACTGGCCGGACTCCAACAAGGTGGGAGTGGGAGCATTCGGGCCGGGATTCACTCCACCCCATGGGGGACTGTTGGGGTGGAGCCCTCAAGCTCAGGGCATACTCACAACNN------------------------------------TGCCAACAGCTCCTCCTCCTGCCTCCACCAATCGGCAGTTAGGAAGGAAGCCTACTCCCCTGTCTCCACCTCTAAGAGACACTCATCCTCAGGCCATGCAGTGG
>D00331|B3|0
AACTCCACCACGTTCCACCAAACTCTTCAAGATCCCAGAGTCAGGGCTCTGTACTTTCCTGCTGGTGGCTCCAGTTCAGGAACAGTAAACCCTGTTCAGAACACTGCCTCTTCCATATCGTCAATCTTATCGACGACTGGGGACCCTGTGCCGAACATGGAGAACATCGCATCAGGACTCCTAGGACCCCTGCTCGTGTTACAGGCGGGGTTTTTCTCGTTGACAAAAATCCTCACAATACCTCTGAGTCTAGACTCGTGGTGGACTTCTCTCAATTTTCTAGGGGAAACACCCGTGTGTCTTGGCCAAAATTCGCAGTCCCAAATCTCCAGTCACTCACCAACTTGTTGTCCTCCGATTTGTCCTGGTTATCGCTGGATGTGTCTGCGGCGTTTTATCATCTTCCTCTGCATCCTGCTGCTATGCCTCATCTTCTTGTTGGTTCTTCTGGACTATCAAGGTATGTTGCCCGTTTGTCCTCTAATTCCAGGATCATCAACCACCAGCACAGGACCATGCAAAACCTGCACGACTCCTGCTCAAGGAACCTCTATGTTTCCCTCATGTTGCTGTACAAAACCTACGGACGGAAACTGCACCTGTATTCCCATCCCATCATCTTGGGCTTTCGCAAAATACCTATGGGAGTGGGCCTCAGTCCGTTTCTCTTGGCTCAGTTTACTAGTGCCATTTGTTCAGTGGTTCGTAGGGCTTTCCCCCACTGTCTGGCTTTCAGTTATATGGATGATGTGGTTTTGGGGGCCAAGTCTGTACAACATCTTGAGTCCCTTTATGCCGCTGTTACCAATTTTCTTTTGTCTTTGGGTATACATTTAAACCCTCAGAAAACAAAAAGATGGGGCTACTCCCTTAACTTCATGGGGTATGTAATTGGAAGTTGGGGGACCTTACCCCAAGAACATATTGTGTTGAAAATCAAACAATGTTTTAGGAAACTTCCTGTAAACAGGCCTATTGATTGGAAAGTATGTCAACGAATTGTGGGTCTTTTGGGATTTGCTGCTCCTTTCACACAATGTGGATATCCTGCTTTAATGCCTTTATATGCATGTATACAAGCTAAACAGGCTTTTACTTTTTCGCCAACGTATAAGGCCTTTCTAAACAAACAATATCTGAACCTTTACCCCGTTGCTCGGCAACGGCCAGGTCTGTGCCAAGTGTTTGCTGACGCAACCCCCACTGGCTGGGGCTTGGCCATAGGCCATCAGCGCATGCGTGGGACCTTTGTGTCTCCTCTGCCGATCCATACTGTGGAACTCCTAGCAGCTTGTTTTGCTCGCAGCAGGTCTGGAGCAAAACTTATCGGGACTGACAATTCTGTCGTCCTTTCCCGCAAATATACATCGTTTCCATGGCTGCTAGGCTGTGCTGCCAACTGGATCCTGCGCGGGACGTCCTTTGTCTACGTCCCGTCGGCGCTGAATCCCGCGGACGACCCCTCCCGGGGCCGCTTGGGGCTCTACCGCCCGCTTCTCCGCCTGCCGTACCGTCCGACCACGGGGCGCACCTCTCTTTACGCGGACTCCCCGTCTGTGCCTTCTCATCTGCCGGACCGTGTGCACTTCGCTTCACCTCTGCACGTCGCATGGAGACCACCGTGAACGCCCATCGGAACCTGCCCAAGGTCTTGCATAAGAGGACTCTTGGACTTTCAGCAATGTCAACGACCGACCTTGAGGCACACTTCAAAGACTGTGTGTTTACTGAGTGGGAGGAGTTGGGGGAGGAGATCAGGTTAAAGGTCTTTGTACTAGGAGGCTGTAGGCATAAATTGGTCTGTTCACCAGCACCATGCAACTTTTTCACCTCTGCCTAATCATCTCATGTTCATGTCCTACTGTTCAAGCCTCCAAGCTGTGCCTTGGGTGGCTTTGGGGCATG---------------------------------------------------------------------------GACATTGACCCGTATAAAGAATTTGGAGCTTCTGTGGAGTTACTCTCTTTTTTGCCTTCTGACTTCTTTCCTTCTATTCGAGATCTTCTCGACACCGCCTCTGCTCTGTATCGGGAGGCCTTAGAGTCTCCGGAACATTGTTCACCTCACCATACGGCACTCAGGCAAGCTATTCTGTGTTGGGGTGAGTTGATGAATCTAGCCACCTGGGTGGGAAGTAATTTGGAAGACCCAGCCTCCCGGGAATTAGTAGTCAGTTATGTCAATGTTAATATGGGCCTAAAAATCAGACAACTATTGTGGTTTCACATTTCCTGTCTTACGTTTGGAAGAGAAACTGTTCTTGAATATTTGGTGTCTTTTGGAGTGTGGATTCGCACACCTCCAGCATATAGACCACCAAATGCCCCTATCTTATCAACACTTCCGGAAACTACTGTTGTTAGACGA------CGAGGCAGGTCCCCTAGAAGAAGAACTCCCTCGCCTCGCAGACGAAGGTCTCAATCGCCGCGTCGCAGAAGATCTCAATCTCGGGAATCTCAATGTTAGTATTCCTTGGACTCATAAGGTGGGAAACTTTACGGGGCTTTATTCTTCTACGGTACCTAGCTTTAATCCTCAATGGCAAACTCCTTCATTTCCTGACATTCATTTGCAGGAGGACATCATTAATAAGTGTAAACAATTTGTGGGACCCCTTACAGTGAATGAAAAAAGGAGACTAAAATTGATTATGCCTGCTAGGTTCTATCCCAATGTTACTAAATATTTGCCCTTAGATAAAGGAATTAAACCTTATTATCCAGAGCATGTAGTTAATCATTACTTCCAGACGAGACATTATTTACATACTCTTTGGAAGGCGGGTATCTTATATAAAAGAGAGACAACACGTAGCGCCTCATTTTGCGGGTCACCATATTCTTGGGAACAAGAGCTACAGCATGGGNNNNNNNNNNNNNNNNNNNNNNNNNNNNNNNNNNNNNNNNNN------------NNNNNNNNNCAATCCTCTGGGATTCTTTCCCGATCACCAGTTGGACCCTGCATTCAAAGCCAACTCCGACAATCCCGATTGGGACCTCAACCCACACAAGGACAACTGGCCGGACTCCAACAAGGTGGGAGTGGGAGCATTCGGGCCGGGATTCACTCCACCCCATGGGGGACTGTTGGGGTGGAGCCCTCAAGCTCAGGGCATACTCACAACNN------------------------------------TGCCAACAGCTCCTCCTCCTGCCTCCACCAATCGGCAGTTAGGAAGGAAGCCTACTCCCCTGTCTCCACCTCTAAGAGACACTCATCCTCAGGCAATGCAGTGG
>EF473972|B3|0
AACTCCACCACGTTCCACCAAACTCTTCAAGATCCCAGAGTCAGGGCTCTGTACTTTCCTGCTGGTGGCTCCAGTTCAGAAACAGTAAACCCTGTTCAGAACACTGTCTCTTCCATATCGTCAATCTTATCGAAGACTGGGGACCCTGTGCCGAACATGGAGAACATCGCATCAGGACTCCTAGGACCCCTGCTCGTGTTACAGGCGGGGTTTTTCTTGTTGACAAAAATCCTCACAATACCACAGAGTCTAGACTCGTGGTGGACTTCTCTCAATTTTCTAGGGGGAACACCCGTGTGTCTTGGCCAAAATTCGCAGTCCCAAATCTCCAGTCACTCACCAACTTGTTGTCCTCCGATTTGTCCTGGTTATCGCTGGATGTGTCTGCGGCGTTTTATCATCTTCCTCTGCATCCTGCTGCTATGCCTCATCTTCTTGTTGGTTCTTCTGGACTATCAAGGTATGTTGCCCGTTTGTCCTCTAATTCCAGGATCATCAACCACCAGCACCGGACCATGCAAAACCTGCACGACTCCTGCTCAAGGAACCTCTATGTTTCCCTCATGTTGCTGTACAAAACCTACGGACGGAAACTGCACCTGTATTCCCATCCCATCATCTTGGGCTTTCGCAAAATACCTATGGGAGTGGGCCTCAGTCCGTTTCTCTTGGCTCAGTTTACTAGTGCCATTTGTTCAGTGGTTCGTAGGGCTTTCCCCCACTGTCTGGCTTTCAGTTATATGGATGATGTGGTTTTGGGGGCCAAGTCTGTACAACATCTTGAGTCCCTTTATGCCGCTGTTACCAATTTTCTTTTGTCTTTGGGTATACATTTAAACCCTCAGAAAACAAAAAGATGGGGCTACTCCCTTAACTTCATGGGGTATGTAATTGGAAGTTGGGGCACCTTACCCCAAGAACATATTGTGTTGAAAATCAAACAATGCTTTAGGAAACTTCCTGTAAACAGACCTATTGATTGGAAGGTGTGTCAACGAATTGTGGGTCTTTTGGGATTTGCTGCTCCTTTCACACAATGTGGTTATCCTGCTTTAATGCCTTTATATGCATGTATACAAGCTAAACAAGCTTTTACTTTTTCGCCAACGTATAAGGCCTTTCTAAACAAACAATATCTGAACCTTTACCCCGTTGCTCGGCAACGGCCAGGTCTGTGCCAAGTGTTTGCTGACGCAACCCCCACTGGCTGGGGCTTGGCCATAGGCCATCAGCGCATGCGTGGAACCTTTGTGTCTCCTCTGCCGATCCATACTGCGGAACTCCTAGCCGCTTGTTTTGCTCGCAGCAGGTCTGGAGCGAAACTTATCGGGACTGACAATTCTGTTGTCCTTTCCCGCAAATATACATCGTTTCCATGGCTGCTAGGCTGTGCTGCCAACTGGATCCTGCGCGGGACGTCCTTTGTCTACGTCCCGTCGGCGCTGAATCCCGCGGACGACCCCTCCCGGGGCCGCTTGGGGCTCTACCGCCCGCTTCTCCGCCTGCCGTACCGACCGACCACGGGGCGCACCTCTCTTTACGCGGACTCCCCGTCTGTGCCTTCTCGTCTGCCGGACCGTGTGCACTTCGCTTCACCTCTGCACGTCGCATGGAGACCACCGTGAACGCCCATCGGAACCTGCCCAAGGTCTTGCATAAGAGGACTCTTGGACTTTCAGCAATGTCAACGACCGACCTTGAGGCATACTTCAAAGACTGTGTGTTTACTGAGTGGGAGGAGTTGGGGGAGGAGATCAGGTTAAAGGTCTTTGTACTAGGAGGCTGTAGGCATAAATTGGTCTGTTCACCAGCACCATGCAACTTTTTCACCTCTGCCTAATCATCTCATGTTCATGTCCTAGTGTTCAAGCCTCCAAGCTGTGCCTTGGGTGGCTTTGGGGCATG---------------------------------------------------------------------------GACATTGACCCGTATAAAGAATTTGGAGCTTCTGTGGAGTTACTCTCTTTTTTGCCTTCTGACTTCTTTCCTTCTATTCGAGATCTTCTCGACACCGCCTCTGCTCTGTATCGGGAGGCCTTAGAGTCTCCGGAACATTGTTCACCTCACCATACGGCACTCAGGCAAGCTATTTTGTGTTGGGGTGAGTTGATGAATCTAGCCACCTGGGTGGGAAGTAATTTGGAAGACCCTGCATCCCGGGAATTAGTAGTCAGTTATGTCAATGTTAATATGGGCCTAAAAATCAGACAACTATTGTGGTTTCACATTTCCTGTCTTACTTTTGGAAGAGAAACTGTTCTTGAATATTTGGTGTCTTTTGGAGTGTGGATTCGCACACCTCCTGCATATAGACCACCAAATGCCCCTATCTTATCAACACTTCCGGAAACTACTGTTGTTAGACGA------CGAGGCAGGTCCCCTAGAAGAAGAACTCCCTCACCTCGCAGACGAAGGTCTCAATCGCCGCGTCGCAGAAGATCTCAATCTCGGGAATCTCAATGTTAGTATTCCTTGGACTCATAAGGTGGGAAACTTTACGGGGCTTTATTCTTCTACGGTACCTAGCTTTAATCCTAAATGGCAAACTCCTTCCTTTCCTGACATTCATTTGCAGGAGGACATCATTAATAGGTGTGAACAATTTGTGGGACCCCTCACAGTGAATGAAAACAGGAGACTAAAATTGATTATGCCTGCTAGGTTCTATCCCAATGTTACTAAATATTTGCCCTTAGATAAAGGAATCAAACCTTATTATCCAGAGCATGTAGTTAATCATTACTTCCAGACGAGACATTATTTACATACTCTTTGGAAGGCGGGTATCTTATATAAACGAGAGACAACACGTAGCGCCTCATTTTGTGGGTCACCATATTCTTGGGAACAAGATCTACAGCATGGGNNNNNNNNNNNNNNNNNNNNNNNNNNNNNNNNNNNNNNNNNN------------NNNNNNNNNCAATCCTCTGGGATTCTTTCCCGATCACCAGTTGGACCCTGCATTCAAAGCCAACTCCGACAATCCCGATTGGGACCTCAACCCACACAAGGACAACTGGCCGGACTCCAACAAGGTGGGAGTGGGAGCATTCGGGCCGGGATTCACTCCACCCCATGGGGGACTGTTGGGGTGGAGCCCTCAAGCTCAGGGCATACTCACAAGNN------------------------------------TGCCAACAGCTCCTCCTCCTGCCTCCACCAATCGGCAGTTAGGAAGGAAGCCTACTCCCCTGTCTCCGCCTCTAAGAGACACTCATCCTCAGGCCATGCAGTGG
>M54923|B3|0
AACTCCACCACGTTCCACCAAACTCTTCAAGATCCCAGAGTCAGGGCTCTGTACTTTCCTGCTGGTGGCTCCAGTTCAGGAACAGTAAACCCTGTTCAGAACACTGTCTCTTCCATATCGTCAATCTTATCGAAGACTGGGGACCCTGTGCCGAACATGGAGAACATCGCATCAGGACTCCTAGGACCCCTGCTCGTGTTACAGGCGGGGTTTTTCTTGTTGACAAAAATCCTCACAATACCACAGAGTCTAGACTCGTGGTGGACTTCTCTCAATTTTCTAGGGGGAACACCCGTGTGTCTTGGCCAAAATTCGCAGTCCCAAATCTCCAGTCACTCACCAACTTGTTGTCCTCCGATTTGTCCTGGTTATCGCTGGATGTGTCTGCGGCGTTTTATCATCTTCCTCTGCATCCTGCTGCTATGCCTCATCTTCTTGTTGGTTCTTCTGGACTATCAAGGTATGTTGCCCGTTTGTCCTCTAATTCCAGGATCATCAACCACCAGCACCGGACCATGCAAAACCTGCACGACTCCTGCTCAAGGAACCTCTATGTTTCCCTCATGTTGCTGTACAAAACCTACGGACGGAAACTGCACCTGTATTCCCATCCCATCATCTTGGGCTTTCGCAAAATACCTATGGGAGTGGGCCTCAGTCCGTTTCTCTTGGCTCAGTTTACTAGTGCCATTTGTTCAGTGGTTCGTAGGGCTTTCCCCCACTGTCTGGCTTTCAGTTATATGGATGATGTGGTTTTGGGGGCCAAGTCTGTACAACATCTTGAGTCCCTTTATGCCGCTGTTACCAATTTTCTTTTGTCTTTGGGTATACATTTAAACCCTCAGAAAACAAAAAGATGGGGCTACTCCCTCAACTTCATGGGGTATGTAATTGGAAGTTGGGGCACCTTACCCCAAGAACATATTGTGTTGAAACTCAAACAATGCTTTAGAAAACTTCCTGTAAACAGACCTATTGATTGGAAGGTGTGTCAACGAATTGTGGGTCTTTTGGGATTTGCTGCTCCTTTCACACAATGTGGTTATCCTGCTTTAATGCCTTTATATGCATGTATACAAGCTAAACAGGCTTTTACTTTTTCGCCAACGTATAAGGCCTTTCTAACCAAACAATATCTGAACCTTTACCCCGTTGCTCGGCAACGGCCAGGTCTGTGCCAAGTGTTTGCTGACGCAACCCCCACTGGCTGGGGCTTGGCCATAGGCCATCAGCGCATGCGTGGAACCTTTGTGTCTCCTCTGCCGATCCATACTGCGGAACTCCTAGCCGCTTGTTTTGCTCGCAGCAGGTCTGGAGCAAAACTTATCGGGACTGACAATTCTGTTGTCCTTTCCCGCAAATATACATCGTTTCCATGGCTGCTAGGCTGTGCTGCCAACTGGATCCTGCGCGGGACGTCCTTTGTCTACGTTCCGTCGGCGCTGAATCCCGCGGACGACCCCTCCCGGGGCCGCTTGGGGCTCTACCGCCCGCTTCTCCGTCTGCCGTACCGACCGACCACGGGGCGCACCTCTCTTTACGCGGACTCCCCGTCTGTGCCTTCTCGTCTGCCGGACCGTGTGCACTTCGCTTCACCTCTGCACGTCGCATGGAGACCACCGTGAACGCCCATCGGAACCTGCCCAAGGTCTTGCATAAGAGGACTCTTGGACTTTCAGCAATGTCACCGACCGACCTTGAGGCATACTTCAAAGACTGTGTGTTTACTGAGTGGGAGGAGTTGGGGGAGGAGATCAGGTTAAAGGTCTTTGTACTAGGAGGCTGTAGGCATAAATTGGTCTGTTCACCAGCACCATGCAACTTTTTCACCTCTGCCTAATCATCTCATGTTCATGTCCTACTGTTCAAGCCTCCAAGCTGTGCCTTGGGTGGCTTTGGGGCATG---------------------------------------------------------------------------GACATTGACCCGTATAAAGAATTTGGAGCTTCTGTGGAGTTACTCTCTTTTTTGCCTTCTGACTTCTTTCCTTCTATTCGAGATCTTCTCGACACCGCCTCTGCTCTGTATCGGGAGGCCTTAGAGTCTCCGGAACATTGTTCACCTCACCATACGGCACTCAGGCAAGCTATTTTGTGTTGGGGTGAGTTGATGAATCTAGCCACCTGGGTGGGAAGTAATTTGGAAGACCCAGCATCCCGGGAATTAGTAGTCAGTTATGTCAATGTTAATATGGGCCTAAAAATCAGACAACTATTGTGGTTTCACATTTCCTGTCTTACTTTTGGAAGAGAAACTGTTCTTGAATATTTGGTGTCTTTTGGAGTGTGGATTCGCACACCTCCTGCATATAGACCACCAAATGCCCCTATCTTATCAACACTTCCGGAAACTACTGTTGTTAGACGA------CGAGGCAGGTCCCCTAGAAGAAGAACTCCCTCACCTCGCAGACGAAGGTCTCAATCGCCCGGTCGCAGAAGATCTCAATCTCGGGAATCTCAATGTTAGTATCCCTTGGACTCATAAGGTGGGAAACTTTACGGGGCTTTATTCTTCTACGGTACCTAGCTTTAATCCTAAATGGCAAACTCCTTCCTTTCCTGACATTCATTTGCAGGAGGATATCATTAATAGGTGTGAACAATTTGTGGGACCCCTCACAGTGAATGAAAACAGGAGACTAAAATTGATTATGCCTGCTAGGTTCTATCCCAATGTTACTAAATATTTGCCCTTAGATAAAGGAATCAAACCTTATTATCCAGAGCATGTAGTTAATCATTACTTCCAGACGAGACATTATTTACATACTCTTTGGAAGGCGGGTATCTTATATAAAAGAGAGACAACACGTAGCGCCTCATTTTGCGGGTCACCATATTCTTGGGAACAAGATCTACAGCATGGGNNNNNNNNNNNNNNNNNNNNNNNNNNNNNNNNNNNNNNNNNN------------NNNNNNNNNCAATCCTCTGGGATTCTTTCCCGATCACCAGTTGGACCCTGCATTCAAAGCCAACTCCGACAATCCCGATTGGGACCTCAACCCACACAAGGACAACTGGCCGGACTCCAACAAGGTGGGAGTGGGAGCATTCGGGCCGGGATTCACTCCACCCCATGGGGGACTGTTGGGGTGGAGCCCTCAAGCTCAGGGCATACTCACAACNN------------------------------------TGCCAACAGCTCCTCCTCCTGCCTCCACCAATCGGCAGTTAGGAAGGAAGCCTACTCCCCTGTCTCCACCTCTAAGAGACACTCATCCTCAGGCCATGCAGTGG
>NC_003977|France|D3|0
AATTCCACAACCTTCCACCAAACTCTGCAAGATCCCAGAGTGAGAGGCCTGTATTTCCCTGCTGGTGGCTCCAGTTCAGGAACAGTAAACCCTGTTCTGACTACTGCCTCTCCCTTATCGTCAATCTTCTCGAGGATTGGGGACCCTGCGCTGAACATGGAGAACATCACATCAGGATTCCTAGGACCCCTTCTCGTGTTACAGGCGGGGTTTTTCTTGTTGACAAGAATCCTCACAATACCGCAGAGTCTAGACTCGTGGTGGACTTCTCTCAATTTTCTAGGGGGAACTACCGTGTGTCTTGGCCAAAATTCGCAGTCCCCAACCTCCAATCACTCACCAACCTCTTGTCCTCCAACTTGTCCTGGTTATCGCTGGATGTGTCTGCGGCGTTTTATCATCTTCCTCTTCATCCTGCTGCTATGCCTCATCTTCTTGTTGGTTCTTCTGGACTATCAAGGTATGTTGCCCGTTTGTCCTCTAATTCCAGGATCCTCAACAACCAGCACGGGACCATGCCGGACCTGCATGACTACTGCTCAAGGAACCTCTATGTATCCCTCCTGTTGCTGTACCAAACCTTCGGACGGAAATTGCACCTGTATTCCCATCCCATCATCCTGGGCTTTCGGAAAATTCCTATGGGAGTGGGCCTCAGCCCGTTTCTCCTGGCTCAGTTTACTAGTGCCATTTGTTCAGTGGTTCGTAGGGCTTTCCCCCACTGTTTGGCTTTCAGTTATATGGATGATGTGGTATTGGGGGCCAAGTCTGTACAGCATCTTGAGTCCCTTTTTACCGCTGTTACCAATTTTCTTTTGTCTTTGGGTATACATTTAAACCCTAACAAAACAAAGAGATGGGGTTACTCTCTAAATTTTATGGGTTATGTCATTGGATGTTATGGGTCCTTGCCACAAGAACACATCATACAAAAAATCAAAGAATGTTTTAGAAAACTTCCTATTAACAGGCCTATTGATTGGAAAGTATGTCAACGAATTGTGGGTCTTTTGGGTTTTGCTGCCCCTTTTACACAATGTGGTTATCCTGCGTTGATGCCTTTGTATGCATGTATTCAATCTAAGCAGGCTTTCACTTTCTCGCCAACTTACAAGGCCTTTCTGTGTAAACAATACCTGAACCTTTACCCCGTTGCCCGGCAACGGCCAGGTCTGTGCCAAGTGTTTGCTGACGCAACCCCCACTGGCTGGGGCTTGGTCATGGGCCATCAGCGCATGCGTGGAACCTTTTCGGCTCCTCTGCCGATCCATACTGCGGAACTCCTAGCCGCTTGTTTTGCTCGCAGCAGGTCTGGAGCAAACATTATCGGGACTGATAACTCTGTTGTCCTATCCCGCAAATATACATCGTTTCCATGGCTGCTAGGCTGTGCTGCCAACTGGATCCTGCGCGGGACGTCCTTTGTTTACGTCCCGTCGGCGCTGAATCCTGCGGACGACCCTTCTCGGGGTCGCTTGGGACTCTCTCGTCCCCTTCTCCGTCTGCCGTTCCGACCGACCACGGGGCGCACCTCTCTTTACGCGGACTCCCCGTCTGTGCCTTCTCATCTGCCGGACCGTGTGCACTTCGCTTCACCTCTGCACGTCGCATGGAGACCACCGTGAACGCCCACCAAATATTGCCCAAGGTCTTACATAAGAGGACTCTTGGACTCTCAGCAATGTCAACGACCGACCTTGAGGCATACTTCAAAGACTGTTTGTTTAAAGACTGGGAGGAGTTGGGGGAGGAGATTAGGTTAAAGGTCTTTGTACTAGGAGGCTGTAGGCATAAATTGGTCTGCGCACCAGCACCATGCAACTTTTTCACCTCTGCCTAATCATCTCTTGTTCATGTCCTACTGTTCAAGCCTCCAAGCTGTGCCTTGGGTGGCTTTGGGGCATG---------------------------------------------------------------------------GACATCGACCCTTATAAAGAATTTGGAGCTACTGTGGAGTTACTCTCGTTTTTGCCTTCTGACTTCTTTCCTTCAGTACGAGATCTTCTAGATACCGCCTCAGCTCTGTATCGGGAAGCCTTAGAGTCTCCTGAGCATTGTTCACCTCACCATACTGCACTCAGGCAAGCAATTCTTTGCTGGGGGGAACTAATGACTCTAGCTACCTGGGTGGGTGTTAATTTGGAAGATCCAGCGTCTAGAGACCTAGTAGTCAGTTATGTCAACACTAATATGGGCCTAAAGTTCAGGCAACTCTTGTGGTTTCACATTTCTTGTCTCACTTTTGGAAGAGAAACAGTTATAGAGTATTTGGTGTCTTTCGGAGTGTGGATTCGCACTCCTCCAGCTTATAGACCACCAAATGCCCCTATCCTATCAACACTTCCGGAGACTACTGTTGTTAGACGA------CGAGGCAGGTCCCCTAGAAGAAGAACTCCCTCGCCTCGCAGACGAAGGTCTCAATCGCCGCGTCGCAGAAGATCTCAATCTCGGGAATCTCAATGTTAGTATTCCTTGGACTCATAAGGTGGGGAACTTTACTGGGCTTTATTCTTCTACTGTACCTGTCTTTAATCCTCATTGGAAAACACCATCTTTTCCTAATATACATTTACACCAAGACATTATCAAAAAATGTGAACAGTTTGTAGGCCCACTCACAGTTAATGAGAAAAGAAGATTGCAATTGATTATGCCTGCCAGGTTTTATCCAAAGGTTACCAAATATTTACCATTGGATAAGGGTATTAAACCTTATTATCCAGAACATCTAGTTAATCATTACTTCCAAACTAGACACTATTTACACACTCTATGGAAGGCGGGTATATTATATAAGAGAGAAACAACACATAGCGCCTCATTTTGTGGGTCACCATATTCTTGGGAACAAGATCTACAGCATGGGNN---------------------------------NNNNNNN------------NNNNNNNNNCAATCCTCTGGGATTCTTTCCCGACCACCAGTTGGATCCAGCCTTCAGAGCAAACACCGCAAATCCAGATTGGGACTTCAATCCCAACAAGGACACCTGGCCAGACGCCAACAAGGTAGGAGCTGGAGCATTCGGGCTGGGTTTCACCCCACCGCACGGAGGCCTTTTGGGGTGGAGCCCTCAGGCTCAGGGCATACTACAAACNN------------------------------------TGCCAGCAAATCCGCCTCCTGCCTCCACCAATCGCCAGTCAGGAAGGCAGCCTACCCCGCTGTCTCCACCTTTGAGAAACACTCATCCTCAGGCCATGCAGTGG
>AB076679|Malawi|A1|0
AATTTCACAGCTTTCCAACAAGCCCTACAAGATCCCAGAGTCAGGGGCATATATCTTCCTGCTGGTGGCTCCAGTTCAGGAACACTCAACCCTGTTCCAAATATTGCCTCTCACATCTCGTCAATCTCCTCGAGGACTGGGGACCCTGCGTTGAACATGGAGAACATCACATCAGGATTCCTAGGACCCCTGCTCGTGTTACAGGCGGGGTTTTTCTTGTTGACAAGAATCCTCACAATACCGCAGAGTCTAGACTCGTGGTGGACTTCTCTCAATTTTCTAGGGGTTCCACCCGTGTGTCGTGGCCAAAATTCGCAGTCCCCAACCTCCAATCACTCACCAACCTCCTGTCCTCCAATTTGTCCTGGTTATCGCTTGATGTGTCTGCGGCGTTTTATCATATTCCTCTTCATCCTGCTGCTATGCCTCATCTTCTTGTTGGTTCTTCTGGATTACCAAGGTATGTTGCCCGTTTGTCCTCTAATTCCAGGATCCACAACAACCAGTACGGGACCCTGCAAAACCTGCACGACTCCTGCTCAAGGCAACTCTATGTTTCCCTCCTGTTGCTGTACAAAACCTACGGATGGAAATTGCACCTGTATTCCCATCCCATCATCTTGGGCTTTCGTAAAATACCTATGGGAGTGGGCCTCAGTCCGTTTCTCTTGGCTCAGTTTACTAGTGCCATTTGTTCAGTGGTTCGTAGGGCTTTCCCCCACTGTTTGGCTTTCAGTTATATGGATGATGTGGTATTGGGGGCCAAATCTGTACAACATCTTGAGTCCCTTTATACCGCTGTTACCAATTTTCTTTTGTCTTTGGGTATACATTTAAACCCTAACAAAACAAAGAGATGGGGTTATTCCCTAAACTTCATGGGATACGTAATTGGAAGTTGGGGTACATTGCCACAGGATCATATTGTACAAAAAATCAAACACTGTTTTAGGAAACTTCCTGTCAATCGACCTATTGATTGGAAAGTATGTCAAAGAATTGTGGGTCTTTTGGGCTTTGCCGCTCCATTTACACAATGTGGTTACCCTGCCTTAATGCCTTTGTATGCATGTATACAAGCGAAACAGGCTTTTACTTTCTCGCCAACTTACAAGGCCTTTCTAAGTAAACAGTATATGAACCTTTACCCCGTTGCCCGGCAACGGCCTGGTCTGTGCCAAGTGTTTGCTGACGCAACCCCCACTGGTTGGGGCTTGGCTATCGGCCATCAGCGCATGCGTGGAACCTTTGTGGCTCCTCTGCCGATCCATACTGCGGAACTCCTAGCTGCTTGTTTTGCTCGCAGCCGGTCTGGAGCGAAACTCATTGGGACTGATAATTCTGTCGTCCTTTCTCGGAAATATACATCATTTCCATGGCTGCTAGGTTGTGCTGCCAACTGGATTCTTCGCGGAACGTCCTTTGTTTACGTCCCGTCGGCGCTGAATCCCGCGGACGACCCCTCCCGGGGCCGCTTGGGACTCTATCGTCCCCTTCTCCGTCTGCCGTACCGTCCGACCACGGGGCGCACCTCTCTTTACGCGGTCTCCCCGTCTGTGCCTTCTCATCTGCCGGTCCGTGTGCACTTCGCTTCACCTCTGCACGTTGCATGGAGACCACCGTGAACGCCCATCAGAGCCTGCCCAAGGTCTTACATAAGAGGACTCTTGGACTCCCAGCAATGTCAACGACCGACCTTGAGGCCTACTTCAAAGACTGTGTGTTTAAAGACTGGGAGGAGTTGGGGGAGGAGATTAGGTTAATGATCTTTGTATTAGGAGGCTGTAGGCATAAATTGGTCTGCGCACCATCATCATGCAACTTTTTCACCTCTGCCTAATCATCTCTTGTACATGTCCCACTATTCAAGCCTCCAAGCTGTGCCTTGGCTGGCTTTGGGGCATG---------------------------------------------------------------------------GACATTGACCCTTATAAAGAATTTGGAGCTAGTGTGGAGTTACTCTCGTTTTTGCCTTCTGACTTCTTTCCTTCAGTCCGGGATCTACTTGATACAGCCTCAGCTCTGTATCGGGAGGCCTTAGAGTCTCCGGAGCATTGCTCACCTCACCATACAGCACTCAGGCAAGCCATTCTCTGCTGGGTGGAATTAACGACTCTAGCTACCTGGGTGGGTAATAATTTGGAAGATCATGCATCCAGGGACCTAGTAGTCAATTATGTAAATGATAATATGGGACTAAAGCTCAGACAACTATTGTGGTTTCATATTTCTTGCCTTACTTTTGGAAAACAAACTGTCCTTGAGTATTTGGTCTCCTTCGGAGTGTGGATTCGCACTCCTCCAGCCTATCGACCACCAAATGCCCCTATCTTATCAACACTTCCGGAAACTACTGTTGTTAGACGANNNNNNCGAGGCGGGTCCCCTAGAAGAAGAACTCCCTCGCCTCGCAGACGAAGATCTCAATCGCCGCGTCGCAGAAGATCTCAATCTCGGGAATCTCAATGTTAGTATTCCTTGGACTCATAAGGTGGGAAATTTTGTTGGGCTTTATTCCTCTACTGTCCCTATCTTTAATCCTGAATGGCAAACTCCTTCCTTTCCTAAGATCCATTTACATGAGGACATTATTAATAGGTGTCAGCAATTTGTAGGCCCTCTCACTGTAAATGAAAAAAGAAGATTGAAATTAATTATGCCTGCTAGATTTTATCCTAACCGCACTAAATATTTGCCTCTAGACAAAGGGATTAAACCTTATTATTCTGATCAAGTAGTTAATCATTACTTCCAGACCCGACATTATTTACATACTCTTTGGAAGGCTGGGATTCTATATAAGAGGGAAACTACACGTAGCGCCTCATTTTGCGGGTCACCATATTCTTGGGAACAAGAGCTACATCATGGGNNNNNNNNNNNNNNNNNNNNNNNNNNNNNNNNNNNNNNNNNN------------NNNNNNNNNCAACCCTCTGGGATTCTTTCCCGATCATCAGTTGGACCCTGCATTCGGAGCCAACTCAAACAATCCAGACTGGGACTTCAACCCCATCAAGGACCGCTGGCCACAAGCCAACCAGGTAGGAGTGGGAGCGTTCGGCCCAGGGTTCACTCCCCCACACGGAGGTGTTTTGGGGTGGAACCCTCAGGCTCAGGGCATATTGACTACNN------------------------------------TGCCAGCAGTTCCTCCTCCTGCCTCCACCAATCGGCAGTCAGGGAGGCAGCCTACTCCCATCTCTCCACCTCTAAGAGACAGTCATCCTCAGGCCGTGCAGTGG
>AB116084|Bangladesh|A1|0
AATTCCACAGCTTTCCACCAAGCCCTGCAAGATCCCAGAGTCAGGGGCCTGTATATTCCTGCTGGTGGCTCCAGTTCAGGAACACTCAACCCTGTTCCAAATATTGCCTCTCACATCTCGTCAATCTCCTCGAGGACTGGGGACCCTGCACCGAACATGGAGAACATCACATCAGGATTCCTAGGACCCCTGCTCGTGTTACAGGCGGGGTTTTTCTTGTTGACAAGAATCCTCACAATACCGCAGAGTCTAGACTCGTGGTGGACTTCTCTCAATTTTCTAGGGGGAACACCCGTGTGTCTTGGCCAAAATTCGCAGTCCCCAACCTCCAATCACTCACCAACCTCCTGTCCTCCAATTTGTCCTGGTTATCGCTGGATGTGTCTGCGGCGTTTTATCATATTCCTCTTCATCCTGCTGCTATGCCTCATCTTCTTATTGGTTCTTCTGGATTATCAGGGTATGTTGCCCGTTTGTCCTCTAATTCCAGGATCCACAACAACCAGCACGGGACCCTGCAAAACCTGCACGACTCCTGCTCAAGGCAACTCTATGTTTCCCTCATGTTGCTGTACAAAACCTACGGATGGAAATTGCACCTGTATTCCCATCCCATCATCTTGGGCTTTCGCAAAATACCTATGGGAGTGGGCCTCAGTCCGTTTCTCTTGGCTCAGTTTACTAGTGCCATTTGTTCAGTGGTTCGTAGGGCTTTCCCCCACTGTTTGGCTTTCAGTTATATGGATGATGTGGTACTGGGGGCCAAGTCTGTACAACATCTTGAGTCCCTTTATACCGCTGTTACCAATTTTCTTTTGTCTTTGGGTATACATTTAAACCCTAACAAAACAAAAAGATGGGGTTATTCCCTGAATTTCATGGGGTATGTAATTGGAAGTTGGGGTACCTTGCCGCAGGATCACATTGTACAAAAAATCAAACACTGTTTTAGAAAACTTCCTGTCAATCGACCTATTGATTGGAAAGTATGTCAGAGAATTGTGGGTCTTTTGGGCTTTGCCGCTCCATTTACACAATGTGGTTACCCTGCTTTAATGCCTTTGTATGCATGTATACAGGCGAAACAGGCTTTTACTTTCTCGCCAACTTACAAGGCCTTTCTACGTCAACAGTATATGGACCTTTACCCCGTTGCCCGGCAACGGCCTGGTCTGTGCCAAGTGTTTGCTGACGCAACCCCCACTGGCTGGGGCTTGGCCATCGGCCATCAGCGCATGCGTGGAACCTTTGTGGCTCCTCTGCCGATCCATACTGCGGAACTCCTAGCCGCTTGTTTTGCTCGCAGCCGGTCTGGAGCAAAACTCATCGGGACTGATAATTCTGTCGTCCTTTCTCGGAAATATACATCATTTCCATGGCTGCTAGGTTGTACTGCCAACTGGATTCTTCGCGGGACGTCCTTTGTTTACGTCCCGTCGGCGCTGAATCCCGCGGACGACCCCTCGCGAGGCCGCTTGGGGCTGTATCGTCCCCTTCTCCGTCTGCCGTACCGTCCGACCACGGGGCGCACCTCTCTTTACGCGGTCTCCCCGTCTGTGCCTTCTCATCTGCCGGTCCGTGTGCACTTCGCTTCACCTCTGCACGTTGCATGGAGACCACCGTGAACACCCATCAGATCCTGCCCAAGGTCTTACATAAGAGGACTCTTGGACTCCCAGCAATGTCAACGACCGACCTTGAGGCCTACTTCAAAGACTGTGTGTTTAAAGACTGGGAGGAGTTGGGGGAGGAGACTAGGTTAATGATCTTTGTATTAGGAGGCTGTAGGCATAAATTGGTCTGCGCACCATCCTCATGCAACTTTTTCACCTCTGCCTAATCATCTCTTGTACATGTCCCACTTTTCAAGCCTCCAAGCTGTGCCTTGGCTGGCTTTGGGGCATG---------------------------------------------------------------------------GACATTGACCCGTATAAAGAATTTGGAGCTACTGTGGAGTTACTCTCATTTTTGCCGTCTGACTTCTTTCCTTCCGTCCGGGATCTACTAGATACTGCCTCAGCTCTGTATCGGGAAGCCTTAGAGTCTCCTGAGCATTGCTCACCTCACCATACAGCACTCAGGCAAGCCATTCTCTGCTGGGGGGAATTAATGACTCTAGCTACCTGGGTGGGTAATAATTTGCAAGATCCAGCATCCAGGGATCAAGTAGTCAATTATGTCAATACTAACATGGGCTTAAAGATCAGGCAACTATTGTGGTTTCATACTTCTTGCCTTACTTTTGGAAGAGACACTGTCCTTGAGTATTTGGTCTCTTTCGGAGTGTGGATTCGCACTCCTCCAGCCTATAGACCACCAAATGCCCCTATCTTATCAACACTTCCGGAAACTACTGTTGTTAGACGANNNNNNCGAGGCAGGTCCCCTAGAAGAAGAACTCCCTCGCCTCGCAGACGAAGATCTCAATCGCCGCGTCGCAGAAGATCTCAATCTCGGGAACCTCAATGTTAGTATCCCTTGGACTCATAAGGTGGGAAATTTTACTGGGCTTTATTCTTCTACTGTCCCTATCTTTAATCCTGATTGGCAAACTCCTTCTTTTCCTAAAATTCATTTACATGAAGACCTTGCTAATAGGTGTCAGCAATTTGTAGGCCCTCTCACTGCAAATGAAAAGAGAAGACTGAAATTAATTATGCCTGCTAGGTTTTATCCTAACAGCACAAAATATTTGCCTCTAGACAAAGGGATTAAACCTTATTATCCTGATCATGTAGTTAATCATTACTTTAAAACCCGACATTATTTACATACTCTTTGGAAGGCTGGGATTCTATATAAGAGGGAAACTACACGTAGCGCCTCATTTTGCGGGTCACCATATTCTTGGGAACAAGAGCTACATCATGGGNNNNNNNNNNNNNNNNNNNNNNNNNNNNNNNNNNNNNNNNNN------------NNNNNNNNNCAATCCTCTGGGATTCTTTCCCGATCATCAGTTGGACCCTGCATTCGGAGCCAATTCAAACAATCCAGATTGGGACTTCAACCCCATCAAAGACCACTGGCCACAAGCCAACCAGGTAGGAGTGGGAGCTTTCGGGCCAGGGTTCACTCCCCCACACGGAGGTGTTTTGGGGTGGAGCCCTCAGGCTCAGGGCATATTGGCCACNN------------------------------------TGCCAGCAGTGCCTCCTCCTGCCTCCACCAATCGGCAGTCAGGAAGGCAGCCTACTCCCATCTCTCCACCTCTAAGAGACAGTCATCCTCAGGCCATGCAGTGG
>AB453988|Japan|A1|0
AATTCCACAACTTTCCACCAAGCTCTGCAAGATCCCAGAGTCAGGGGCCTGTATTTTCCTGCTGGTGGCTCCAGTTCAGGAACACTCAACCCTGTTCCAAATATTGCCTCTCACATCTCGTCAATCTCCTCGAGGACTGGGGACCCTGCGCCGAACATGGAGAACATCACATCAGGATTCCTAGGACCCCTGCTCGTGTTACAGGCGGGGTTTTTCTTGTTGACAAGAATCCTCACAATACCGCAGAGTCTAGACTCGTGGTGGACTTCTCTCAGTTTTCTAGGGGGAGCACCCGTGTGTCTTGGCCAAAATTCGCAGTCCCCAACCTCCAATCACTCACCAACCTCCTGTCCTCCAATTTGTCCTGGTTATCGCTGGATGTGTCTGCGGCGTTTTATCATATTCCTCTTCATCCTGCTGCTATGCCTCATCTTCTTATTGGTTCTTCTGGATTATCAAGGTATGTTGCCCGTTTGTCCTCTAATTCCAGGATCCACAACAACCAGTACGGGACCCTGCAAAACCTGCACGACTCCTGCTCAAGGCAACTCTATGTTTCCCTCATGTTGCTGTACAAAACCTACGGATGGAAATTGCACCTGTATTCCCATCCCATCATCTTGGGCTTTCGTAAAATACCTATGGGAGTGGGCCTCAGTCCGTTTCTCTTGGCTCAGTTTACTAGTGCCATTTGTTCAGTGGTTCGTAGGGCTTTCCCCCATTGTTTGGCTTTCAGCTATATGGATGATGTGGTACTGGGGGCAAAGTCTGTACAACATCTTGAGTCCCTTTATACCGCTGTTACCAATTTTCTTTTATCTTTGGGTATACATTTAAACCCTAACAAAACAAAAAGATGGGGTTATTCCCTGAATTTCATGGGATATGTAATTGGAAGTTGGGGTACATTGCCACAGGATCATATTATACAAAAAATCAAACACTGTTTCAGAAAACTTCCTGTCAATCGGCCTATTGATTGGAAAGTATGTCAGAGAATTGTGGGTCTTTTGGGCTTTGCCGCTCCATTTACACAATGTGGTTACCCTGCATTAATGCCTTTGTATGCATGTATACAAGCAAAACAGGCTTTCACTTTCTCGCCAACTTACAAGGCCTTTCTATGTAAACAGTATATGAACCTTTACCCCGTTGCCCGGCAACGGCCTGGTCTATGCCAAGTGTTTGCTGACGCAACCCCCACTGGCTGGGGCTTGGCCATCGGCCATCAGCGCATGCGTGGAACCTTTGTGGCTCCTCTGCCGATCCATACTGCGGAACTCCTAGCCGCTTGTTTTGCTCGCAGCCGGTCTGGAGCAAAACTCATCGGGACTGATAATTCTGTCGTCCTTTCTCGGAAATATACATCATTTCCATGGCTGCTAGGGTGTACTGCCAACTGGATTCTTCGCGGGACGTCCTTTGTTTACGTCCCGTCAGCGCTGAATCCCGCGGACGACCCCTCGCGGGGTCGCTTGGGACTCTATCGTCCCCTTCTCCGTCTGCCGTACCGTCCGACCACGGGGCGCACCTCTCTTTACGCGGACTCCCCGTCTGTGCCTTCTCATCTGCCGGACCGTGTGCACTTCGCTTCACCTCTGCACGTTGCATGGAGACCACCGTGAACGCCCATCAGAGCCTGCCCAAGGTCTTACATAAGAGGACTCTTGGACTCCCAGCAATGTCAACGACCGACCTTGAGGCCTACTTCAAAGACTGTGTGTTTAAAGACTGGGAGGAGTTGGGGGAGGAGATTAGGTTAATGATCTTTGTATTAGGAGGCTGTAGGCATAAATTGGTCTGCGCACCATCATCATGCAACTTTTTCACCTCTGCCTAATCATCTCTTGTACATGTCCCACTTTTCAAGCCTCCAAGCTGTGCCTTGGATGGCTTTGGGGCATG---------------------------------------------------------------------------GACATTGACCCTTATAAAGAATTTGGAGCTACTGTGGAGTTACTCTCGTTTTTGCCTTCTGACTTCTTTCCTTCCGTCCGGGATCTACTAGATACAGCCTCAGCTCTGTATCGGGAAGCCTTAGAGTCTCCTGAGCATTGCTCACCTCACCATACAGCACTCAGGCAAGCCGTTCTCTGCTGGGGGGAATTAATGACTCTAGCTACCTGGGTGGGTAATAATTTGGAAGATCCAGCATCCAGGGATCTAGTAGTCAATTATGTTAATACTAACATGGGCCTAAAGATCAGGCAACTATTGTGGTTTCATATTTCTTGCCTTACTTTTGGAAGAGAAACTGTCCTTGAGTATTTGGTCTCTTTCGGAGTGTGGATTCGCACTCCACCACCCTATAGACCACCAAATGCCCCTATCTTATCAACACTTCCGGAAACTACTGTTGTTAGACGANNNNNNCGAGGCAGGTCCCCTAGAAGAAGAACTCCCTCGCCTCGCAGACGAAGATCTCAATCGCCGCGTCGCAGAAGATCTCAATCTCGGGAATCTCAATGTTAGTATTCCTTGGACTCATAAGGTGGGAAATTTTACTGGGCTTTATTCTTCTACTGTCCCTATCTTTAATCCTGAATGGCAAACTCCTTCTTTTCCTAAAATTCATTTACATGAAGACATTTCTAATAGGTGTCAGCAATTTGTAGGCCCTCTCACTGTAAATGAAAAGAGACGACTGAAATTAATTATGCCTGCTAGATTTTATCCTAACAGCACTAAATATTTGCCTCTAGATAAAGGGATTAAACCTTATTATCCTGATCAGGTAGTTAATCATTACTTTCAAACCCGACATTATTTACATACTCTTTGGAAGGCTGGGATCCTATATAAGAGGGAAACTACACGTAGCGCCTCATTTTGCGGGTCACCATATTCTTGGGAACAAGAGCTACATCATGGGNNNNNNNNNNNNNNNNNNNNNNNNNNNNNNNNNNNNNNNNNN------------NNNNNNNNNCAACCCTCTGGGATTCTTTCCCGATCATCAGTTGGACCCTGCATTCGGAGCCAATTCAAACAATCCAGATTGGGACTTCAACCCCGTCAAGGACCACTGGCCACAAGCCAACCAGGTAGGAGTGGGAGCATTCGGGCCAGGGTTCACTCCCCCACACGGAGGTGTGTTGGGGTGGAGCCCTCAGGCTCAGGGCATATTGGCCACNN------------------------------------TGCCAGCAGTTCCTCCTCCTGCCTCCACCAATCGGCAGTCAGGAAGGCAGCCTACTCCCATCTCTCCACCTCTAAGAGACAGTCATCCTCAGGCCATGCAGTGG
>AY738142|Germany|A2|0
AATTCCACTGCCTTCCACCAAGCTCTGCAGGATCCCAGAGTCAGGGGTCTGTCTTTTCCTGCTGGTGGCTCCAGTTCAGGAACAGTAAACCCTGCTCCGAATATTGCCTCTCACATCTCGTCAATCTCCGCGAGGACTGGGGACCCTGTGACGAACATGGAGAACATTACATCAGGACTCCTAGGACCCCTGCTCGTGTTACAGGCGGGGTTTTTCTTGTTGACAAGAATCCTCACAATACCACAGAGTCTAGACTCGTGGTGGACTTCTCTCAATTTTCTAGGGGGAACACCCGTGTGTCTTGGCCAAAATTCGCAGTCCCCAACCTCCAATCACTCACCAACCTCCTGTCCTCCAATTTGTCCTGGTTATCGCTGGATGTGTCTGCGGCGTTTTATCATATTCCTCTTCATCCTGCTGCTATGCCTCATCTTCTTATTGGTTCTTCTGGATTCTCAAAGTATGTTGCCCGTTTGTCCTCTAATTCCAGGATCAACAACAACCAGTACGGGACCATGCAAAACCTGCACGACTCCTGCTCAAGGCAACTCTATGTTTCCCTCATGTTGCTGTACAAAACCTACGGATGGAAATTGCACCTGTATTCCCATCCCATCGTCCTGGGCTTTCGCAAAATACCTATGGGAGTTGGCCTCAGTCCGTTTCTCTTGGCTCAGTTTACTAGTGCCATTTGTTCAGTGGTTCGTAGGGCCTTCCCCCACTGTTTGGCTTTCAGCTATATGGATGATGTGGTATTGGGGGCCAAGTCTGTACAGCATCGTGAGTCCCTTTATACCGCTGTTACTAATTTTCTTTTGTCTCTGGGTATACATTTAAACCCTAACAAAACAAAAAGATGGGGTTATTCCCTAAACTTCATGGGTTACATAATTGGAAGTTGGGGAACTTTGCCACAGGATCATATTGTGCAAAAGATCAAACACTGTTTTAGAAAACTTCCTGTTAACAGGCCTATTGATTGGAAAGTATGTCAAAGAATTGTGGGTCTTTTGGGCTTTGCTGCTCCATTTACACAATGTGGATATCCTGCCTTAATGCCTTTGTATGCATGTATACAAGCTAAACAGGCTTTCACTTTCTCGCCAACTTACAAGGCCTTTCTAAGTAAACAGTACATGAACCTTTACCCCGTTGCTCGGCAACGGCCTGGTCTGTGCCAAGTGTTTGCTGACGCAACCCCCACTGGCTGGGGCTTGGCCATAGGCCATCAGCGCATGCGTGGAACCTTTGTGGCTCCTCTGCCGATCCATACTGCGGAACTCCTAGCCGCTTGTTTTGCTCGCAGCCGGTCTGGAGCAAAGCTCATCGGAACTGACAATTCTGTCGTCCTCTCGCGGAAATATACATCGTTTCCATGGCTGCTAGGCTGTACTGCCAACTGGATCCTTCGCGGGACGTCCTTTGTTTACGTCCCGTCGGCGCTGAATCCCGCGGACGACCCCTCTCGGGGCCGCTTGGGACTCTCTCGTCCCCTTCTCCGTCTGCCGTTCCAGCCGACCACGGGGCGCACCTCTCTTTACGCGGTCTCCCCGTCTGTGCCTTCTCATCTGCCGGTCCGTGTGCACTTCGCTTCACCTCTGCACGTTGCGTGGAGACCACCGTGAACGCCCATCAGATCCTGCCCAAGGTCTTACATAAGAGGACTCCTGGACTCCCAGCAATGTCAACGACCGACCTTGAGGCCTACTTCAAAGACTGTGTGTTTAAGGACTGGGAGGAGCTGGGGGAGGAGATTAGGTTAAAGGTCTTTGTATTAGGAGGCTGTAGGCATAAATTGGTCTGCGCACCAGCACCAYGCAACTTTTTCACCTCTGCCTAATCATCTCTTGTACATGTCCCACTGTTCAAGCCTCCAAGCTGTGCCTTGGGTGGCTTTGGGGCATG---------------------------------------------------------------------------GACATTGACCCTTATAAAGAATTTGGAGCTACTGTGGAGTTACTCTCGTTTTTGCCTTCTGACTTCTTTCCTTCCGTCAGAGATCTCCTAGACACCGCCTCAGCTCTGTATCGAGAAGCCTTAGAGTCTCCTGAGCATTGCTCACCTCACCATACTGCACTCAGGCAAGCCATTCTCTGCTGGGGGGAATTGATGACTCTAGCTACCTGGGTGGGTAATAATTTGCAAGATCCAGCATCCAGGGATCTAGTAGTCAATTATGTTAATACTAACATGGGTTTAAAGATCAGGCAACTATTGTGGTTTCATATATCTTGCCTTACTTTTGGAAGAGAGACGGTACTTGAATATTTGGTCTCTTTCGGAGTGTGGATTCGCACTCCTCCAGCCTATAGACCACCAAATGCCCCTATCTTATCAACACTTCCGGAAACTACTGTTGTTAGACGANNNNNNCGAGGCAGGTCCCCTAGAAGAAGAACTCCCTCGCCTCGCAGACGCAGATCTCAATCGCCGCGTCGCAGAAGATCTCAATCTCGGGAATCTCAATGTTAGTATTCCTTGGACTCATAAGGTGGGAAACTTTACGGGGCTTTATTCCTCTACAGTACCTATCTTCAATCCTGAATGGCAAACTCCTTCCTTTCCTAAGATTCATTTACAAGAGGACATTATTAATAGGTGTCAACAATTTGTGGGCTCTCTCACTGTAAATGAAAAAAGAAGATTGAAATTAATTATGCCTGCTAGATTCTATCCTACTCACACTAAATATTTGCCCTTAGACAAAGGAATTAAACCTTATTATCCAGATCAGGTAGTTAATCATTACTTCCAAACCAGACATTATTTACATACTCTTTGGAAGGCTGGTATTCTATATAAGAGGGAAACCACACGTAGCGCATCATTTTGCGGGTCACCATATTCTTGGGAACAAGAGCTACAGCATGGGNNNNNNNNNNNNNNNNNNNNNNNNNNNNNNNNNNNNNNNNNN------------NNNNNNNNNCAACCCTCTGGGATTCTTTCCCGATCATCAGTTGGACCCTGCATTCGGAGCCAACTCAAACAATCCAGATTGGGACTTCAACCCCATCAAGGACCACTGGCCAGCAGCCAACCAGGTAGGAGTGGGAGCATTCGGGCCAGGGCTCACCCCTCCACACGGGGGTATTTTGGGGTGGAGCCCTCAGGCTCAGGGCATATTGACCACNN------------------------------------TGTCAACAATTCCTCCTCCTGCCTCCACCAATCGGCAGTCAGGAAGGCAGCCTACTCCCATCTCTCCACCGCTAAGAGACAGTCATCCTCAGGCCATGCAGTGG
>GQ477499|Poland|A2|0
AATTCCACTGCCTTCCACCAAGCTCTGCAGGATCCCAGAGTCAGGGGTCTGTATTTTCCTGCTGGTGGCTCCAGTTCAGGAACAGTAAACCCTGCTCCGAATATTGCCTCTCACATCTCGTCAATCTCCGCGAGGACTGGGGACCCTGTGACGAACATGGAGAACATCACATCAGGATTCCTAGGACCCCTGCTCGTGTTACAGGCGGGGTTTTTCTTGTTGACAAGAATCCTCACAATACCGCAGAGTCTAGACTCGTGGTGGACTTCTCTCAATTTTCTAGGGGGATCACCCGTGTGTCTTGGCCAAAATTCGCAGTCCCCAACCTCCAATCACTCACCAACCTCCTGTCCTCCAATTTGTCCTGGTTATCGCTGGATGTGTCTGCGGCGTTTTATCATATTCCTCTTCATCCTGCTGCTATGCCTCATCTTCTTATTGGTTCTTCTGGATTATCAAGGTATGTTGCCCGTTTGTCCTCTAATTCCAGGATCAACAACAACCAGTACGGGACCATGCAAAACCTGCACGACTCCTGCTCAAGGCAACTCTATGTTTCCCTCATGTTGCTGTACAAAACCTACGGATGGAAATTGCACCTGTATTCCCATCCCATCGTCCTGGGCTTTCGCAAAATACCTATGGGAGTGGGCCTCAGTCCGTTTCTCTTGGCTCAGTTTACTAGTGCCATTTGTTCAGTGGTTCGTAGGGCTTTCCCCCATTGCTTGGCTTTCAGCTATATGGATGATGTGGTATTGGGGGCCAAGTCTGTAGAGCATCGTGAGGCCCTTTATACCGCTGTTACCAATTTTCTTTTGTCTCTGGGTATACATTTAAACCCTAACAAAACAAAAAGATGGGGTTATTCCCTAAACTTCATGGGTTACATAATTGGAAGTTGGGGAACATTGCCACAGGATCATATTGTACAAAAGATCAAACACTGTTTTAGGAAACTTCCTGTTAACAGGCCTATTGATTGGAAAGTATGTCAAAGAATTGTGGGTCTTTTGGGCTTTGCTGCTCCATTTACACAATGTGGATATCCTGCCTTAATGCCTTTGTATGCATGTATACAAGCTAAACAGGCTTTCACTTTCTCGCCAACTTACAAGGCCTTTCTAAGTAAACAGTACATGAACCTTTACCCCGTTGCTCGGCAACGGCCTGGTCTGTGCCAAGTGTTTGCTGACGCAACCCCCACTGGTTGGGGCTTGGCAATAGGCCATCAGCGCATGCGTGGAACCTTTGTGGCTCCTCTGCCGATCCATACTGCGGAACTCCTAGCCGCTTGTTTTGCTCGCAGCCGGTCTGGAGCAAAGCTCATCGGAACTGACAATTCTGTCGTCCTCTCGCGGAAATATACATCGTTTCCATGGCTGCTAGGCTGTGCTGCCAACTGGATCCTTCGCGGGACGTCCTTTGTTTACGTCCCGTCGGCGCTGAATCCCGCGGACGACCCCTCTCGGGGCCGCTTGGGTCTCTCTCGTCCCCTTCTCCGTCTGCCGTTCCAGCCGACCACGGGGCGCACCTCTCTTTACGCGGTCTCCCCGTCTGTGCCTTCTCATCTGCCGGTCCGTGTGCACTTCGCTTCACCTCTGCACGTTGCATGGAGACCACCGTGAACGCCCATCAGATCCTGCCCAAGGTCTTACATAAGAGGACTCTTGGACTCCCAGCAATGTCAACGACCGACCTTGAGGCCTACTTCAAAGACTGTGTGTTTAAGGACTGGGAGGAGCTGGGGGAGGAGATTAGGTTAAAGATTTTTGTATTAGGAGGCTGTAGGCATAAATTGGTCTGCGCACCAGCACCATGCAACTTTTTCACCTCTGCCTAATCATCTCTTGTACATGTCCCACTGTTCAAGCCTCCTAGCTGTGCCTTRGGTGGCTTTGGGGCATG---------------------------------------------------------------------------GACATTGACCCTTATAAAGAATTTGGAGCTTCTGTGGAGTTACTCTCGTTTTTGCCTCTTGACTTCTATCCTTCCGTCAGAGATCTCCTAGACACCGCCTCAGCTCTGTATCGAGAAGCCTTAGAGTCTCCTGAGCATTGCACACCTCACCATACTGCACTCAGGCAAGCCATTCTCTGCTGGGGGGAATTGATGACTCTAGCTACCTGGGTGGGTAATAATTTGCAAGATCCAGCATCCAGGGATCAAGTAGTCAATTATGTTAATACTAACATGGGTTTAAAGATCAGGCAACTATTGTGGTTTCATATATCTTGCCTTACTTTTGGAAGAGAGACGGTACTTGAATATTTGGTCTCTTTTGGAGTGTGGATTCGCACTCCTCCACCCTATAGACCACCAAATGCCCCTATCTTATCAACACTTCCGGAAACTACTGTTGTTAGATGTNNNNNNCGACGCAGGTCCCCTAGAAGAAGAACTCCCTCGCCTCGCAGACGCAAATCTCAATCGCCGCGTCGCAGAAGATCTCAATCTCGGGAATCTCAATGTTAGTATTCCTTGGACTCATAAGGTGGGAAACTTTACTGGGCTTTATTCCTCTACAGTACCTATCTTTAATCCTGAATGGCAAACTCCTTCCTTTCCTAAGATTCATTTACAAGAGGACATTATTGATAGGTGTCAACAATTTGTGGGCCCTCTCACTGTAAATGAAAAGAGAAGATTGAACTTAATTATGCCTGCTAGATTCTATCCTAACCACACTAAGTATTTGCCCTTAGACAAAGGAATTAAACCTTATTATCCAGATCAGGTAGTTAATCATTACTTCCAAACCAGACATTATTTACATACTCTTTGGAAGGCTGGTATTCTATACAAGAGGAGATCCACACGTAGCGCATCATTTTGCGGGTCACCATATTCTTGGGAACAAGAGCTACAGCATGGGNNNNNNNNNNNNNNNNNNNNNNNNNNNNNNNNNNNNNNNNNN------------NNNNNNNNNCAACCCTCTGGGATTCTTTCCCGATCATCAGTTGGACCCTGCATTCGGAGCCAACTCAAACAATCCAGATTGGGACTTCAACCCCATCAAGGACCACTGGCCAGCAGCCAACCAGGTAGGAGTGGGAGCATTCGGGCCAGGACTCACCCCTCCACACGGCGGTATCTTGGGGTGGAGCCCTCAAGCTCAGGGCATATTGACCACNN------------------------------------TATCAACAATTCCTCCTCCTGCCTCCACCAATCGGCAGTCAGGAAGGCAGCCTACTCCCATCTCTCCACCTCTAAGAGACAGTCATCCTCAAGCCATGCAGTGG
>AY934764|Gambia|A3|0
AATTCCACAGCTTTCCACCAAGCTCTGCAAGATCCCAGAGTCAGGGGCCTGTATTTTCCTGCTGGTGGCTCCAGTTCAGGAATAGTAAACCCTGTTCCGAATATTGCCTCTCACATCTCGTCAATCTCCTCGAGGACTGGGGACCCTGCACCGACCATGGAGAACATCACATCAGGATTCCTAGGACCCCTGCTCGTGTTACAGGCGGGGTTTTTCTTGTTGACAAAAATCCTCACAATACCGCAGAGTCTAGACTCGTGGTGGACTTCTCTCAATTTTCTAGGGGGATCACCCGTGTGTCTTGGCCAAAATTCGCAGTCCCCAACCTCCAATCACTCACCAACCTCCTGTCCTCCAATTTGTCCTGGTTATCGCTGGATGTGTCTGCGGCGTTTTATCATATTCCTCTTCATCCTGCTGCTATGCCTCATCTTCTTATTGGTTCTTCTGGATTGTCAAGGTATGTTGCCCGTTTGTCCTCTAATTCCAGGATCCACAACAACCAGCACGGGACCCTGCAGAACCTGCACGACTCCTGCTCAAGGCAACTCTATGTTTCCCTCATGTTGTTGTACAAAACCTACGGACGGAAATTGCACCTGTATTCCCATCCCATCATCATGGGCTTTCGCAAAATACCTATGGGAGTGGGCCTCAGTCCGTTTCTCCTGGCTCAGTTTACTAGTGCCATTTGTTCAGTGGTTCGTATGGCTTTCCCCCACTGTTTGGCTTTCAGTTATATGGATGATGTGGTATTGGGGGCCAAGTCTGTACAACATCTTGAGTCCCTTTATACCGCTGTTACCAATTTTCTTTTGTCTTTGGGTATACATCTAAACCCTAACAAAACAAAAAGATGGGGTTATTCCCTAAACTTCATGGGTTACATAATTGGAAGTTGGGGATCATTGCCACAGGATCATATTGTACAAAAAATCAAAAATTGTTTTAGAAAACTTCCTATTAATAGGCCTATTGATTGGAAAGTATGTCAAAGAATTGTGGGTCTGTTGGGCTTTGCAGCTCCCTTTACACAATGTGGATACCCTGCCTTAATGCCTTTGTATGCGTGTATACAAGCTAAACAGGCTTTTACTTTCTCGCCAACTTACAAGGCCTTTCTAAGTAAACAGTATGTGAACCTTTACCCCGTTGCCCGGCAACGGCCTGGTCTGTGCCAAGTGTTTGCTGACGCAACCCCCACTGGGTGGGGCTTGGCCATTGGCCATCAGCGCATGCGCGGAACCTTTGTGGCTCCTCTGCCGATCCATACTGCGGAACTCCTAGCAGCTTGTTTTGCTCGCAGCCGGTCTGGAGCAAAACTCATTGGGACTGATAATTCTGTCGTCCTCTCTCGGAAATATACCTCCTTTCCATGGCTGCTAGGCTGTACTGCCAACTGGATTCTTCGCGGGACGTCCTTTGTTTACGTCCCGTCGGCGCTGAATCCCGCGGACGACCCCTCTCGGGGCCGCTTGGGACTCTATCGTCCCCTTCTCCGTCTGCCGTACCGACCGACCACGGGGCGCACCTCTCTTTACGCGGTCTCCCCGTCTGTGCCTTCTCATCTGCCGGACCGTGTGCACTTCGCTTCACCTCTGCACGTTGCATGGAGACCACCGTGAACGCCCATCAGATCCTGCCCAAGGTCTTACATAAGCGGACTCTTGGACTCCCAGCAATGTCAACGACCGACCTTGAGGCCTACTTCAAAGACTGTGTGTTTAAAGACTGGGAGGAGTTGGGGGAGGAGATTAGGTTAAAGGTCTTTGTATTAGGAGGCTGTAGGCATAAATTGGTCTGCGCACCATCATCATGCAACTTTTTCACCTCTGCCTAATCATCTCTTGTACATGTCCCACTCTTCAAGCCTCCAAGCTGTGCCTTGGGTGGCTTTGGGGCATG---------------------------------------------------------------------------GACATTGACCCTTATAAAGAATTTGGAGCTACTGTGGAGTTACTCTCGTTTTTGCCTTCTGACTTCTTTCCTTCCGTCCGAGATCTCCTAGATACCGCCTCAGCTCTGTACCGGGAAGCATTAGAGTCTCCTGAGCATTGCTCACCTCACCACACAGCACTAAGGCAAGCCATTCTTTGTTGGGGGGAATTAATGACTCTAGCTACCTGGGTGGGCAATAATTTGGAAGATCCAGCATCCAGGGATCTAGTAGTCAATTATGTTAATACTAACATGGGCCTAAAGATCAGGCAACTATTGTGGTTTCATATTTCCTGCCTTACTTTTGGAAGAGAAACTGTACTTGAGTATTTGGTCTCTTTCGGAGTGTGGATTCGCACTCCTCCAGCTTATCGACCACCAAATGCCCCTATCTTATCAACACTTCCGGAAACTACTGTTGTTAGACGANNNNNNCGAGGCAGGTCCCCTAGAAGAAGAACTCCCTCGCCTCGCAGACGAAGATCTCAATCGCCGCGTCGCAGAAGATCTCAATCTCGGGAATCTCAATGTTAGTATTCCTTGGACACATAAGGTGGGAAATTTTACTGGGCTTTATTCCTCTACTGTACCCATCTTTAATCCTGAATGGCAAACTCCTACTTTTCCCAAGATTCATTTACATGAGGACATTGTTAATAGGTGTCAACAATTTGTGGGTCCTCTCACAGTAAATGAAAAAAGAAGATTAAAATTGATTATGCCTGCTAGATTCTATCCTAACAGTACGAAATATTTGCCCCTAGACAAAGGAATTAAACCTTATTATCCTGATCATGTAGTTAATCATTACTTCCAGACCCGACATTATTTACATACTCTTTGGAAGGCTGGTATTCTATATAAGAGGGAAACTACACGTAGCGCCTCATTTTGCGGGTCACCATATTCTTGGGAACAAGAGCTACATCATGGGNNNNNNNNNNNNNNNNNNNNNNNNNNNNNNNNNNNNNNNNNN------------NNNNNNNNNCAACCCTCTGGGATTCTTTCCCGATCATCAGTTGGACCCTGCATTCGGAGCCAACACAAACAATCCAGATTGGGACTTCAACCCCATCAAGGACCACTGGCCACAAGCCAATCAGGTAGGAGTGGGAGCATTTGGGCCAGGGTTCACCCCTCCTCACGGAGGTGTTCTGGGGTGGAGCCCTCAGGCTCAGGGCATATCGACTACNN------------------------------------TGCCAGCAGTTCCTCCTCCTGCCTGCACCAATCGGCAGTCAGGAAGGCAGCCTACTCCCATCTCTCCACCTCTAAGAGACAGTCATCCTCAGGCCATGCAGTGG
>FJ692556|Nigeria|A3|0
AATTCCACAGCTTTCCACCAAGCTCTACAAGATCCCAGAGTCAGGGGCCTGTATCTTCCTGCTGGTGGCTCCAGTTCAGGAACAGTAAACCCTGCTCCGAATATTGCCTCTCACATCTCGTCAATCTCCTCGAGGACTGGGGACCCTGCACCGACCATGGAGAACATCACATCAGGATTCCTAGGACCCCTGCTCGTGTTACAGGCGGGGTTTTTCTTGTTGACAAGAATCCTCACAATACCGCAGAGTCTAGACTCGTGGTGGACTTCTCTCAATTTTCTAGGGGGATCACCCGTGTGTCTTGGCCAAAATTCGCAGTCCCCAACCTCCAATCACTCACCAACCTCCTGTCCTCCAATTTGTCCTGGTTATCGCTGGATGTGTCTGCGGCGTTTTATCATATTCCTCTTCATCCTGCTGCTATGCCTCATCTTCTTGTTGGTTCTTCTGGATTGTCAAGGTATGTTGCCCGTTTGTCCTCTAATTCCAGGATCCACAACCACCAGTACGGGAMCATGCAGAACCTGCACGACTCCTGCTCAAGGCAACTCTATGTTTCCCTCATGTTGCTGTACAAAACCTACGGACGGAAATTGCACCTGTATTCCCATCCCATCATCCTGGGCTTTCGCAAAATACCTATGGGAGTGGGGCTCAGTCCGTTTCTCCTGGCTCAGTTTACTAGTGCCATTTGTTCAGTGGTTCGTAGGGCTTTCCCCCACTGTTTGGCTTTCAGCTATATGGATGATGTGGTATTGGGGGCCAAGTCTGTACAACATCTTGAGTCCCTTTATACCGCTGTTACCAATTTTCTTTTGTCTCTGGGTATACATTTGAACCCTAACAAAACAAAAAGATGGGGTTATTCCTTAAACTTCATGGGTTATGTAATTGGAAGTTGGGGATCATTGCCACAGGATCATATTGTACAAAAAATCAAACACTGTTTTAGAAAACTTCCTGTTAACAGGCCTATTGATTGGAAAGTGTGTCAAAGAATTGTGGGTCTTTTGGGCTTTGCCGCTCCATTTACACAATGTGGATATCCTGCCTTAATGCCTTTGTATGCATGTATACAAGCTAAACAGGCTTTTACTTTCTCGCCAACTTACAAGGCCTTTCTAAGTAAACAGTATATGGACCTTTACCCCGTTGCCCGGCAACGGCCTGGTCTGTGCCAAGTGTTTGCTGACGCAACCCCCACTGGCTGGGGCTTGGCCATAGGCCATCAGCGCATGCGTGGAACCTTTGTGGCTCCTCTGCCGATCCATACTGCGGAACTCCTAGCCGCTTGTTTTGCTCGCAGCCGGTCTGGAGCAAAACTCATCGGGACTGATAATTCTGTCGTCCTTTCTCGGAAATATACATCCTTTCCATGGCTGCTAGGCTGTACTGCCAACTGGATTCTTCGCGGAACGTCCTTTGTTTACGTCCCGTCGGCGCTGAATCCCGCGGACGACCCCTCTCGGGGCCGCTTGGGG-TCTATCGTCCCCTTCTCCGTCTGCCGTACCGACCGACCACGGGGCGCACCTCTCTTTACGCGGTCTCCCCGTCTGTGCCTTCTCATCTGCCGGACCGTGTGCACTTCGCTTCACCTCTGCACGTTGCATGGAGACCACCGTGAACGCCCATCTGAACCTGCCCAAGGTCTTACATAAGAGGACTCTTGGACTCCCAGCAATGTCAACGACCGACCTTGAGGCCTACTTCAAAGACTGTGTGTTTAAAGACTGGGAGGAGTTGGGGGAGGAGATTAGGCTAATGACCTTTGTACTAGGAGGCTGTAGGCATAAATTGGTCTGCGCACCATCCTCATGCAACTTTTTCACCTCTGCCTAATCATCTCTTGTACATGTCCCACTCTTCAAGCCTCCAAGCTGTGCCTTGGGTGGCTTTGGGACATG---------------------------------------------------------------------------GACATTGACCCTTATAAAGAATTTGGAGCTACTGTGGAGTTACTCTCTTTTTTGCCTTCTGACTTCTTTCCTTCCGTTCGAGATCTCCTAGATACCGCCTCAGCTTTATATCGGGAAGCACTAGAGTCTCCTGAGCACTGCTCACCTCACCATACAGCACTCAGGCAAGCCATAYTATGCTGGGGGGAATTAATGACTCTAGCTACCTGGGTGGGTAATAATTTGCAAGATCCAGCATCCAGGGATCTAGTAGTCAATTATGTTAATACTAACATGGGCCTAAAGATCAGGCAACTATTGTGGTTTCATATTTCTTGCCTTACTTTCGGAAGAGAAACTGTACTTGAGTATTTGGTCTCTTTTGGAGTGTGGATTCGCACTCCTCCAGCCTATAGACCACCAAATGCCCCTATCTTATCAACACTTCCGGAAACTACTGTTGTTAGACGANNNNNNCGAGGCAGGTCCCCTAGAAGAAGAACTCCCTCGCCTCGCAGACGAAGATCTCAATCACCGCGTCGCAGAAGATCTCAATCTCGGGAATCTCAATGTTAGTATTCCTTGGACTCATAAGGTGGGRAATTTTACTGGGCTTTATTCCTCTACTGTGCCTAGCTTTAATCCTGAATGGCAGACTCCTTCTTTTCCTAAGATTCATTTACATGAGGACATTATTAATAGATGTCAACAATTTGTGGGCCCTCTCACTGTAAATGAAAAAAGAAGATTGAAATTGATTATGCCTGCTAGATTCTATCCTAACAGCACCAAATATTTACCYCTACACAAAGGAATTAAACCTTATTATCCTGATCAGATAGTTAATCATTACTTCCAGGCCCGACATTATTTACATACTCTTTGGAAGGCTGGTATTCTATATAAGAGGGAAACCACTCGTAGCGCCTCATTCTGCGGGTCACCATATTCTTGGGAACAAGAGCTACATCATGGGNNNNNNNNNNNNNNNNNNNNNNNNNNNNNNNNNNNNNNNNNN------------NNNNNNNNNCAACCCGCTGGGATTCTTTCCCGATCATCAGTTGGACCCKGCATTCGGAGCCAACTCAAACAATCCAGATTGGGACTTSAACCCCATCAAGGACCACTGGCCACAAGCCAATCAGGTAGGAGTGGGAGCATTTGGGCCAGGGTTCACCCCTCCACACGGAGGTGTTCTGGGGTGGAGCCCTCAGGCTCARGGCATATTGACWACNN------------------------------------TGCCAGCAGTTCCTCCTCCTGCCTCCGCCAATCGGCAGTCAGGAAGGCAGCCTACACCCATCTCTCCACCTCTAAGAGACAGTCATCCTCAGGCCATACAGTGG
>FJ692598|Haiti|A3|0
AATTCCACAGCTTTCCACCAAGCTCTGCAAGATCCCAGAGTCAGGGGCCTGTATTTTCCTGCTGGTGGCTCCAGTTCAGGAACAGTAAACCCTGCTCCGAATATTGCATCTCACATCTCGTCAATCTCCTCGAGGACTGGGGACCCTGCACCGACCATGGAGAACATCACATCAGGATTCCTAGGACCCCTGCTCGTGTTACAGGCGGGGTTTTTCTTGTTGACAAGAATCCTCACAATACCTCAGAGTCTAGACTTGTGGTGGACTTCTCTCAATTTTCTAGGGGGATCTCCCGTGTGTCTTGGCCAAAATTCGCAGTCCCCAACCTCCAATCACTCACCAACCTCCTGTCCTCCRAYTTGTCCTGGTTATCGCTGGATGTGTCTGCGGCGTTTTATCATATTCCTCTTCATCCTGCTGCTATGCCTCATCTTCTTATTGGTTCTTCTGGATTAYCARGGTATGTTGCCCGTTTGTCCTCTAATTCCAGGATCCACAACCACCAGTACGGGACCCTGCAGAACCTGCACGACTCCTGCTCAAGGCAACTCTATGTTTCCCTCATGTTGCTGTACCAAACCTACGGACGGAAATTGCACCTGTATTCCCATCCCATCATCCTGGGCTTTCGCAAAATACCTATGGGAGTGGGCCTCAGTCCGTTTCTCTTGGCTCAGTTTACTAGTGCCATTTGTTCAGTGGTTCGTAGGGCTTTCCCCCACTGTTTGGCTTTCAGTTATATGGATGATGTGGTATTGGGGGCCAAGTCTGTACAACATCTTGAGTCCCTTTATACCGCTRTTACCAATTTTCTTTTGTCTCTGGGTATACATTTAAACCCTAACAAAACAAAAAGATGGGGTTATTCCCTAAACTTCATGGGATATGTAATTGGAAGTTGGGGATCRTTGCCACAGGATCATATTGTACAAAAAATCAAACACTGTTTTAGAAAACTTCCTGTTAACAGGCCTATTGATTGGAAAGTATGTCAAAGAATTGTGGGTCTTTTGGGCTTTGCCGCCCCATTTACACAATGTGGATATCCTGCCTTAATGCCTTTGTATGCAWGTATACAAGCTAGACAGGCTTTTACTTTCTCGCCAACTTACAAGGCCTTTCTAAGTACACAGTATATGAACCTTTACCCCGTTGCCCGGCAACGGCCTGGTCTGTGCCAAGTGTTTGCTGACGCAACCCCCACTGGCTGGGGCTTGGCCATAGGCCATCAGCGCATGCGTGGAACCTTTGTGGCTCCTCTGCCGATCCATACTGCGGAACTCCTAGCCGCTTGTTTTGCTCGCAGCCGGTCTGGAGCGAAACTCATCGGGACTGATAATTCTGTCGTCCTTTCTCGGAAATATACATCCTTTCCATGGCTGCTAGGCTGTACTGCCAACTGGATTCTTCGCGGGACGTCCTTTGTTTACGTCCCGTCGGCGCTGAATCCCGCGGACGACCCCTCTCGGGGCCGCTTGGGACTCTATCGTCCCCTTCTCCGTCTGCCGTACCGACCGACCACGGGGCGCACCTCTCTTTACGCGGTCTCCCCGTCTGTGCCTTCTCATCTGCCGGACCGTGTGCACTTCGCTTCACCTCTGCACGTTGCATGGAAACCACCGTGAACGCCCATCAGATCCTGCCCAAGGTCTTAYATAAGAGGACTCTTGGACTCCCAGCAATGTCAACGACCGACCTTGAGGCCTACTTCAAAGACTGTGTGTTTAAAGACTGGGAGGAGTTGGGGGAGGAGATTAGGTTAAAGATTTTTGTATTAGGAGGCTGTAGGCATAAATTGGTCTGCGCACCATCWTCATGCAACTTTTTCACCTCTGCCTAATCATCTCTTGTACATGTCCCACTTTTCAAGCCTCCAAGCTGTGCCTTGGGTGGCTTTGGGGCATG---------------------------------------------------------------------------GACATTGACCCTTATAAAGAATTTGGAGCTACTGTRGAGTTACTCTCTTTTTTGCCTTCTGACTTCTTTCCTTCCGTCCGAGATCTCCTAGATACCGCCTCAGCTCTGTATCGGGAAGCATTAGAGTCTCCTGAGCATTGCTCACCTCACCATACTGCACTCAGGCAAGCCATTCTCTGCTGGGGGGAAGTAATGRATCTAGGTAACTGGGTGGGTAATAATTTGGAAGATCMAGCATCCAGGGATCTAGTAGTCAATTATGTTAATACTAACATGGGCCTAAAGATCAGGCAATTATTGTGGTTTCATATTTCTTGCCTTACTTTTGGAAGAGAMACTGTACTTGAATATTTGGTCTCTTTCGGAGTGTGGATTCGCACTCCTCCACCCTATAGACCAYYAAATGCCCCTATCTTATCAACACTTCCGGAAACTACTGTTGTTAGACGANNNNNNCGAGGCAGGTCCCCTAGAAGACGAACTCCCTCGCCTCGCAGACGAAGATCTCAATCACCGCGTCGCAGAAGATCTCAATCTCGGGAATCTCAATGTTAGTATTCCTTGGACTCATAAGGTGGGAAATTTTACTGGGCTTTATTCCTCTACTGTGCCTAGCTTTAATCCTGAATGGCAAACTCCTTCCTTTCCTAAAATTCATTTACATGAAGACATTATTAATAGATGTCAACAATTTGTGGGCCCTCTCACTGTAAATGAAAAGAGAAGATTGAAATTGATTATGCCTGCTAGATTTTATCCTAACAGCACCAAATATTTGCCCCTACACAAAGGGATTAAACCTTATTATCCTGATCAGATAGTTAATCATTACTTCCAGGCCCGACATTATTTACATACTCTTTGGAAGGCTGGTATTCTATATAAGAGGGAAACCACTCGTAGCGCCTCATTTTGCGGGTCACCATATTCTTGGGAACAAGAGCTACATCATGGGNNNNNNNNNNNNNNNNNNNNNNNNNNNNNNNNNNNNNNNNNN------------NNNNNNNNNCAACCCTCTGGGATTCTTTCCCGATCATCAGTTGGACCCTGCATTCGGAGCCAACTCAAACAATCCAGATTGGGACTTCAACCACATCAAGGACCACTGGCCACAAGCCAATCAGGTGGGAGTGGGAGCATTTGGGCCAGGGTTCACCCCTCCACACGGAGGTGTTCTGGGGTGGAGCCCTCAGGCTCAGGGCATATTGACTACNN------------------------------------TGCCAGCAGTTCCTCCTCCTGCCTCCACCAATCGGCAGTCAGGAAGGCAGCCTACACCCATCTCTCCACCTCTAAGAGACAGTCATCCTCAGGCCATGCAGTGG
>FJ692611|Haiti|A3|0
AATTCCACAGCTTTCCACCAAGCTCTGCAAGATCCCACAGTCAGGGGCCTGTATTTTCCTGCTGGTGGCTCCAGTTCAGGAACAGTAAACCCTGCTCCGAATATTGCCTCTCACATCTCGTCAATCTCCTCGAGGACTGGGGACCCTGCACCGACCATGGAGAACATCACATCAGGATTCCTAGGACCCCTGCTCGTGTTACAGGCGGGGTTTTTCTTGTTGATAAGAATCCTCACAATACCGCAGAGTCTAGACTCGTGGTGGACTTCTCTCAATTTTCTAGGGGGATCTCCCGTGTGTCTTGGCCAAAATTCGCAGTCCCCAACCTCCAATCACTCACCAACCTCCTGTCCTCCGATTTGTCCTGGTTATCGCTGGATGTGTCTGCGGCGTTTTATCATATTCCTCTTCATCCTGCTGCTATGCCTCATCTTCTTATTGGTTCTTCTGGATTATCAAGGTATGTTGCCCGTTTGTCCTCTAATTCCAGGATCCACAACCACCAGTACGGGACCCTGCAGAACCTGCACGACTCCTGCTCAAGGCAACTCTATGTTTCCCTCATGTTGCTGTACAAAACCTACGGACGGAAATTGCACCTGTATTCCCATCCCATCATCCTGGGCTTTCGCAAAATACCTATGGGAGTGGGCCTCAGTCCGTTTCTCTTGGCTCAGTTTACTAGTGCCATTTGTTCAGTGGTTCGTAGGGCTTTCCCCCACTGTTTGGCTTTCAGTTATATGGATGATGTGGTATTGGGGGCCAAGTCTGTACAACATCTTGAGTCCCTTTATACCGCTGTTACCAATTTTCTTTTGTCTCTGGGTATACATTTAAACCCTAACAAAACAAAAAGATGGGGTTATTCCCTGAACTTCATGGGATATGTGATTGGAAGTTGGGGATCATTGCCACAGGATCATATTGTACAAAAAATCAAACACTGTTTTAGAAAACTTCCTATTAACAGGCCTATTGATTGGAAAGTATGTCAAAGAATTGTGGGTCTTTTGGGCTTTGCCGCCCCATTTACACAATGTGGATATCCTGCCTTAATGCCTTTGTATGCATGTATACAAGCTAGACAGGCTTTTACTTTCTCGCCAACTTACAAGGCCTTTCTACGTACACAGTATATGAACCTTTACCCCGTTGCCCGGCAACGGCCTGGTCTGTGCCAAGTGTTTGCTGACGCAACCCCCACTGGCTGGGGCTTGGCCATAGGCCATCAGCGCATGCGTGGAACCTTTGTGGCTCCTCTGCCGATCCATACTGCGGAACTCCTAGCCGCTTGTTTTGCTCGCAGCCGGTCTGGAGCGAAACTCATCGGGACTGATAATTCTGTCGTCCTTTCTCGGAAATATACATCCTTTCCATGGCTGCTAGGCTGTACTGCCAACTGGATTCTTCGCGGGACGTCCTTTGTTTACGTCCCGTCGGCGCTGAATCCCGCGGACGACCCCTCTCGGGGCCGCTTGGGACTCTATCGTCCCCTTCTCCGTCTGCCGTACCGACCGACCACGGGGCGCACCTCTCTTTACGCGGTCTCCCCGTCTGTGCCTTCTCATCCGCCGGCCCGTGTGCACTTCGCTTCACCTCTGCACGTTGCATGGAGACCACCGTGAACGCCCATCAGATCCTGCCCAAGGTCTTACATAAGAGGACTCTTGGACTCCCAGCAATGTCAACGACCGACCTTGAGGCCTACTTCAAAGACTGTGTGTTTAAAGACTGGGAGGAGTTGGGGGAGGAGACTAGGTTAATGATCTTTGTATTAGGAGGCTGTAGGCATAAATTGGTCTGCGCACCATCATCATGCAACTTTTTCACCTCTGCCTAATCATCTCTTGTTCATGTCCCACTTTTCAAGCCTCCAAGCTGTGCCTTGGGTGGCTTTGGGGCATG---------------------------------------------------------------------------GACATTGACACTTATAAAGAATTTGGAGCTTCTGTGGAGTTACTCTCTTTTTTGCCTGCTGACTTCTTTCCTTCCGTCCGAGATCTCCTAGATACCGCCTCAGCTCTGTATCGGGAAGCATTAGAGTCTCCTGAGCATTGCTCACCTCACCATACAGCACTCAGGCAAGCCATTCTCTGCTGGGGGGAATTAATGACTCTAGCTTCCTGGGTGGGTAATAATTTGGAAGATCCAGCATCCAGGGATCTAGTAGTCAATTATGTTAATACTAACATGGGCCTAAAGATCAGGCAATTATTGTGGTTTCATATTTCTTGCCTTACTTTTGGAAGACCAACTGTACTTGAATATTTGGTCTCTTTCGGAGTGTGGATTCGCACTCCTCCACCCTATAGACCACCAAATGCCCCTATCTTATCAACACTTCCGGAAACTACTGTTGTTAGACGANNNNNNCGAGGCAGGTCCCCTAGAAGACGAACTCCCTCGCCTCGCAGACGAAGGTCTCAATCGCCGCGTCGCAGAAGATCTCAATCTCGGGAATCTCAATGTTAGTATTCCTTGGACTCATAAGGTGGGAAATTTTACTGGGCTTTATTCCTCTACTGTGCCTAGCTTTAATCCTGAATGGCAAACTCCTTCTTTTCCTAAAATTCATTTACATGAGGACATTATCAATAGATGTCAACAATTTGTAGGCCCTCTCACTGTAAATGAAAAGAGAAGATTGAAGTTGATTATGCCTGCTAGATTTTATCCTAACAGCACCAAATATTTGCCCCTACACAAAGGGATTAAACCTTATTATCCTGATCAGATAGTTAATCATTACTTCCAGGCCCGACATTATTTACATACTCTTTGGAAGGCTGGTATTCTATATAAGAGAGAAACCACTCGTAGCGCCTCATTTTGCGGGTCACCATATTCTTGGGAACAAGAGCTACATCATGGGNNNNNNNNNNNNNNNNNNNNNNNNNNNNNNNNNNNNNNNNNN------------NNNNNNNNNCAACCCTCTGGGATTCTTTCCCGATCATCAGTTGGACCCTGCATTCGGAGCCAACTCAAACAATCCAGATTGGGACTTCAACCACATCAAGGACCCCTGGCCACAAGCCAATCAGGTAGGAGTGGGAGCATTTGGGCCAGGGTTCACCCCTCCACACGGAGGTGTTCTGGGGTGGAGCCCTCAGGCTCAGGGCATATTGACTACNN------------------------------------TGCCAGCAGTTCCCCCTCCTGCCTCCACCAATCGGCAGTCAGGAAGGCAGCCTACACCCATCTCTCCACCTCTAAGAGACAGTCATCCTCAGGCAAYACAGTGG
>GQ161813|Guinea|A3|0
AACTCCACAGCTTTCCACCAAGCTCTGCAAGATCCCAGAGTCAGGGGCCTGTATTTTCCTGCTGGTGGCTCCAGTTCAGGAACAGTAAACCCTGTTCCGAATATTGCCTCTCACATCTCGTCAATCTCCTCGAGGACTGGGGACCCTGCACCGACCATGGAGAACATCACATCAGGATTCCTAGGACCCCTGCTCGTGTTACAGGCGGGGTTTTTCTTGTTGACAAGAATCCTCACAATACCGCAGAGTCTAGACTCGTGGTGGACTTCTCTCAATTTTCTAGGGGGATCACCCGTGTGTCTTGGCCAAAATTCGCAGTCCCCAACCTCCAATCACTCACCAACCTCCTGTCCTCCAATTTGTCCTGGTTATCGCTGGATGTGTCTGCGGCGTTTTATCATATTCCTCTTCATCCTGCTGCTATGCCTCATCTTCTTATTGGTTCTTCTGGATTGTCAAGGTATGTTGCCCGTTTGTCCTCTAATTCCAGGATCCACAACAACCAGCACGGGACCCTGCAGAACCTGCACGACTCCTGCTCAAGGCAACTCTATGTTTCCCTCATGTTGTTGTACAAAACCTACGGACGGAAATTGCACCTGTATTCCCATCCCATCATCATGGGCTTTCGCAAAATACCTATGGGAGTGGGCCTCAGTCCGTTTCTCCTGGCTCAGTTTACTAGTGCCATTTGTTCAGTGGTTCGTAGGGCTTTCCCCCACTGTTTGGCTTTCAGTTATATGGATGATGTGGTATTGGGGGCCAAGTCTGTACAACATCTTGAGTCCCTTTATACCGCTGTTACCAATTTTCTTTTGTCTTTGGGTATACATCTAAACCCTAACAAAACAAAAAGATGGGGTTATTCCCTAAACTTCATGGGTTACATAATTGGAAGTTGGGGATCATTGCCACAGGATCATATTGTACAAAAAATCAAAAATTGTTTTAGAAAACTTCCTATTAATAGGCCTATTGATTGGAAAGTATGTCAAAGAATTGTGGGTCTGTTGGGCTTTGCAGCTCCCTTTACACAATGTGGATACCCTGCCTTAATGCCTTTGTATGCGTGTATACAAGCTAAACAGGCTTTTACTTTCTCGCCAACTTACAAGGCCTTTCTAAGTAAACAGTATGTGAACCTTTACCCCGTTGCCCGGCAACGGCCTGGTCTGTGCCAAGTGTTTGCTGACGCAACCCCCACTGGCTGGGGCTTGGCCATTGGCCATCAGCGCATGCGCGGAACCTTTGTGGCTCCTCTGCCGATCCATACTGCGGAACTCCTAGCAGCTTGTTTTGCTCGCAGCCGGTCTGGAGCAAAACTCATTGGGACTGATAATTCTGTCGTCCTCTCTCGGAAATATACCTCCTTTCCATGGCTGCTAGGCTGTACTGCCAACTGGATTCTTCGCGGGACGTCCTTTGTTTACGTCCCGTCGGCGCTGAATCCCGCGGACGACCCCTCTCGGGGCCGCTTGGGACTCTATCGTCCCCTTCTCCGTCTGCCGTACCGACCGACCACGGGGCGCACCTCTCTTTACGCGGTCTCCCCGTCTGTGCCTTCTCACCTGCCGGACCGTGTGCACTTCGCTTCACCTCTGCACGTTGCATGGAGACCACCGTGAACGCCCATCAGATCCTGCCCAAGGTCTTACATAAGCGGACTCTTGGACTCCCAGCAATGTCAACGACCGACCTTGAGGCCTACTTCAAAGACTGTGTGTTTAAAGACTGGGAGGAGTTGGGGGAGGAGATTAGGTTAAAGGTCTTTGTATTAGGAGGCTGTAGGCATAAATTGGTCTGCGCACCATCATCATGCAACTTTTTCACCTCTGCCTAATCATCTCTTGTACATGTCCCACTCTTCAAGCCTCCAAGCTGTGCCTTGGGTGGCTTTGGGGCATG---------------------------------------------------------------------------GACATTGACCCTTATAAAGAATTTGGAGCTACTGTGGAGTTACTCTCGTTTTTGCCTTCTGACTTCTTTCCTTCAGTAAGAGATCTTCTAGATACCGCCTCAGCTCTGTATCGGGATGCCTTAGAATCTCCTGAGCATTGCTCACCTCACCACACWGCACTMAGGCAAGCCATTCTTTGYTGGGGGGAATTAATGACTCTAGCTACCTGGGTGGGCAATAATTTGGAAGATCCAGCATCCAGGGATCTAGTAGTCAATTATGTTAATACTAACATGGGCCTAAAGATCAGGCAACTATTGTGGTTTCATATTTCCTGCCTTACTTTTGGAAGAGAAACTGTACTTGAGTATTTGGTCTCTTTCGGAGTGTGGATTCGCACTCCTCCAGCTTATAGACCACCAAATGCCCCTATCTTATCAACACTTCCGGAAACTACTGTTGTTAGACGANNNNNNCGAGGCAGGTCCCCTAGAAGAAGAACTCCCTCGCCTCGCAGACGAAGATCTCAATCGCCGCGTCGCAGAAGATCTCAATCTCGGGAATCTCAATGTTAGTATTCCTTGGACACATAAGGTGGGAAATTTTACTGGGCTTTATTCCTCTACTGTACCTATCTTTAATCCTGAATGGCAAACTCCTACTTTTCCCAAGATTCATTTACATGAGGACATTGTTAATAGGTGTCAACAATTTGTGGGTCCTCTCACAGTAAATGAAAAAAGAAGATTAAAATTGATTATGCCTGCTAGATTCTATCCTAACAGTACGAAATATTTGCCCCTAGACAAAGGAATTAAACCTTATTATCCTGATCATGTAGTTAATCATTACTTCCAGACCCGACATTATTTACATACTCTTTGGAAGGCTGGTATTCTATATAAGAGGGAAACTACACGTAGCGCCTCATTTTGCGGGTCACCATATTCTTGGGAACAAGAGCTACATCATGGGNNNNNNNNNNNNNNNNNNNNNNNNNNNNNNNNNNNNNNNNNN------------NNNNNNNNNCAACCCTCTGGGATTCTTTCCCGATCATCAGTTGGACCCTGCATTCGGAGCCAACACAAACAATCCAGATTGGGACTTCAACCCCATCAAGGACCACTGGCCACAAGCCAATCAGGTAGGAGTGGGAGCATTTGGGCCAGGGTTCACCCCTCCACACGGAGGTGTTCTGGGGTGGAGCCCTCAGGCTCAGGGCATATTGACTACNN------------------------------------TGCCAGCAGTTCCTCCTCCTGCTGCCACCAATCGGCAGTCAGGAAGGCAGCCTACTCCCATCTCTCCACCTCTAAGAGACAGTCATCCTCAGGCCATGCAGTGG
>GQ331046|Belgium|A4|0
GAGTCCACAACCTTCCACCAAGCTCTGCAAGATCCCAGAGTCAGGGGTCTGTATTTTCCTGCTGGTGGCTCCAGTTCAGGAACAGTAAACCCTGTTCAGAATATTGCCTCTCACATCTCGTCAATCTCCTCGAGGACTGGGGACCCTGCACCGAACATGGAGAACATCACATCAGGATTCCTAGGACCCCTGCTCGTGTTACAGGCGGGGTTTTTCTTGTTGACAAAAATCCTCACAATACCGCAGAGTCTCGACTCGTGGTGGACTTCTCTCAATTTTCTAGGGGGACCACCCGTGTGTCTTGGCCAAAATTCGCAGTCCCCAACCTCCAATCACTCACCAACCTCCTGTCCTCCAATCTGTCCTGGTTATCGCTGGATGTGTCTGCGGCGTTTTATCATATTCCTCTTCATCCTGCTGCTATGCCTCATCTTCTTATTGGTACTTCTGGATTATCAAGGTATGTTGCCCGTTTGTCCTCTAATTCCAGGAACCACAACAACCAGTACGGGACCCTGCAGAACCTGCACGACTCCTGCTCAAGGCAACTCTATGTTTCCCTCATGTTGCTGTACAAAACCTACGGATGGAAATTGCACCTGTATTCCCATCCCATCATCTTGGGCTTTCGCAAAATACCTATGGGAGTGGGCCTCAGTCCGTTTCTCCTGGCTCAGTTTACTAGTGCCATTTGTTCAGTGGTTCGTAGGGCTTTCCCCCACTGTTTGGCTTTCAGTTATATGGATGATGTGGTACTGGGGGCCAAGTCTGTACAACATCTTGAGTCCCTTTATACCGCTGTTACCAATTTTCTTTTGTCTTTGGGTATACATCTAAACCCTAACAAAACAAAGAGATGGGGTTACTCCCTAAATTTCATGGGATATGTAATTGGAAGTTGGGGAACTTTACCACAGGATCATATTGTACAAAAAATCAAACAATGTTTTAGAAAACTTCCCGTTAACAGGCCTATTGATTGGAAGGTATGTCAACGAATTGTGGGTCTTTTGGGCTTTGCCGCTCCTTTTACACAATGTGGATACCCTGCCTTAATGCCTTTGTATGCATGTATACAAGCTAAACAGGCTTTCACTTTTTCGCCAACTTACAAGGCCTTTCTAAGTCAACAATATATGAACCTTTACCCCGTTGCCCGGCAACGGCCTGGTCTGTGCCAAGTGTTTGCTGACGCAACCCCCACTGGCTGGGGCTTGGCGATTGGCCATCAGCGCATGCGTGGAACCTTTGTGGCTCCTCTGCCGATCCATACTGCGGAACTCCTAGCCGCTTGTTTTGCTCGCAGCAGGTCTGGAGCGAAACTCATCGGGACTGATAATTCTGTCGTCCTTTCTCGGAAATATACATCTTTTCCATGGCTGCTAGGTTGTACTGCCAACTGGATTCTTCGCGGGACGTCCTTTGTTTACGTCCCGTCGGCGCTGAATCCCGCGGACGACCCCTCTCGGGGCCGCTTGGGACTCTATCGTCCCCTTCTCCGTCTGCCGTTCCAGCCGACCACGGGGCGCACCTCTCTTTACGCGGTCTCCCCGTCTGTGCCTTCTCATCTGCCGGACCGTGTGCACTTCGCTTCACCTCTGCACGTTGCATGGAGACCACCGTGAACGCCCATCTGATCCTGCCCAAGGTCTTACATAAGAGGACTCTTGGACTCTCAGCAATGTCAACGACCGACCTTGAGGCTTACTTCAAAGACTGTGTGTTTAAAGACTGGGAGGAGTTGGGGGAGGAGACTAGGTTAATGATTTTTGTATTAGGAGGCTGTAGGCATAAATTGGTCTGCGCACCAGCACCATGCAACTTTTTCACCTCTGCCTAATCATCTCTTGTACATGTCCCACTGTTCAAGCCTCCAAGCTGTGCCTTGGGTGGCTTTGGGGCATG---------------------------------------------------------------------------GACATTGACCCCTATAAAGAATTTGGAGCTACTGTGGAGTTACTCTCATTTTTGCCTGCTGACTTCTTTCCTTCCGTCCGGGATCTACTAGATACCGCCTCAGCTCTGTTTCGGGAAGCCTTAGAGTCTCCTGAGCATTGTTCACCTCACCATACAGCACTCAGGCAAGCCATTCTCTGCTGGGGGGAATTAATGACTCTAGCTACCTGGGTGGGTAATAATTTGCAAGATCCAGCATCCAGGGATCTAGTAGTCAATTATGTCAATACTAACATGGGCCTAAAGATCAGGCAACTATTGTGGTTTCACATCTCTTGTCTTACTTTTGGAAGAGAAGTTGTACTTGAGTATTTGGTCTCTTTCGGAGTGTGGATTCGCACTCCTCCACCCTATAGACCACCAAATGCCCCTATCTTATCAACACTTCCGGAAACTACTGTTGTTAGACGANNNNNNCGAGGCAGGTCCCCTAGAAGAAGAACTCCCTCGCCTCGCAGACGAAGATCTCAATCGCCGCGTCGCAGAAGATCTCAATCTCGGGAATCCCAATGTTAGTATTCCTTGGACTCATAAGGTGGGAAACTTTACTGGGCTTTATTCTACTACTGTACCTACCTTTAATCCTGATTGGCAAACTCCTTCTTTTCCTAAGATTCATTTACATGAGGACATTATTAATAGATGTCAACAATTTGTAGGCCCTCTTACTGTAAATGAAAAAAGAAGATTGAAGTTAATTATGCCTGCTAGGTTCTATCCTACCAGCACTAAATATTTGCCCCTAGACAAAGGAATTAAACCTTATTATCCAAATCAGGTAGTTAATCATTACTTCCAGGCTCAACATTATTTACATACTCTTTGGAAGGCTGGTATTCTATATAAGAGGGAATCTACACGTAGCGCCTCATTCTGCGGGTCACCATATTCTTGGGAACAAGAGCTACAGCATGGGNNNNNNNNNNNNNNNNNNNNNNNNNNNNNNNNNNNNNNNNNN------------NNNNNNNNNCAACCCTCTGGGATTCTTTCCCGATCATCAGTTGGACCCTGCATTCGGAGCCAACTCAAACAATCCAGATTGGGACTTCAACCCCATCAAGGACCACTGGCCAAAAGCCAACCAGGTAGGAGTGGGAGCATTTGGGCCAGGGTTCACCCCTCCACACGGAGGTGTTTTGGGGTGGAGCCCTCAGGCTCAGGGTCTATTGACCACNN------------------------------------TGCCAAAGGTTCCTCCTCCTGCCTCCACCAATCGGCAGTCAGGAAGGCAGCCTACTCCCATCTCTCCACCTCTAAGAGACAGTCATCCTCAGGCCGTGCAGTGG
>AB073858|Japan|B1|0
AACTCCACCACTTTCCACCAAACTCTTCAAGATCCCAGAGTCAGGGCTCTGTACCTTCCTGCTGGTGGCTCCAGTTCAGGAACAGTAAGCCCTGCTCAGAATACTGTCTCTGCCATATCGTCAATCTTATCGAAGACTGGGGACCCTGTGCCGAAGATGGAGAACATCGCATCAGGACTCCTAGGACCCCTGCTCGTGTTACAGGCGGGGTTTTTCTTGTTGACAAAAATCCTCACAATACCACAGAGTCTAGACTCGTGGTGGACTTCTCTCAATTTTCTAGGGGGAACACCCGTGTGTCTTGGCCAAAATTCGCAGTCCCAAATCTCCAGTCACTCACCAACCTGTTGTCCTCCAATTTGTCCTGGTTATCGCTGGATGTATCTGCGGCGTTTTATCATATTCCTCTGCATCCTGCTGCTATGCCTCATCTTCTTATTGGTTCTTCTGGACTATCAAGGTATGTTGCCCGTTTGTCCTCTAATTCCAGGATCATCAACCACCAGCACGGGACCATGCAAGACCTGCACAACTCCTGCTCAAGGAACCTCTTTGTTTCCCTCATGTTGCTGTACAAAACCTACGGACGGAAACTGCACCTGTATTCCCATCCCATCATCTTGGGCTTTCGCAAAATACCTATGGGAGTGGGCCTCAGTCCGTTTCTCTTGGCTCAGTTTACTAGTGCCATTTGTTCAGTGGTTCGTAGGGCTTTCCCCCACTGTCTGGCTTTCAGTTATATGGATGATGTGGTATTGGGGGCCAAGTCTGTACAACATCTTGAGTCCCTTTATACCGCTGTTACCAATTTTCTTTTGTCTTTGGGTATACATTTAAACCCTCACAAAACAAAAAGATGGGGATATTCCCTTAACTTCATGGGATATGTGATTGGGAGTTGGGGCACATTGCCACAGGAACATATTACACAAAAAATTAAACTATGTTTTAGGAAACTTCCTGTAAACAGGCCTATTGATTGGAAAGTATGTCAACGACTTGTGGGTCTTTTGGGGTTTGCTGCCCCTTTTACGCAATGTGGATATCCTGCTTTAATGCCTTTATATGCATGTATACAAGCCAAACGGGCTTTTACTTTCTCGCCAACTTACAAGGCCTTTCTACGTCACCAGTATCTGAACCTTTACCCCGTTGCTCGGCAACGGCCTGGTCTGTGCCAAGTGTTTGCTGACGCAACCCCCACTGGCTGGGGCTTGGCCATAGGCCATCAGCGCATGCGTGGAACCTTTGTGTCTCCTCTGCCGATCCATACTGCGGAACTCCTAGCCGCTTGTTTTGCTCGCAGCAGGTCTGGAGCGAAACTCATCGGGACTGACAATTCTGTCGTGCTCTCCCGCAAGTATACATCATTTCCATGGCTGCTAGGCTGTGCTGCCAACTGGATCCTGCGCGGGACGTCCTTTGTTTACGTCCCGTCGGCGCTGAATCCCGCGGACGACCCCTCCCGGGGCCGCTTGGGGCTCTACCGCCCGCTTCTCCGTCTGCCGTACCGACCGACCACGGGGCGCACCTCTCTTTACGCGGACTCCCCGTCTGTGCCTTCTCGTCTGCCGGACCGTGTGCACTTCGCTTCACCTCTGCACGTCGCATGGAGACCACCGTGAACGCCCACTGGAACCTGCCCAAGGTCTTGTATAAGAGGACTCTTGGACTCTCAGCAATGTCAACGACCGACCTTGAGGCATACTTCAAAGACTGTGTGTTTAATGAATGGGAGGAGCTGGGGGAGGAGATTAGGTTAAAGATTTATGTATTAGGAGGCTGTAGGCATAAATTGGTCTGTTCACCAACACCATGCAACTTTTTCACCTCTGCCTAGTCATCTCTTGTTCATGTCCTACTGTTCAAGCCTCCAAGCTGTGCCTTGGGTGGCTTTAGGGCATG---------------------------------------------------------------------------GACATCGACCCTTATAAAGAATTTGGAGCTACTGCGGAGTTACTCTCTTTTTTGCCTGCTGACTTCTATCCGTCGGTGCGAGACCTCCTAGATACCGCTACTGCTCTATATCGGGAAGCCTTAGAATCTCCTGAACATTGCACAGCTCATCACACAGCACTCAGGCAAGCTATTCTGTGCTGGGGAGAATTAATGACTCTAGCTACCTGGGTGGGTAATAATTTACAAGATCCAGCGTCTAGGGATCTAGTAGTAAATTATGTTAACACTAACATGGGCCTAAAGATCAGGCAATTATTGTGGTTTCACATTTCCTGTCTTACTTTTGGAAGAGAAACTGTTCTTGAATATTTGGTGTCTTTTGGAGTGTGGATTCGCACTCCTCCTGCCTACAGACCACCAAATGCCCCTATCTTATCAACACTTCCGGAAACTTGTGTTATTAGACGA------CGAGGCAGGTCCCCTAGAAGAAGAACTCCCTCGCCTCGCAGACGAAGGTCTCAATCGCCGCGTCGCAGAAGATCTCAATCTAGGGGATCCCAATGTTAATATCCCTTGGACTCATAAGGTGGGAAACTTTACGGGGCTCTATTCTTCTACAGTGCCTGTCTTTAATCCTGAATGGCAAACTCCTTCTTTTCCAGACATTCATTTGCAGGAGGACATTGTTGATAGATGTAAGCAATTTGTGGGATCCCTTACAGCAAATGAAAACAGGAGACTAAAATTAATAATGCCTGCTAGATTTTATCCTAATGTTACCAAATATTTGCCCTTAGACAAAGGGATCAAACCTTATTATCCAGAGCATGTAGTTAATCATTACTTCCAGACGAGACATTATTTGCATACTCTTTGGAAGGCGGGTATCTTATATAAAAGAGAGTCAACACATAGCGCCTCATTTTGCGGGTCACCATATTCTTGGGAACAAGATCTACAGCATGGGNNNNNNNNNNNNNNNNNNNNNNNNNNNNNNNNNNNNNNNNNN------------NNNNNNNNNCAATCCCCTGGGATTCTTCCCCGATCATCAGTTGGACCCTGCATTCAAAGCCAACTCAGAAAATCCAGATTGGGACCTCAACCCACACAAGGACAACTGGCCGGACGCCCACAAGGTGGGAGTGGGAGCATTCGGGTCAGGGTTCACCCCTCCCCATGGGGGACTGTTGGGGTGGAGCCCTCAGGCTCAGGGCATACTCACTTCNN------------------------------------TGCCAGCAGCTCCTCCTCCTGCCTCCACCAATCGGCAGTCAGGAAGGCAGCCTACTCCCTTATCTCCACCTCTAAGGGACACTCATCCTCAGGCCATGCAGTGG
>AB033555|Indonesia|B3|0
AACTCCACCACGTTCCACCAAACTCTTCAAGATCCCAGAGTCAGGGCTCTGTACTTTCCTGCTGGTGGCTCCAGTTCAGGAACAGTAAACCCTGTTCAGAACACTGCCTCTTCCATATCGTCAATCTTATCGAAGACTGGGGACCCTGTGCCGAACATGGAGAACATCGCATCAGGACTCCTAGGACCCCTGCTCGTGTTACAGGCGGGGTTTTTCTTGTTGACAAAAATCCTCACAATACCACAGAGTCTAGACTCGTGGTGGACTTCTCTCAATTTTCTAGGGGGAACACCCGTGTGTCTTGGCCAAAATTCGCAGTCCCAAATCTCCAGTCACTCACCAACTTGTTGTCCTCCGATTTGTCCTGGTTATCGCTGGATGTGTCTGCGGCGTTTTATCATCTTCCTCTGCATCCTGCTGCTATGCCTCATCTTCTTGTTGGTTCTTCTGGACTATCAAGGTATGTTGCCCGTTTGTCCTCTAATTCCAGGATCATCAACCACCAGCACCGGACCATGCAAAACCTGCACGACTCCTGCTCAAGGAACCTCTTTGTTTCCCTCATGTTGCTGTACAAAACCTACGGACGGAAATTGCACCTGTATTCCCATCCCATCATCTTGGGCTTTCGCAAAATACCTATGGGAGTGGGCCTCAGTCCGTTTCTCTTGGCTCAGTTTACTAGTGCCATTTGTTCAGTGGTTCGTAGGGCTTTCCCCCACTGTCTGGCTTTCAGTTATATGGATGATGTGGTTTTGGGGGCCAAGTCTGTACAACATCTTGAGTCCCTTTATGCCGCTGTTACCAATTTTCTTTTGTCTTTGGGTATACATTTAAACCCTCAGAAAACAAAAAGATGGGGCTACTCCCTTAACTTCATGGGGTATGTAATTGGAAGTTGGGGCACCTTACCCCAAGAACATATTGTGTTGAAAATCAAACAATGTTTTAGAAAACTTCCTGTAAACAGGCCTATTGATTGGAAAGTGTGTCAACGAATTGTGGGTCTTTTGGGATTTGCTGCTCCTTTCACACAATGTGGTTATCCTGCTTTAATGCCTTTATATGCATGTATACAAGCTAAACAGGCTTTTACTTTTTCGCCAACATATAAGGCCTTTCTAAACAAACAATATCTGAACCTTTACCCCGTTGCTCGGCAACGGCCAGGTCTGTGCCAAGTGTTTGCTGACGCAACCCCCACTGGCTGGGGCTTGGCCATAGGCCATCAGCGCATGCGTGGAACCTTTGTGTCTCCTCTGCCGATCCATACTGCGGAACTCCTAGCCGCTTGTTTTGCTCGCAGCAGGTCTGGAGCAAACCTTATCGGGACTGACAATTCTGTCGTCCTTTCCCGCAAATATACATCGTTTCCATGGCTGCTAGGATGTGCTGCCAACTGGATCCTGCGCGGGACGTCCTTTGTTTACGTCCCGTCGGCGCTGAATCCCGCGGACGACCCCTCCCGGGGTCGCTTGGGGCTCTACCGCCCTCTTCTCCGTCTGCCGTACCGACCGACCACGGGGCGCACCTCTCTTTACGCGGACTCCCCGTCTGTGCCTTCTCATCTGCCGGACCGTGTGCACTTCGCTTCACCTCTGCACGTCGCATGGAGACCACCGTGAACGCCCATCGGAACCTGCCCAAGGTCTTGCATAAGAGGACTCTTGGACTTTCAGCAATGTCAACGACCGACCTTGAGGCATACTTCAAAGACTGTGTGTTTAATGAGTGGGAGGAGTTGGGGGAGGAGATCAGGTTAAAGGTCTTTGTACTAGGAGGCTGTAGGCATAAATTGGTCTGTTCACCAGCACCATGCAACTTTTTCACCTCTGCCTAATCATCTCATGTTCATGTCCTATTGTTCAAGCCTCCAAGCTGTGCCTTGGGTGGCTTTGGGGCATG---------------------------------------------------------------------------GACATTGACCCGTATAAAGAATTTGGAGCTTCTGTGGAGTTACTCTCTTTTTTGCCTTCTGACTTCTTTCCTTCTATTCGAGATCTTCTCGACACCGCCTCAGCTCTGTATCGGGAGGCCTTAGAGTCTCCGGAACATTGTTCACCTCACCATACGGCACTCAGGCAAGCTATTCTGTGTTGGGGTGAGTTGATGAATCTAGCCACCTGGGTGGGAAGTAATTTGGAAGACCCAGCCTCCCGGGAATTAGTAGTCAGCTATGTCAATGTTAATATGGGCCTAAAAATCAGACAACTATTGTGGTTTCACATTTCCTGTCTTACTTTTGGAAGAGAAACTGTTCTTGAATATTTGGTGTCTTTTGGAGTGTGGATTCGCACACCTCCTGCATATAGACCACCAAATGCCCCTATCTTATCAACACTTCCGGAAACTACTGTTGTTAGACGA------CGAGGCAGGTCCCCTAGAAGAAGAACTCCCTCGCCTCGCAGACGAAGGTCTCAATCGCCCCGTCGCAGAAGATCTCAATCTCGGGAATCTCAATGTTAGTATTCCTTGGACTCATAAGGTGGGAAACTTTACGGGGCTTTATTCTTCTACGGTTCCTAGCTTTAACCCTCAATGGCAAACTCCTTCCTTTCCTGACATTCATTTGCAGGAGGACATCATTAATAGATGTAACCAATTTGTGGGACCCCTTACAGTGAATGAAAACAGGAGACTAAAATTGATTATGCCTGCTAGGTTCTATCCCAATGTTACTAAATATTTGCCCTTAGATAAAGGAATTAAACCTTATTATCCAGAGCATGTAGTTAATCATTACTTCCAGACGAGACATTATTTACATACTCTTTGGAAGGCGGGTATCTTATATAAAAGAGAGACAACACGTAGCGCCTCATTTTGCGGGTCACCATATTCTTGGGAACAAGAGCTACAGCATGGGNNNNNNNNNNNNNNNNNNNNNNNNNNNNNNNNNNNNNNNNNN------------NNNNNNNNNCAATCCGCTGGGATTCTTTCCCGATCACCAGTTGGACCCTGCATTCAAAGCCAACTCCGACAATCCCGATTGGGACCTCAACCCACACAAGGACAACTGGCCGGACTCCAACAAGGTGGGAGTGGGAGCATTCGGGCCGGGATTCACTCCACCCCATGGGGGACTGTTGGGGTGGAGCCCTCAAGCTCAGGGCATACTCACAACNN------------------------------------TGCCAACAGCTCCTCCTCCTGCCTCCACCAATCGGCAGTTAGGAAGGAAGCCTACTCCCCTGTCTCCACCTCTAAGAGACACTCATCCTCAGGCAATGCAGTGG
>AB219429|Philippines|B3|0
AACTCCACCACGTTCCACCAAACTCTTCAAGATCCCAGAGTCAGGGCTCTGTACTTTCCTGCTGGTGGCTCCAGTTCAGGAACAGTGAACCCTGTTCAGAACACTGCCTCTTCCATATCGTCAATCTTATCGAAGACTGGGGACCCTGTACCGAACATGGAGAACATCGCATCAGGACTCCTAGGACCCCTGCTCGTGTTACAGGCGGGGTTTTTCTTGTTGACAAAAATCCTCACAATACCACAGAGTCTAGACTCGTGGTGGACTTCTCTCAATTTTCTAGGGGGAACACCCGTGTGTCTTGGCCAAAATTCGCAGTCCCAAATCTCCAGTCACTCACCAACCTGTTGTCCACCGATTTGTCCTGGCTATCGCTGGATGTATCTGCGGCGTTTTATCATATTCCTCTGCATCCTGCTGCTATGCCTCATCTTCTTGTTGGTTCTTCTGGACTTTCAAGGTATGTTGCCCGTTTGTCCTCTAATTCCAGGATCATCGACCACCAGCACCGGACCATGCAGAACCTGCACGACTCCTGCTCAAGGAACCTCTATGTTTCCCTCCTGTTGCTGTATAAAACCTACGGACGGAAACTGCACCTGTATTCCCATCCCATCATCTTGGGCTTTCGCAAAATACCTATGGGAGTGGGCCTCAGTCCGTTTCTCTTGGCTCAGTTTACTAGTGCCATTTGTTCAGTGGTTCGTAGGGCTTTCCCCCACTGTCTGGCTTTCAGTTATATGGATGATGTGGTTTTGGGGGCCAAGTCTGTACAACATCTTGAGTCCCTTTATGCCGCTGTTACCAATTTTCTTTTGTCTTTGGGTATACATCTAAACCCTCATAAAACAAAAAGATGGGGCTATTCCCTTAACTTCATGGGATATGTAATTGGAAGTTGGGGCACTTTACCCCAGGAACATATTGTGTTGAAAATCAAACAATGTTTTAGAAAACTTCCTGTAAACCGGCCTATTGATTGGAAAGTGTGTCAACGAATTGTAGGTCTTTTGGGATTTGCTGCTCCTTTCACACAATGTGGTTATCCTGCTTTAATGCCTTTATATGCATGTATACAAGCTAAACAGGCTTTTACTTTCTCGCCAACTTACAAGGCTTTTCTAACCAAACAGTATCTGAACCTTTACCCCGTTGCCCGGCAACGGCCCGGTCTGTGCCAAGTGTTTGCTGACGCAACCCCCACTGGCTGGGGCTTGGCCATCGGCCATCAGCGCATGCGTGGAACCTTTGTGTCTCCTCTGCCGATCCATACTGCGGAACTCCTAGCTGCTTGTTTTGCTCGCAGCAGGTCTGGAGCGAAACTTATCGGGACCGACAATTCTGTAGTCCTGTCCCGTAAATATACATCGTTTCCATGGCTGCTAGGCTGTGCTGCCAACTGGATCCTGCGCGGGACGTCCTTTGTTTACGTCCCCTCGGCGCTGAATCCTGCGGACGACCCCTCCCGGGGCCGCTTGGGGCTCTACCGCCCGCTTCTCCGTCTGCCGTACCGACCGACCACGGGGCGCACCTCTCTTTACGCGGACTCCCCGTCTGTGCCTTCTCATCTGCCGGACCGTGTGCACTTCGCTTCACCTCTGCACGTCGCATGGAGACCACCGTGAACGCCCACCGGAACCTGCCCAAGGTCTTGCATAAGAGGACTCTTGGACTTTTGGCAATGTCAACGACCGACCTTGAGGCATACTTCAAAGACTGTGTGTTTACTGAGTGGGAGGAGTTGGGGGAGGAGGTTAGGTTAAAGGTCTTTGTATTAGGAGGCTGTAGGCATAAATTGGTCTGTTCACCAGCACCATGCAACTTTTTCACCTCTGCCTAATCATCTCATGTTCATGTCCTACTATTCAAGCCTCCAAGCTGTGCCTTGGGTGGCTTTGGGGCATG---------------------------------------------------------------------------GACATTGACCCGTATAAAGAATTTGGAGCTTCTGTGGAGTTACTCTCTTTTTTGCCTTCTGACTTCTTTCCTTCTATTCGAGATCTTCTCGACACCGCCTCTGCTCTGTATCGGGAGGCCTTAGAGTCTCCGGAACACTGTTCACCTCACCATACGGCTCTCAGGCAAGCTATTCTGTGTTGGGGTGAGTTGATGAATCTAGCCACCTGGGTGGGAAGTAATTTAGAAGATCCAGCATCCAGGGAATTAGTAGTCAGCTATGTTAATGTTAATATGGGCCTAAAAATCAGACAACTTTTGTGGTTTCACATTTCCTGTCTTACTTTTGGAAGAGAAACGGTTCTTGAGTATTTGGTGTCCTTTGGAGTGTGGATTCGCACTCCTCCTGCATATAGGCCACCAAATGCCCCTATCTTATCCACACTTCCGGAAACTACTGTTATTAGACGA------AGAGGCAGGTCCCCTAGAAGAAGAACTCCCTCGCCTCGCAGACGAAGGTCTCAATCGCCGCGTCGCAGAAGATCTCAATCTCGGGAATCTCAATGTTAGTATTCCTTGGACTCATAAGGTGGGAAACTTTACGGGGCTTTATTCTTCTACGGTACCGGGCTATAATCCTGAATGGCAAACTCCTTCTTTTCCTGACATTCATTTGCAGGAGGATATTGTTGATAGGTGTAAACAATTTGTGGGACCCCTCACAGTAAATGAAAACAGGAGACTAAAATTGATCATGCCTGCTAGGTTCTATCCTAATGTTACCAAATATTTGCCCTTAGATAAAGGAATTAAACCTTATTATCCAGAGCATGTAGTTAATCATTACTTCCAGACAAGACATTATTTACATACTCTTTGGAAGGCGGGTATCTTATATAAAAGAGAGACAACACGTAGCGCCTCATTTTGCGGGTCACCATATTCTTGGGAACAAGAGCTACAGCATGGGNNNNNNNNNNNNNNNNNNNNNNNNNNNNNNNNNNNNNNNNNN------------NNNNNNNNNCAATCCGCTGGGATTCTTTCCCGATCACCAGTTGGACCCTGCATTCAAAGCCAACTCCGACAATCCCGATTGGGACCTCAACCCACACAAGGACTACTGGCCGGACTCCAACAAGGTGGGAGTGGGAGCATTCGGGCCGGGATTCACTCCACCCCATGGGGGACTGTTGGGGTGGAGCCCTCAATCTCAGGGCATACTCACAACNN------------------------------------TGCCAGCAGCTCCTCCTCCTGCCTCCACCAATCGGCAGGTAGCAAGGCCGCCTACTCCCCTGTCTCCACCTCTAAGGGACACTCATCCTCAGGCCATGCAGTGG
>AP011089|Indonesia|B3|0
AACTCCACCACGTTCCACCAAACTCTTCAGGATCCCAGAGTCAGGGCTCTGTATTTTCCTGCTGGTGGCTCCAGTTCAGGAACAGTGAACCCTGTTCAGAGCACTGCCTCTTCCATATCGTCAATCTTATCGAAGACTGGGGACCCTGTGCCGAACATGGAGAACATCGCATCAGGACTCCTAGGACCCCTGCTCGTGTTACAGGCGGGGTTTTTCTTGTTGACAAAAATCCTCACAATACCACAGAGTCTAGACTCGTGGTGGACTTCTCTCAATTTTCTAGGGGGAACACCCGTGTGTCTTGGCCAAAATTCGCAGTCCCAAATCTCCAGTCACTCACCAACTTGTTGTCCTCCGATTTGTCCTGGTTATCGCTGGATGTGTCTGCGGCGTTTTATCATCTTCCTCTGCATCCTGCTGCTATGCCTCATCTTCTTGTTGGTTCTTCTGGACTATCAAGGTATGTTGCCCGTTTGTCCTCTAATTCCAGGATCATCAACCACCAGCACCGGACCATGCAGAACCTGCACGACTCCTGCTCAAGGAACCTCTATGTTTCCCTCATGTTGCTGTACAAAACCTACGGACGGAAACTGCACCTGTATTCCCATCCCATCATCTTGGGCTTTCGCAAAATACCTATGGGAGTGGGCCTCAGTCCGTTTCTCTTGGCTCAGTTTACTAGTGCCATTTGTTCAGTGGTTCGTAGGGCTTTCCCCCACTGTCTGGCTTTCAGTTATATGGATGATGTGGTTTTGGGGGCCAAGTCTGTACAACATCTTGAGTCCCTTTATACCGCTGTTACCAATTTTCTTTTGTCTTTGGGTATACATTTAAACCCTCATAAAACAAAAAGATGGGGCTACTCCCTTCACTTCATGGGGTATGTGATTGGAAGTTGGGGCACCTTACCCCAGGAACATATTGTGTTGAAACTCAAACAATGTTTTAGGAAACTTCCTGTAAACAGGCCTATTGATTGGAAGGTGTGTCAACGACTTGTGGGTCTTTTGGGATTTGCTGCTCCTTTCACACAATGTGGTTATCCTGCTTTAATGCCTTTATATGCATGTATACAAGCTAAACAGGCTTTTACTTTCTCGCCAACTTATAAGGCCTTTCTAAACAAACAATATCTGAACCTTTACCCCGTTGCTCGGCAACGGCCAGGTCTGTGCCAAGTGTTTGCTGACGCAACCCCCACTGGCTGGGGCTTGGCCATAGGCCATCAGCGCATGCGTGGAACCTTTGTGTCTCCTCTGCCGATCCATACTGCGGAACTCCTAGCCGCTTGTTTTGCTCGCAGCAGGTCTGGAGCGAAACTTATCGGGACTGACAATTCTGTCGTCCTTTCCCGCAAATATACATCGTTTCCATGGCTGCTAGGCTGTGCTGCCAACTGGATCCTGCGCGGGACGTCCTTTGTTTACGTCCCGTCAGCGCTGAATCCCGCGGACGACCCCTCCCGGGGCCGCTTGGGGCTCTACCGCCCGCTTCTCCGTCTGCCGTACCGACCATCCACGGGGCGCACCTCTCTTTACGCGGACTCCCCGTCTGTGCCTTCTCACCTGCCGGGCCGTGTGCACTTCGCTTCACCTCTGCACGTCGCATGGAGACCACCGTGAACACCCACCGGAACCTGCCCAAGGTCTTGCATAAGAGGACTCTTGGACTTTCAGCAATGTCAATGACCGACCTTGAGGCATACTTCAAAGACTGTGTGTTTAATGAGTGGGAGGAGTTGGGGGAGGAGATCAGGTTAAAGGTCTTTGTACTAGGAGGCTGTAGGCATAAATTGGTCTGTTCACCAGCACCATGCAACTTTTTCACCTCTGCCTAATCATCTCATGTTCATGTCCTACTGTTCAAGCCTCCAAGCTGTGCCTTGGGTGGCTTTGGGGCATG---------------------------------------------------------------------------GACATTGACCCGTATAAAGAATTTGGAGCTTCTGTGGAGTTACTCTCTTTTTTGCCTTCTGATTTCTTCCCGTCTATTCGAGATCTTCTCGACACCGCCTCTGCTTTGTATCGGGAGGCCTTAGAGTCTCCGGAACATTGTTCACCTCACCATACGGCACTCAGGCAAGCTATTCTGTGTTGGGGTGAGTTGATGAATCTAGCCACCTGGGTGGGAAGTAATTTGGAAGACCCAGCATCCAGGGAATTAGTAGTCAGCTATGTCAATGTTAATATGGGCCTAAAAATTAGACAACTATTGTGGTTTCACATTTCCTGTCTCACTTTTGGAAGAGAAACTGTTCTTGAATATTTGGTGTCTTTTGGAGTGTGGATTCGCACTCCTCCTGCATATAGACCACCAAATGCCCCTATCTTATCAACACTTCCGGAAACTACTGTTGTTAGACGA------CGAGGCAGGTCCCCTAGAAGAAGAACTCCCTCGCCTCGCAGACGAAGGTCTCAATCGCCGCGTCGCAGAAGATCTCAATCTCGGGAATCTCAATGTTAGTATTCCTTGGACTCATAAGGTGGGAAACTTTACGGGGCTTTATTCTTCTACGGTACCTAACTTTAATCCTRATTGGCAAACCCCTTCTTTTCCTGATATTCATTTGCAGGAGGACATTGTTGATAGGTGCAAACAATTTGTGGGACCCCTCACAGTGAATGAAAACAGGAGACTAAAATTGATCATGCCTGCTAGGTTTTATCCTAATGTTACTAAATATTTGCCCTTAGATAAAGGAATTAAACCTTATTATCCAGAGCATGTAGTTAATCATTACTTCCAGACAAGACATTATTTACATACTCTTTGGAAGGCGGGTATCTTATATAAAAGAGAGACAACACGTAGCGCCTCATTTTGCGGGTCACCATATTCTTGGGAACAAGAGCTACAGCATGGGNNNNNNNNNNNNNNNNNNNNNNNNNNNNNNNNNNNNNNNNNN------------NNNNNNNNNCAATCCTCTGGGATTCTTTCCCGATCACCAGTTGGACCCTGCATTCAAAGCCAACTCCGACAATCCAGATTGGGACCTCAACCCACACAAGGACAACTGGCCGGACTCCAACAAGGTGGGAGTGGGAGCATTCGGGCCGGGATTCACTCCACCCCATGGGGGACTGTTGGGGTGGAGCCCTCAAGCTCAGGGCATACTCACAACNN------------------------------------TGCCAGCAGCTCCTCCTCCTGCCTCCACCAATCGGCAGTTAGGAAGGAAGCCTACTCCCCTGTCTCCACCTCTAAGAGACACTCATCCTCAGGCCATGCAGTGG
>AB073835|Vietnam|B4|0
AACTCCACCACTTTCCATCAAACTCTTCAAGATCCCAGAGTCAGGGCTCTGTACTTTCCTGCTGGTGGCTCCAGTTCAGGAATAGTAAACCCTGCTCAGAATACTGCCTCTGCCATATCATCAACCTTCTCGAAGACTGGGGACCCTGTACCGAACATGGAGAACATCGCATCAGGACTCCTAGGACCCCTGCTCGTGTTACAGGCGGGGTTTTTCTCGTTGACAAAAATCCTCACAATACCACAGAGTCTAGACTCGTGGTGGACTTCTCTCAATTTTCTAGGGGGAACACCCGTGTGTCTTGGCCAAAATTCGCAGTCCCAAATCTCCAGTCACTCACCAACTTGTTGTCCTCCAACTTGTCCTGGTTATCGCTGGATGTATCTGCGGCGTTTTATCATATTCCTCTGCATCCTGCTGCTATGCCTCATCTTCTTGTTGGTTCTTCTGGACTATCAAGGTATGTTGCCCGTTTGTCCTCTAATTCCAGGATCATCAACCACCAGCACCGGACCCTGCAGAACCTGCACGACTCCTGCTCAAGGAACCTCTATGTTTCCCTCATGTTGCTGTACAAAACCTACGGACGGAAACTGCACCTGTATTCCCATCCCATCATCTTGGGCTTTCGCAAAATTCCTATGGGAGTGGGCCTCAGTCCGTTTCTCTTGGCTCAGTTTACTAGTGCCGTTTGTTCAGTGGTTCGTAGGGCTTTCCCCCACTGTCTGGCTTTCAGTTATATGGATGATGTGGTATTGGGGGCCAAATCTGTACAACATCTTGAGTCCCTTTATGCCGCTGTTACCAATTTTCTTTTGTCTTTGGGTATACATTTAAACCCTCACAAAACAAAAAGATGGGGATATTCCCTTAATTTCATGGGATATGTAATTGGTAGTTGGGGTTCCTTGCCACAGGAACATATTGTACAAAAAATCAAATTATGTTTTAGGAAACTTCCTGTAAACAGGCCTATTGATGGGAAAGTATGTCAACGAATTGTGGGTCTTCTGGGGTTCGCTGCCCCTTTTACACAATGTGGATATCCCGCTTTAATGCCTTTATATGCATGTATACAAGCTAAACAGGCTTTTACTTTCTCGCCAACTTACAAGGCCTTTCTAAGTAAACAGTATCTGAACCTTTACCCCGTTGCTCGGCAACGGCCTGGTCTATGCCAAGTGTTTGCTGACGCAACCCCCACTGGTTGGGGCTTGGCCATAGGCCATCAGCGCATGCGCGGAACCTTTGTGTCTCCTCTGCCGATCCATACTGCGGAACTCCTAGCCGCTTGTTTTGCTCGCAGCCGGTCTGGAGCAAAACTTATCGGGACTGACAATTCTGTCGTGCTGTCCCGCAAGTATACATCGTTTCCATGGCTGCTAGGCTGTGCTGCCAACTGGATCCTGCGCGGGACGTCCTTTGTTTACGTCCCGTCGGCGCTGAATCCCGCGGACGACCCCTCCCGGGGCCGCTTGGGGCTCTACCGCCCGCTCCTCCGTCTGCCGTACCGACCGACCACGGGGCGCACCTCTCTTTACGCGGACTCCCCGTCTGTGCCTTCTCGTCTGCCGGACCGTGTGCACTTCGCTTCACCTCTGCACGTCGCATGGAGACCACCGTGAACGCCCACCGGAACCTGCCCAAGGTCTTACATAAGAGGACTCTTGGACTTTCAGCAATGTCAACGACCGACCTTGAGGCATACTTCAAAGACTGTGTGTTTACGGAGTGGGAGGAGTTGGGGGAGGAGATTAGGTTAAAGGTCTTTGTACTAGGAGGCTGTAGGCATAAATTGGTCTGTTCACCAGCACCATGCAACTTTTTCACCTCTGCCTAATCATCTCATGTTCATGTCCTACTGTTCAAGCCTCCAAGCTGTGCCTTGGGTGGCTTTAGGGCATG---------------------------------------------------------------------------GACATTGACCCGTATAAAGAATTTGGAGCTTCTGTGGAGTTACTCTCTTTTTTGCCTGCTGACTTCTTTCCTTCTGTTCGAGATCTTCTCGACACCGCCTCTGCTCTGTATCGGGAGGCCTTAGAGTCTCCGGAACATTGTTCACCTCACCATACGGCACTCAGGCAAGCTATTCTGTGTTGGGTTGAGTTGATGAATCTAGCCACCTGGGTGGGAAGTAATTTGGAAGACCCAGCATCCAGGGAATTAGTAGTCAGCTATGTCAATGTTAATATGGGCCTAAAAATCAGACAACTATTGTGGTTTCACATTTCCTGTCTTACTTTTGGAAGAGAAACTGTTCTTGAATATTTGGTGTCTTTTGGAGTGTGGATTCGCACTCCTACTGCATATAGACCACAAAATGCCCCTATCTTATCAACACTTCCGGAAACTACTGTTGTTAGACGA------CGAGGCAGGTCCCCTAGAAGAAGAACTCCCTCGCCTCGCAGACGAAGGTCTCAATCGCCGCGTCGCAGAAGATCTCAATCTCGGGAATCTCAATGTTAGTATTCCTTGGACTCATAAGGTGGGAAACTTTACGGGGCTTTATTCTTCTACGGTACCTAACTTTAATCCTGATTGGCAAACTCCTTCTTTTCCTGACATTCATTTGCAGGAAGACATTGTTGATAGGTGTAAGCAATTTGTAGGACCCCTAACAGTAAATGAAATCAGGAGACTAAAATTAATAATGCCTGCTAGATTTTATCCCAAGGTTACCAAATACTTGCCCTTAGATAAAGGAATCAAACCCTATTATCCCGAGCATGTAGTTAATCATTACTTCCAGACGAGACATTATTTACATACTCTTTGGAAGGCGGGTATCTTATATAAAAGAGAGWCAACACGTAGCGCCTCATTTTGCGGGTCACCATATTCTTGGGAACAAGAGCTACAGCATGGGNNNNNNNNNNNNNNNNNNNNNNNNNNNNNNNNNNNNNNNNNN------------NNNNNNNNNCAATCCCCTGGGATTCTTCCCCGATCATCAGTTGGACCCTGCATTCAAAGCCAACTCAGAAAATCCAGATTGGGACTTCAATCCACACAAGGACAATTGGCCGGACGCCAACAAGGTGGGAGTGGGAGCATTCGGGCCAGGGTTCACCCCTCCCCATGGGGGCCTGTTGGGGTGGAGCCCTCAGGCTCAGGGCATACTCACAACNN------------------------------------TGCCAGCAGCACCTCCTCCTGCCTCCACCAATCGGCAGTCAGGAAGGCAGCCTACTCCCTTATCTCCACCTCTAAGGGACACTCATCCTCAGGCCATGCAGTGG
>AB287316|USA|B5|0
AACTCCACCACGTTCCACCAAACTCTTCAAGATCCCAGAGTCAGGGCTCTGTACCTTCCTGCTGGTGGCTCCAGTTCAGGAGCAGTAAACCCTGCTCAGAATACTGCCTCTTCCATATCGTCAATCTTATCGAAGACTGGGGACCCTGTACCGAACATGGAGAACATCGCATCAGGACTCCTAGGACCCCTGCTCGTGTTACAGGCGGGGTTTTTCTCGTTGACAAAAATCCTCACAATACCGCAGAGTCTAGACTCGTGGTGGACTTCTCTCAGTTTTCTAGGGGAAACACCCGTGTGTCTTGGCCCAAATTCGCAGTCCCAAATCTCCAGTCACTCACTAACCTGTTGTCCTCCAATTTGTCCTGGTTATCGCTGGATGTGTCTGCGGCGTTTTATCATCTTCCTTTGCATCCTGCTGCTATGCCTCATCTTCTTGTTGGTTCTTCTGGACTATCAAGGTATGTTGCCCGTTTGTCCTCTAATTCCAGGATCATCAACCACCAGCACCGGACCATGCAAGACCTGCACGACTCCTGCTCAAGGAACCTCTATGTTTCCCTCATGTTGCTGTACAAAACCTACGGACGGAAATTGCACCTGTATTCCCATCCCATCATCTTGGGCTTTCGCAAAATACCTATGGGAGTGGGCCTCAGTCCGTTTCTCTTGGCTCAGTTTACTAGTGCCCTTTGTTCAGTGGTTCGTAGGGCTTTCCCCCACTGTCTGGCTTTCAGTTATATGGATAATGTGGTATTGGGGGCCAAGTCTGTACAACATCTTGAGTCCCTTTATGCCGCTGTTACCAATTTTCTTTTATCTTTGGGTATCCATTTAAACCCTCATAAAACAAAACGTTGGGGTTACTCCCTTAACTTCATGGGATATGTAATTGGAAGTTGGGGCACATTACCTCAAGAACACATAGTGTCGAAAATCAAACAATGTTTTAGAAAACTTCCTGTAAACCGACCCATTGATTGGAAGGTGTGTCAACGAATTGTGGGTCTTTTGGGATTTGCTGCCCCTTTTACACAATGTGGGTATCCTGCTTTAATGCCTTTATATGCATGTATCCAAGCTAAACAGGCTTTTACTTTCTCGCCAACTTATAAGGCCTTTCTAAACAAACAATATCTGAACCTTTACCCCGTTACTCGGCAACGGCCAGGTCTGTGCCAAGTGTTTGCTGACGCAACCCCCACTGGCTGGGGCTTGGCTATCGGCCATCAGCGCATGCGTGGCACCTTTGTGTCTCCTCTGGCGATCCATACTGCGGAACTCCTAGCCGCTTGTTTTGCTCGCAGCAGGTCTGGGGCGAACCTCATCGGGACTGACAATTCGGTTGTCCTTTCCCGCAAATATACATCGTTTCCATGGCTGCTAGGCTGTGCTGCCAACTGGATCCTGCGCGGGACGTCCTTTGTTTACGTCCCGTCGGCGCTGAATCCCGCGGACGACCCCTCTCGGGGCCGCTTGGGGCTCTACCGCCCGCTTCTCCGTCTGCCGTTCCGACCGACCACGGGGCGCACCTCTCTTTACGCGGACTCCCCGTCTGTGCCTTCTCATCTGCCGGTCCGTGTGCACTTCGCTTCACCTCTGCACGTCGCATGGAGACCACCGTGAACGCCCACCGGAGCCTGCCCAAGGTCTTACATAAGAGGACTCTTGGACTTTCAGCAATGTCAATGACCGACCTTGAGGCATACTTCAAAGACTGTGTGTTTAATGAGTGGGAGGAGTTGGGGGAGGAGATTAGGTTAAAGGTCTTTGTACTAGGAGGCTGTAGGCATAAATTGGTCTGTTCACCAGCACCATGCAACTTTTTCACCTCTGCCTAGTCATCTCTTGTTCATGTCCTACTGTTCAAGCCTCCAAGCTGTGCCTTGGGTGGCTTTAGGACATG---------------------------------------------------------------------------GACATTGACCCTTATAAAGAATTTGGAGCTTCTGTGGAGTTACTCTCTTTTTTGCCTTCTGACTTCTTTCCGTCGGTTCGAGATCTCCTAGACACCGCATCTGCTTTGTATCGGGAAGCCTTGGAGTCTCCTGAACATTGCACTTCTCACCATACGGCACTCAGGCAAGCTATTTTGTGCTGGGGGGAATTAATGACTCTAGCTACCTGGGTGGGTAATAATTTACAAGATCCAGCATCCAGAGACCTAGTAGTTAATTATGTTAACACTAACATGGGACTAAAGATCAGGCAATTATTGTGGTTTCACATTTCCTGTATTTGCTTTGGAAGAGAAACTGTTCTTGAATATTTGGTGTCCTTTGGAGTGTGGATTCGCACTCCTCCTGCATATAGACCACCAAATGCCCCTATCTTATCAACACTTCCGGAAACTACTGTTGTTAGACGA------CGAGTCAGGTCCCCTAGAAGAAGAACTCCCTCGCCTCGCAGACGAAGATCTCAATCACCGCGTCGCAGAAGATCTCAATCTCGGGAATCCCAATGTTAGTATTCCTTGGACTCATAAGGTGGGAAACTTTACGGGGCTCTATTCTTCTACGGTACCTATCTTTAATCCTGAATGGCAAACTCCTTCTTTTCCTAACATACATTTGCAGGAGAACATTATTGATAGGTGTAAACAATTTGTGGGACCCCTCACAGTAAATGAAAACAGGAGACTAAAATTGATCATGCCTGCTAGGTTTTATCCTAATACTACTAAATATTTGCCCTTAGATAAAGGAATTAAACCTTATTATCCAGAGCATGTAGTTAATCATTACTTCCAGACGAGACATTATTTACATACTCTTTGGAAGGCGGGTATCTTATATAAAAGAGAAACAACGCGTAGCGCCTCATTTTGTGGGTCACCATATTCTTGGGAACAAGAGCTACATCATGGGNNNNNNNNNNNNNNNNNNNNNNNNNNNNNNNNNNNNNNNNNN------------NNNNNNNNNCAATCCTCTGGGATTCTTTCCCGATCACCAGTTGGACCCTGCATTCAAAGCCAACTCCAACAATCCAGATTGGGACCTCAACCCACACAAGGACAACTGGCCGGACGCCAACAAGGTGGGAGAGGGAGCATTCGGGCCGGGATTCACTCCGCCCCATGGGGGACTATTGGGGTGGAGCCCTCAGGCTCAGGGCATACTCACATCNN------------------------------------TGCCAGCAGCTCCTCCTCCTACCTCCACCAATCGCCAGGTAGGAAGGCAGCCTACTCCCCTTTCTCCACCTCTAAGAGACACTCATCCTCAAGCCATGCAGTGG
>AB287318|USA|B5|0
AACTCCCCCACGTTCCACCAAACTCTTCAACATCCCAGAGTCAGGGCTCTGTACTTTCCTGCTGGTGGCTCCAGTTCAGGAGCAGTAAACCCTGCTCAGAATACTGCCTCTTCCATATCGTCAATCTTATCGAAGACTGGGGACCCTGTACCGAACATGGAGAACATCGCATCAGGACTCCTCGGACCCCTGCTCGTGTTACAGGCGGGGTTTTTCTCGTTGACAAAAATCCTCACAATACCGCAGAGTCTAGACTCGTGGTGGACTTCTCTCAGTTTTCTAGGGGAAACACCCGTGTGTCTTGGCCAAAATTCGCAGTCCCAAATCTCCAATCACTCACCAACCTGTTGTCCTCCAATTTGTCCTGGTTATCGCTGGATGTGTCTGCGGCGTTTTATCATCTTCCTTTGCATCCTGCTGCTATGCCTCATCTTCTTGTTGGTTCTTCTGGACTATCAAGGTATGTTGCCCGTTTGTCCTCTCATTCCAGGATCATCAACCACCAGCACCGGACCATGCAAGACCTGCACGACTCCTGCTCAAGGAACCTCTATGTTTCCCTCATGTTGCTGTACAAAACCTACGGACGGAAATTGCACCTGTATTCCCATCCCATCATCTTGGGCTTTCGCAAAATACCTATGGGAGTGGGCCTCAGTCCGTTTCTCTTGGCTCAGTTTACTAGTGCCATTTGTTCAGTGGTTCGTAGGGCTTTCCCCCACTGTCTGGCTTTCAGTTATATGGATGATGTGGTATTGGGGGCCAAGTCTGTACAACATCTCGAGTCCCTTTATACCGCTGTTACCAATTTTCTTTTGTCTTTGGGTATACATTTAAATCCTCATAAAACAAAACGTTGGGGGTACTCCCTTCACTTTATGGGATATGTAATTGGAAGTTGGGGCACATTACCTCAAGAACACATCGTGTCAAAAATCAAACAATGTTTTAGAAAACTTCCTGTAAACAGGCCTATTGATTGGAAGGTGTGTCAACGCATTGTGGGTCTTTTGGGGTTTGCTGCCCCTTTTACACAATGTGGGTATCCGGCTTTAATGCCTTTGTATGCAAGTATACAAGCTAAACAGGCTTTTACGTTCTCGCCAACTTATAAGGCCTTTCTACGCAACCAATATCTGAACCTTTACCCCGTTGCTCGGCAACGGCCAGGTCTGTGCCAAGTGTTTGCTGACGCAACCCCCACTGGCTGGGGCTTGGCTATCGGCCATCAGCGCATGCGTGGAACCTTTCTGTCTCCACTGCCGATCCATACTGCGGAACTCCTAGCCGCTTGTTTTGCTCGCAGCAGGTCTGGAGCGAAACTCATCGGGACTGACAATTCGGTTGTCCTTTCCCGCAAATATACATCGTTTCCATGGCTGCTAGGCTGTGCTGCCAACTGGATCCTGCGCGGGACGTCCTTTGTCTACGTCCCGTCGGCGCTGAATCCCGCGGACGACCCCTCTCGGGGCCGCTTGGGGCTCTACCGCCCGCTTCTCCGTCTGCCGTACCGACCGACCACGGGGCGCACCTCTCTTTACGCGGACTCCCCGTCTGTGCCTTCTCATCTGCCGGTCCGTGTGCACTTCGCTTCACCTCTGCACGTCGCATGGAGACCACCGTGAACGCCCACCGGAACCTGCCCAAGGTCTTACATAAGAGGACTCTTGGACTTTCAGCAATGTCAATGACCGACCTTGAGGCATACTTCAAAGACTGCGTGTTTAATGAGTGGGAGGAGTTGGGGGAGGAGATTAGGTTAAAGGTCTTTGTACTAGGAGGCTGTAGGCATAAATTGGTCTGTTCACCAGCACCATGCAACTTTTTCACCTCTGCCTAGTCATCTCTTGTTCATGTCCTACTGTTCAAGCCTCCAAGCTGTGCCTTGGGTGGCTTTAGGGCATG---------------------------------------------------------------------------GACATTGACCCTTATAAAGAATTTGGAGCTTCTGCGGAGTTACTCTCTTTCTTGCCTAATGACTTCTTTCCGTCGGTTCGAGATCTCCTAGACACCGCCGCTGCTTTGTATCGGGAAGCCTTAGAGTCTCCTCAACATTGCTCGCCTCACCATACAGCAATCAGGCAAGCTGTGTTGTGCTGGGGGGAATTAATGACTCTAGCTTCCTGGGTGAATAATAATTTACAAGATCCAGCATCCAGAGACCTAGTAGTTAATTATGTTAACACTCACATGGCACTAAAGATCAGGCAATTATTGTGGTTTCACGTTTCCTGTATTATGTTTGGGAGAAACACTGTTCTTGAATATTTGGTGTCCTTTGGAGTGTGGATTCGCACTCCTCCTGCATACAGACCACCAAATGCCCCTATCTTATCAACACTTCCGGAAACTACTGTTGTTAGACGA------CGAGGCAGGTCCCCTGGAAGAAGAACTCCCTCGCCTCGCAGACGAAGATCTCAATCACCGCGTCGCAGAAGATCTCAATCTCGGGAATCCCAATGTTAGTATTCCTTGGACTCATAAGGTGGGAAACTTTACGGGGCTTTATTCTTCTACGGTACCTATCTTTAATCCTGAATGGCAAACTCCTTCTTTTCCCAACATACATTTGCAGGAAAACATCATTGATAGGTGTAAACAATTTGTGGGACCCCTCACAGCAAATGAAAACAGGAGACTAAAATTGATCATGCCTGCTAGGTTTTATCCTAATACTACTAAATATTTGCCCTTAGATAAAGGAATTAAACCTTATTATCCAGAGCAAGTAGTTAATCATTACTTCCAGACGAGACATTATTTACATACTCTTTGGAAGGCGGGTATCTTATATAAAAGAGAAACAACGCGTAGCGCCTCATTTTGTGGGTCACCATATTCTTGGGAACAAGAGCTACATCATGGGNNNNNNNNNNNNNNNNNNNNNNNNNNNNNNNNNNNNNNNNNN------------NNNNNNNNNCAATCCTCTGGGATTCTTTCCCGATCACCAGTTGGACCCTGCATTCAAAGCCAACTCCGACAATCCAGATTGGGACCTCAACCCACACAAGGACAACTGGCCGGACGCCAACAAGGTGGGAGTGGGAGCATTCGGGCCGGGATTCACTCCTCCCCATGGGGGACTATTGGGGTGGAGCCCTCAGGCTCAGGGCATACTCACATCNN------------------------------------TGCCAGCAGCTCCTCCTCCTGCCTCCACCAATCGGCAGGTAGGAAGGCAGCCCACTCCCCTTTCTCCACCTCTAAGAGACACTCATCCTCAAGCCATACAGTGG
>AB287320|Greenland|B5|0
AACTCCACCACGTTCCACCAAACTCTTCAAGATCCCAGAGTCAGGGCTCTGTACTTTCCTGCTGGTGGCTCCAGTTCAGGAACAGTGAACCCTGCTCAGAATACTGCCTCTTCCATATCGTCAATCTTATCGACGACTGGGGACCCTGTACCGAACATGGAGAACATCACATCAGGACTCCTAGGACCCCTGCTCGTGTTACAGGCGGGGTTTTTCTTGTTGACAAGAATCCTCACAATACCGCAGAGTCTAGACTCGTGGTGGACTTCTCTCAGTTTTCTAGGGGGAACACCCGTGTGTCTTGGCCAAAATTCGCAGTCCCAAATCTCCAGTCACTCACCAACCTGTTGTCCTCCAATCTGTCCTGGTTATCGCTGGATGTATCTGCGGCGTTTTATCATCTTCCTTTGCATCCTGCTGCTATGCCTCATCTTCTTGTTGGTTCTTCTGGACTATCAAGGTATGTTGCCCGTTTGTCCTCTAATTCCAGGATCATCAACAACCAGCACCGGACCATGCAAAACCTGCACGACTCCTGCTCAAGGAACCTCTATGTTTCCCTCATGTTGCTGTACAAAACCTACGGACGGAAACTGCACCTGTATTCCCATCCCATCATCTTGGGCTTTCGCAAAATACCTATGGGAGTGGGCCTCAGTCCGTTTCTCTTGGCTCAGTTTACTAGTGCCATTTGTTCAGTGGTGCGTAGGGCTTTCCCCCACTGTCTGGCTTTCAGTTATATGGATGATGTGGTATTGGGGGCCAAGTCTGTACAACATCTTGAGTCCCTTTATGCCGCTGTTACCAATTTTCTTTTGTCTTTGGGTATACATTTAAACCCTCATAAGACAAAACGTTGGGGTTACTCCCTTAACTTCATGGGATATGTAATTGGCAGTTGGGGCACATTACCTCAAGAACACATCGTATCAAAAATCAAACAATGTTTTAGAAAACTTCCTGTAAACAGGCCTATTGATTGGAAGGTGTGTCAACGAATTGTGGGTCTTTTGGGATTTGCTGCCCCTTTTACACAATGTGGGTATCCTGCTTTAATGCCTTTATATGCATGTATACAGGCTAAACAGGCTTTTACTTTCTCACCAACTTATAAGGCCTTTCTGAACAAACAATATCTGACCCTTTACCCCGTTGCTCGGCAACGGTCAGGTCTGTGCCAAGTGTTTGCTGACGCAACCCCCACTGGTTGGGGCTTGGCTATGGGCCATCAGCGCATGCGTGGAACCTTTGTGTCTCCTCTGCCGATCCATACTGCGGAACTCCTAGCCGCTTGTTTTGCTCGCAGCCGGTCTGGAGCGAAACTCATCGGGACTGACAATTCGGTTGTCCTTTCCCGCAAATATACATCGTTTCCATGGCTGCTAGGCTGTGCTGCCAACTGGATCCTGCGCGGGACGTCCTTTGTTTACGTCCCGTCGGCGCTGAATCCCGCGGACGACCCCTCTCGGGGCCGCTTGGGGCTCTACCGCCCGCTTCTCCGTCTGCCGTACCGCCCGACCACGGGGCGCACCTCTCTTTACGCGGACTCCCCGTCTGTGCCTTCTCACCTGCCGGTCCGTGTGCACTTCGCTTCACCTCTGCACGTCGCATGGAGACCACCGTGAACGCCCACCGGAACCTGCCCGAGGTCTTACATAAGAGGACTCTTGGACTTTCAGCAATGTCAATGACCGACCTTGAGGCATACTTCAAAGACTGTGTGTTTACTGAGTGGGAGGAGTTGGGGGAGGAGATGAGGTTAAAGGTCTTTGTACTAGGAGGCTGTAGGCATAAATTGGTCTGTTCACCAGCACCATGCAACTTTTTCACCTCTGCCTAGTCATCTCTTGTTCATGTCCTACTGTTCAAGCCTCCAAGCTGTGCCTTGGGTGGCTTTAGGGCATG---------------------------------------------------------------------------GACATTGACACTTATAAAGAATTTGGAGCTTCTGTGGAGTTACTCTCTTTCCTGCCTTCTGACTTCTTTCCGTCGGTTCGAGATCTCCTAGACACCGCCACTGCTTTGTATCGGGAAGCCTTAGAGTCTCCTGAACATTGCTCGGCTCACCATACAGCACTCAGGCAAGCTATTGTGTGCTGGGGGGAATTAACGACCCTAGGTACCTGGGTGGGTAATAATTTACAAGATCCAGCATCCAGAGACCAAGTAGTCAATTATGTTAACACTAACATGGGACTAAAGATTAGACAATTATTGTGGTTTCATATTTCCTGTATTACCTTTGGAAGAGAAACTGTTCTTGAATATTTGGTGTCCTTTGGAGTGTGGATTCGCACTCCTCCTGCATATAGACCACCAAATGCCCCTATCTTATCAACACTTCCGGAAACTACTGTTGTTAGACGA------CGAGGCAGGTCCCCTAGAAGAAGAACTCCCTCGCCTCGCAGACGAAGATCTCAATCGCCGCGTCGCAGAAGATCTCAATCTCGGGGATCCCAATGTTAGTATTCCTTGGACTCATAAGGTGGGAAACTTTACGGGGCTTTATTCTTCTACGGTACCTGTCTTTAATCCTGAATGGCAAACTCCTTCTTTTCCAAACATACATTTGCAGGAGAACATTATTGATAGGTGTAAACAATTTGTGGGACCCCTCACAGTAAATGAAAACAGGAGACTAAAATTGATCATGCCTGCTAGGTTTTATCCTAATACTACTAAATATTTGCCCTTAGATAAAGGAATTAAACCTTATTATCCAGAGCATGTAGTTAATCATTACTTCCAGACGAGACATTATTTACATACTCTTTGGAAGGCAGGTATCTTATATAAAAGAGAAACTACACGTAGTGCCTCATTCTGTGGGTCACCCTATTCGTGGGAACAAGAGCTACATCATGGGNNNNNNNNNNNNNNNNNNNNNNNNNNNNNNNNNNNNNNNNNN------------NNNNNNNNNCAATCCTCTGGGATTCTTTCCCGATCACCAGTTGGACCCTGCATTCAAAGCCAACTCCGACAATCCAGATTGGGACCTCAACCCACACAAGGACAACTGGCCAGACGCCAACAAGGTGGGAGTGGGAGCATTCGGGCCGGGATTCACTCCTCCCCACGGGGGATTATTGGGGTGGAGCCCCCAGGCTCAGGGCATACTGACATCNN------------------------------------TGCCAGCAGCTCCTCCTCCTGCCTCCACCAATCGGCAGGTGGGGAGGCGGCCTACGCCCATTTCTCCACCTCTAAGAGACACTCATCCTCAAGCCATGCAGTGG
>AB287321|Greenland|B5|0
AACTCCACCACGTTCCACCAAACTCTTCAAGATCCCAGAGTCAGGGCTCTGTACTTTCCTGCTGGTGGCTCCAGTTTAGGAACAGTGAACCCTGCTCAGAATACTGCCTCTTCCATATCGTCAATCTTATCGAAGACTGGGGACCCTGTACCGAACATGGAGAACATCGCATCAGGACTCCTAGGACCCCTGCTCGTGTTACAGGCGGGGTTTTTCTTGTTGACAAAAATCCTCACAATACCGCAGAGTCTAGACTCGTGGTGGACTTCTCTCAGTTTTCTAGGGGGAGCACCCGTGTGTCTTGGCCAAAATTCGCAGTCCCAAATCTCCAATCACTCACCAACCTGTTGTCCTCCAATCTGTCCTGGTTATCGCTGGATGTGTCTGCGGCGTTTTATCATCTTCCTTTGCATCCTGCTGCTATGCCTCATCTTCTTGTTGGTTCTTCTGGACTATCAAGGTATGTTGCCCGTTTGTCCTCTAATTCCAGGATCATCAACCACCAGCACGGGACCATGCAAAACCTGCACGACTCCTGCTCAAGGAACCTCTATGTTTCCCTCATGTTGCTGTACAAAACCTACGGACGGAAACTGCACCTGTATTCCCATCCCATCATCTTGGGCTTTCGCAAAATACCTATGGGAGTGGGCCTCAGTCCGTTTCTCTTGGCTCAGTTTACTAGTGCCCTTTGTTCAGTGGTTCGTAGGTCTTTCCCCCACTGTCTGGCTTTCAGTTATATGGATGATGTGGTATTGGGGGCCAAGTCTGTACAACATCTTGAAGCCCTTTATACCGCTGTTACCAATTTTCTTTTGTCTTTGGGTGTACATTTAAACCCTCATAAAACAAAACGTTGGGGTTACTCCCTTAACTTCATGGGATATGAAATTGGCAGTTGGGGTACATTACCTCAAGAACACATCGTGTCAAAAATCAAACAATGTTTTAGAAAACTTCCTGTAAACAGGCCTATTGATTGGAAAGTGTGTCAACGAATTGTGGGTCTTTTGGGATTTGCTGCACCTTTTACACAATGTGGGTATCCTGCTTTAATGCCTTTATATGCATGTATACAAGCTAAACAGGCTTTTACTTTCTCACCAACTTATAAGGCCTTTCTAAACAAACAGTATCTGAACCTTTACCCCGTTGCTCGGCAACGGTCAGGTCTGTGCCAAGTGTTTGCTGACGCAACCCCCACTGGCTGGGGCTTGGCTATCGGCCATCAGCGCATGCGTGGGACCTTTGTGTCTCCTCTGCCGATCCATACTGCGGAACTCCTAGCCGCTTGTTTCGCTCGCAGCAGGTCTGGAGCGAAACTCATCGGGACTGACAATTCGGTTGTCCTTTCCCGCAAATATACATCGTTTCCATGGCTGCTAGGCTGTGCTGCCAACTGGATCCTGCGCGGGACGTCCTTTGTTTACGTCCCGTCGGCGCTGAATCCCGCGGACGACCCCTCCCGGGGCCGCTTGGGGCTCTACCGCCCACTTCTCCGTCTGCCGTTCCGACCGACCACGGGGCGCACCTCTCTTTACGCGGACTCCCCGTCTGTGCCTTCTCACCTGCCGGTCCGTGTGCACTTCGCTTCACCTCTGCACGTCGCATGGAGACCACCGTGAACGCCCACCGGAACCTGCCCGAGGTCTTACATAAGAGGACTCTTGGACTTTCAGCAATGTCAATGACCGACCTTGAGGCATACTTCAAAGACTGTGTGTTTAATGAGTGGGAGGAGTTGGGGGAGGAGATGAGGTTAAAGGTCTTTGTACTAGGAGGCTGTAGGCATAAATTGGTCTGTTCACCAGCACCATGCAACTTTTTCACCTCTGCCTAGTCATCTCTTGTTCATGTCCTACTGTTCAAGCCTCCAAGCTGTGCCTTGGGTGGCTTTAGGACATG---------------------------------------------------------------------------GACATTGACCCTTATAAAGAATTTGGAGCTTCTGTGGAGTTACTCTCTTTCTTGCCTGCTGACTTCTATCCGTCGGTTCGAGATCTCCTAGATACCGCCGCTGCTTTGTATCGGGAAGCCTTAGAGTCTCCTGAACATTGCTCGCCCCATCATACAGCACTCAGGCAAGCTATTTTATGCTGGGTGGAATTAATGACTCTAGCTACCTGGGTGGGTAATAATTTAGAAGATCCAGCATCCAGAGACCTAGTAGTCAATTATGTTAACACTAACATGGGACTAAAGATCAGACAATTATTGTGGTTTCACATTTCCTGTCTTACCTTTGGAAGAGAGACTGTTCTTGAATATTTGGTGTCCTTTGGAGTGTGGATTCGCACTCCTCCTGCATATAGACCACCAAATGCCCCTATCTTATCAACACTTCCGGAAACTGCTATTATTAGACGA------CGAGGCAGGAGCCCTAGAAGAAGAACTCCCTCGCCTCGCAGACCCAGATCTCAATCACCGCGTCGCAGAAGATCTCAATCTCGGGGACCCCAATGTTAGTATTCCTTGGACTCATAAGGTGGGAAACTTTACGGGGCTTTATTCTTCTACGGTACCTGTCTTTAATCCTGAATGGCAAACTCCTTCTTTTCCTAACATTCATTTGCAGGAGGATATTATTGATAGGTGTACACAATTTGTGGGACCCCTCACACCAAATGAGAACAGGAGACTGAAAATGATCATGCCTGCTAGGTTTTATCCTAATGCTACTAAATATTTGCCCTTGGATAAAGGAATTAAACCTTATTATCCAGAGCATGTAGTTAATCATTACTTCCAGACGAGACATTATTTACATACTCTTTGGAAGGCGGGTATCTTATATAAAAGAGAAACTACGCGTAGCGCCTCATTTTGTGGGTCACCATATTCTTGGGAACAAGAGCTACATCATGGGNNNNNNNNNNNNNNNNNNNNNNNNNNNNNNNNNNNNNNNNNN------------NNNNNNNNNCAATCCTCTGGGATTCTTTCCCGATCACCAGTTGGACCCTGCATTCAAAGCCAACTCCGACAATCCAGATTGGGACCTCAACCCACACAAGGACAACTGGCCAGACGCCAACAAGGTGGGAGTGGGAGCATTCGGGCCGGGATTCACTCCTCCCCATGGGGGATTATTGGGGTGGAGCCCTCAGGCTCAGGGCATACTCACCTCNN------------------------------------TGCCAGCAGCTCCTCCTCCTGCCTCCACCAATCGGCAGGTAGGAAGGCTGCCTACTCCCCTTTCTCCACCTCTAAGAGACACTCATCCTCAAGCCATGCAGTGG
>DQ463789|Canada|B5|0
AACTCCACCACGTTCCACCAAACTCTTCAAGATCCCAGAGTCAGGGCTCTGTACTTTCCTGCTGGTGGCTCCAGTTCAGGAACAGTAAACCCTGCTCAAAATACTGCCTCTTCCATATCGTCAATCTTATCGAAGACTGGGGACCCTGTACCGAACATGGAGAACATCGCATCCGGACTCCTAGGACCCCTGCTCGTGTTACAGGCGGGGTTTTTCTTGTKGACAAAAATCCTCACAATACCGCAGAGTCTAGACTCGTGGTGGACTTCTCTCAATTTTCTAGGGGGAACACCCGTGTGTCTTGGCCAAAATTCGCAGTCCCAAATCTCCAATCACTCACCAACCTGTTGTCCTCCAATTTGTCCTGGTTATCGCTGGATGTGTCTGCGGCGTTCTATCATCTTCCTTTGCATCCTGCTGCTATGCCTCATCTTCTTGTTGGTTCTTCTGGACTATCAAGGTATGTTGCCCGTTTGTCCTCTAATTCCAGGATCATCAACCACCAGCACCGGACCATGCAAGACCTGCACGACTCCTGCTCAAGGAACCTCTATGTTTCCCTCATGTTGCTGTACAAAACCTACGGACGGAAATTGCACCTGTATTCCCATCCCATCATCTTGGGCTTTCGCAAAATACCTATGGGAGTGGGCCTCAGTCCGTTTCTCTTGGCTCAGTTTACTAGTGCCATTTGTTCAGTGGTTCGTAGGGCTTTCCCCCACTGTCTGGCTTTCAGTTATATGGATGATGTGGTATTGGGGGCCAAGTCTGTACAACATCTTGAGTCCCTTTATGCCGCTGTTACCAATTTTCTTTTGTCTTTGGGTATACATTTAAACCCTCATAAAACAAAACGTTGGGGTTACTCCCTTAACTTCATGGGATATGTAATTGGAAGTTGGGGCACATTACCTCAAGAACACATCGTGTCAAAAATCAAACAATGTTTTAGAAAACTTCCTGTTAACAGACCTATTGATTGGAAGGTGTGTCAACGAATTGTGGGCCTTTTGGGATTTGCTGCCCCTTTTACACAATGTGGGTATCCTGCTTTAATGCCTTTATATGCATGTATCCAAGCTAAACAGGCTTTTACTTTCTCGCCAACTTATAAGGCCTTTCTACGCAACCAATATCTGAACCTTTACCCCGTTGCTCGGCAACGGCCAGGTCTGTGCCAAGTGTTTGCTGACGCAACCCCCACTGGCTGGGGCTTGGCTATCGGCCATCAGCGCATGCGTGGAACCTTTGTGTCTCCTCTGCCGATCCATACTGCGGAACTCCTAGCCGCTTGTTTTGCTCGCAGCAGGTCTGGAGCGAAACTCATCGGAACTGACAATTCGGTTGTCCTTTCCCGCAAATATACATCGTTTCCATGGCTGCTAGGCTGTGCTGCCAACTGGATCCTGCGCGGGACGTCCTTTGTTTACGTCCCGTCGGCGCTGAATCCCGCGGACGACCCCTCTCGGGGCCGCTTGGGGCTCTACCGCCCGCTTCTCCGTCTGCCGTATCGACCGACCACGGGGCGCACCTCTCTTTACGCGGACTCCCCGTCTGTGCCTTCTCATCTGCCGGTCCGTGTGCACTTCGCTTCACCTCTGCACGTCGCATGGAGACCACCGTGAACGCCCACCGGAACCTGCCCAAGGTCTTACATAAGAGGACTCTTGGACTTTCAGCAATGTCAACGACCGACCTTGAGGCATACTTCAAAGACTGTGTATTTACTGAGTGGGAGGAGTTGGGGGAGGAGATGAGGTTAAAGGTCTTTGTACTAGGAGGCTGTAGGCATAAATTGGTCTGTTCACCAGCACCATGCAACTTTTTCACCTCTGCCTAATCATCTCTTGTTCATGTCCTACTGTTCAAGCCTCCAAGCTGTGCCTTGGGTGGCTTTAGGGCATG---------------------------------------------------------------------------GACATCGACCCTTATAAAGAATTTGGCGCTACTGTGGAGTTACTCTCTTTTTTGCCTACTGACTTCTTTCCGTCGGTTCGAGATCTCCTAGACACCGCCGCTGCTTTGTTTCGGGAAGCCTTAGAGTCCCCTGAACATTGCTCACCTCACCATACAGCACTCAGGCAAGCTATTTTGTGCTGGGGGGAATTAATGACTCTAGCTACCTGGGTGGGTAATAATTTAGAAGATCAAGCATCCAGAGACCTAGTAGTCAATTATGTTAACACTAATATGGGACTAAAGATCAGGCAATTATTGTGGTTTCACGTTTCCTGTATTATCTTTGGGAGAGACATTGTTCTTGAATATTTGGTGTCCTTTGGAGTGTGGATTCGCACTCCTCCTGCATATAGACCACCAAATGCCCCTATCTTATCAACACTTCCGGAAACTACTGTTGTTAGACGA------CGAGGCAGGTCCCCTAGAAGAAGAACTCCCTCGCCTCGCAGACGACGATCTCAATCGCCGCGTCGCAGAAGATCTCAATCTCGGGAATCCCAATGTTAGTATTCCTTGGACTCATAAGGTGGGAAACTTTGCGGGTCTTTACTCTTCTACGGTACCTGTCTTTAATCCTGAATGGCAAACTCCTTCTTTTCCTAACATACATTTGCAGGAGAACATTATTGATAGATGTGAACAATTTGTGGGACCCCTCACAGTAAATGAAAAAAGGAGACTAAAATTGATCATGCCTGCTAGGTTTTATCCTAATACTACTAAATATTTGCCCTTAGATAAAGGAATTAAACCTTATTATCCAGAGCATGTAGTTAATCATTACTTCCAGACGAGACATTATTTACATACTCTTTGGAAGGCGGGTATCTTATATAAAAGAGAAACAACGCGTAGCGCCTCATTTTGTGGGTCACCATATTCTTGGGAACAACAGCTACATCATGGGNNNNNNNNNNNNNNNNNNNNNNNNNNNNNNNNNNNNNNNNNN------------NNNNNNNNNCAATCCTCTGGGATTCTTTCCCGATCACCAGTTGGACCCTGCATTCAAAGCCAACTCCGACAATCCAGATTGGGACCTCAACCCACACAAGGACAACTGGCCGGACGCCAACAAGGTGGGAGTGGGAGCATTCGGGCCGGGATTCACTCCTCCCCATGGGGGACTATTGGGGTGGAGCCCTCAGGCTCAGGGCATTCTCACATCNN------------------------------------TGCCAGCAGCTCCTCCTCCTGCCTCCACCAATCGGCAGGTAGGAAGGCAGCCTACTCCTCTTTCTCCGCCTCTAAGAGACACTCATCCTCAAGCCATGCAGTGG
>DQ463792|Canada|B5|0
AACTCCACCACGTTCCACCAAACTCTTCAAGATCCCAGAGTCAGGGCTCTGTACTTTCCTGCTGGTGGCTCCAGTTCAGGAACAGTGAACCCTGCTCAGATTACTGCCTCTTCCATATCGTCAATCTTACCGAAGACTGGGGACCCTGTACCGAACATGGAGAACATCGCATCAGGACTCCTAGGACCCCTGCTCGTGTTACAGGCGGGGTTTTTCTTGTTGACAAAAATCCTCACAATACCGCAGAGTCTAGACTCGTGGTGGACTTCTCTCAATTTTCTAGGGGAGACACCCGTGTGTCTTGGCCAAAATTCGCAGTCCCAAATCTCCAGTCACTCACCAACCTGTTGTCCTCCAATTTGTCCTGGTTATCGCTGGATGTGTCTGCGGCGTTTTATCATCTTCCTTTGCATCCTGCTGCTATGCCTCATCTTCTTGTTGGTTCTTCTGGACTATCAAGGTATGTTGCCCGTTTGTCCTCTAATTCCAGGATCATCAACCACCAGCACCGGACCATGCAAGACCTGCACGACTCCTGCTCAAGGAACCTCTATGTTTCCCTCATGTTGCTGTACAAAACCTACGGACGGAAATTGCACCTGTATTCCCATCCCATCATCTTGGGCTTTCGCAAAATACCTATGGGAGTGGGCCTCAGTCCGTTTCTCTTGGCTCAGTTTACTAGTGCCATTTGTTCAGTGGTTCGTAGGGCTTTCCCCCACTGTCTGGCTTTCAGTTATATGGATGATGTGGTATTGGGGGCCAAGTCTGTACAACATCTTGAGTCCCTTTATGCCGCTGTTACCAATTTTCTTCTGTCTTTGGGTATACATTTGAACCCTCAGAAAACAAAACGTTGGGGTTACTCCCTTAACTTCATGGGATATGTAATTGGAAGTTGGGGCACATTACCGCAAGAACACATCGTGTCAAAAATCAAACAATGTTTTAGAAAACTTCCTGTAAACAGACCTATTGATTGGAAGGTGTGTCAACGAATTGTGGGTCTTTTGGGATTTGCTGCCCCTTTTACACAATGTGGGTATCCTGCTTTAATGCCTTTATATGCATGTATACAATCTAAACAGGCTTTTACTTTCTCGCCAACTTATAAGGCCTTTCTAAACAAACAATATTCGAACCTTTACCCCGTTGCTCGGCAACGGCCAGGTCTGTGCCAAGTGTTTGCTGACGCAACCCCCACTGGCTGGGGCTTGGCTATTGGCCATCAGCGCATGCGTGGAACCTTTGTGTCTCCTCTGCCGATCCATACTGCGGAACTCCTAGCCGCTTGTTTTGCTCGCAGCAGGTCTGGAGCGAAACTCATCGGGACTGACAATTCGGTTGTCCTTTCCCGCAAATATACATCGTTTCCATGGCTGCTAGGCTGTGCTGCCAACTGGATCCTGCGCGGGACGTCCTTTGTTTACGTCCCGTCGCCGCTGAATCCCGCGGACGACCCCTCTCGGGGCCGCTTGGGGCTCTACCGCCCGCTTCTCCGCCTGCCGTACCGACCGACCACGGGGCGTACCTCTCTTTACGCGGCCTCCCCGTCTGTGCCTTCTCATCTGCCGGTCCGTGTGCACTTCGCTTCACCTCTGCACGTCGCATGGAGACCACCGTGAACGCCCACCGGAACCTGCCCAAGGTCTTACATAAGAGGACTCTTGGACTTTCAGCAATGTCAATGACCGACCTTGAGGCATACTTCAAAGACTGTGTGTTTACTGAGTGGGAGGAGTTGGGGGAGGAGACTAGGTTAAAGGTCTTTGTACTAGGAGGCTGTAGGCATAAATTGGTCTGTTCACCAGCACCATGCAACTTTTTCACCTCTGCCTAATCATCTCTTGTTCATGTCCTACTGTTCAAGCCTCCAAGCTGTGCCTTGGGTGGCTTTAGGACATG---------------------------------------------------------------------------GACATTGACCCTTATAAAGAATTTGGAGCTACTGTGGAGTTACTCTCTTTTTTGCCTTCTGACTTCTTTCCGTCGGTTCGGGATCTCCTAGACACCGCCTCTGCTCTGTATAGGGAAGCCTTAGAGTCTCCGGAACATTGCTCGGCTCACCATACAGCACTCAGGCAAGCTATTTTGTGCTGGGGCGAATTAATGACTCTAGCTACCTGGGTGGGTAATAATTTAGACGATCCAGCATCCAGAGACCTAGTAGTCAATTATGTTAACACTAACATGGGACTAAAGATCAGGCAATTATTGTGGTTTCACATTTCCTGTCTTACCTTTGGGAGAGATACTGTTCTTGAATATTTGGTGTCCTTTGGAGTGTGGATTCGCACTCCTCCTGCATATAGACCACCAAATGCCCCTATCTTATCAACACTTCCGGAAACTACTGTTATTAGACAC------CGACGCAGGTCCCCTAGAAGAAGAACTCCCTCGCCTCGCAGACGAAGATCTCAATCACCGCGTCGCAGAAGATCTCAATCTCGGGAACCCCAATGTTAGTATTCCTTGGACTCATAAGGTGGGAAACTTTACGGGGCTGTATTCTTCTACGGTACCTGTCTTTAATCCTGAATGGCAAACTCCTTCTTTTCCTAACATACATTTGCAGGAGAACATTATTGATAGGTGTCAACAATTTGTGGGACCCCTTACAGTAAATGAAAACAGGAGACTAAAATTGATCATGCCTGCTAGGTTTTTTCCTAATACTACTAAATATTTGCCCTTAGATAAAGGAATCAAACCTTATTATCCCGAGCATGTAGTTAATCATTACTTCCAGACGAGACATTATTTACATACTCTTTGGAAGGCGGGTATCTTATATAAAAGAGAAACAACGCGTAGCGCCTCATTTTGTGGGACACCATATTCTTGGGAACAAGAGCTACATCATGGGNNNNNNNNNNNNNNNNNNNNNNNNNNNNNNNNNNNNNNNNNN------------NNNNNNNNNCAATCCTCTGGGATTCTTTCCCGATCACCAGTTGGACCCTGCGTTCAAAGCCAACTCCGACAATCCAGATTGGGACCTCAACCCACACAAGGACAACTGGCCGGACGCCAACAAGGTGGGAGTGGGAGCATTCGGGCCGGGATTCACTCCTCCCCATGGGGGACTATTGGGGTGGAGCCCTCAGGCTCAGGGCATACTCACATCNN------------------------------------TGCCAGCAGCTCCTCCTCCTGCCTCCACCAATCGGCAGGTAGGAAGGCAGCCTACTCCCATTTCTCCACCTCTAAGAGACACTCATCCTCAAGCCATGCAGTGG
>AB241117|Philippines|B3|0
AACTCCACCACGTTCCACCAAACTCTTCAAGATCCCAGAGTCAGGGCTCTGTACTTTCCTGCTGGTGGCTCCAGTTCAGGAACAGTGAACCCTGTTCAGAACACTGCCTCTTCCATATCGTCAATCTTATCGAAGACTGGGGACCCTGTACCGAACATGGAGAACATCACATCAGGACTCCTAGGACCCCTGCTCGTGTTACAGGCGGGGTTTTTCTTGTTGACAAAAATCCTCACAATACCACAGAGTCTAGACTCGTGGTGGACTTCTCTCAGTTTTCTAGGGGGAACACCCGTGTGTCTTGGCCAAAATTCGCAGTCCCAAATCTCCAGTCACTCACCAACCTGTTGTCCTCCGATTTGTCCTGGCTATCGCTGGATGTGTCTGCGGCGTTTTATCATATTCCTCTGCATCCTGCTGCTATGCCTCATCTTCTTGTTGGTTCTTCTGGACTATCAAGGTATGTTGCCCGTTTGTCCTCTAATTCCAGGATCATCAACCACCAGCACCGGACCATGCAGAACCTGCACGACTCCTGCTCAAGGAACCTCTACGTTTCCCTCCTGTTGCTGTACAAAACCTACGGACGGAAACTGCACCTGTATTCCCATCCCATCATCTTGGGCTTTCGCAAAATACCTATGGGAGTGGGCCTCAGTCCGTTTCTCTTGGCTCAGTTTACTAGTGCCATTTGTTCGGTGGTTCGTAGGGCTTTCCCCCACTGTCTGGCTTTCAGTTATATGGATGATGTGGTTTTGGGGGCCAAGTCTGTACAACATCTTGAGTCCCTTTATGCCGCTGTTACCAATTTTCTTTTGTCTTTGGGTATACATCTAAACCCTCATAAAACGAAAAGATGGGGCTATTCCCTTAACTTCATGGGATATGTAATTGGAAGTTGGGGCACTTTACCCCAGGAACATATTGTGTTGAAAATCAAACAATGTTTTAGAAAACTTCCTGTAAACAGGCCTATTGATTGGAAAGTGTGTCAACGAATTGTAGGTCTTTTGGGATTTGCTGCTCCTTTCACACAATGTGGTTATCCTGCTTTAATGCCTTTATATGCATGTATACAAGCTAAGCAGGCTTTTACTTTCTCGCCAACTTACAAGGCTTTTCTAAACAAACAGTATCTGACCCTTTACCCCGTTGCCCGGCAACGGCCAGGTCTGTGCCAAGTGTTTGCTGACGCAACCCCCACTGGCTGGGGCTTGGCCATAGGCCATCAGCGCACGCGAAGAACCTTTGTGTCTCCACTGCCGATCCATACTGCGGAACTCCTAGCTGCTTGTTTTGCTCGCAGCCGGTCTGGAGCGAAACTTATCGGGACCGACAATTCTGTCGTCCTGTCCCGTAAATATACATCGTTTCCATGGCTGCTAGGCTGTGCTGCCAACTGGATCCTGCGCGGGACGTCCTTTGTTTACGTCCCCTCGGCGCTGAATCCTGCGGACGACCCCTCCCGGGGCCGCTTGGGGCTCTACCGCCCGCTTCTCCGTCTGCCGTACCGACCGTCCACGGGGCGCACCTCTCTTTACGCGGACTCCCCGTCTGTGCCTTCTCATCTGCCGGACCGTGTGCACTTCGCTTCACCTCTGCACGTCGCATGGAGACCACCGTGAACGCCCACCGGAACCTGCCCAAGGTCTTGCATAAGAGGACTCTTGGACTTTTAGCAATGTCAACGACCGACCTTGAGGCATACTTCAAAGACTGTGTGTTTACTGAGTGGGAGGAGTCGGGGGAGGAGATTAGGTTAATGATTTTTGTATTAGGAGGCTGTAGGCATAAATTGGTCTGTTCACCAGCACCATGCAACTTTTTCACCTCTGCCTAATCATCTCATGTTCATGTCCTACTATTCAAGCCTCCAAGCTGTGCCTTGGGTGGCTTTGGGGCATG---------------------------------------------------------------------------GACATTGACCCGTATAAAGAATTTGGAGCTTCTACGGAGTTACTCTCTTTTTTGCCTTCTGACTTCTTTCCTTCTATTCGAGATCTTCTCGACACCGCCTCTGCTCTGTATCGGGAGGCCTTAGAGTCTCCGGAACACTGTTCACCTCACCATACGGCACTCAGGCAAGCTATTCTGTGTTGGGGTGAGTTGATGAATCTAGCCACCTGGGTGGGAAGTAATTTGGAAGATCCAGCATCCAGGGAATTAGTGGTCGGCTATGTCAATGTTAATATGGGCCTAAAACTCAGACAACTGTTGTGGTTTCACATTTCCTGTCTTACTTTTGGAAGAGAAACTGTTCTTGAATATTTGGTATCTTTTGGAGTGTGGATTCGCACTCCTCCTGCATATAGACCACCAAATGCCCCTATCTTATCCACACTTCCGGAAACTACTGTTATTAGACGA------AGAGGCAGGTCCCCTAGAAGAAGAACTCCCTCGCCTCGCAGACGAAGGTCTCAATCGCCGCGTCGCAGAAGATCTCAATCTCGGGAATCTCAATGTTAGTATTCCTTGGACTCATAAGGTGGGAAACTTTACGGGGCTTTATTCTTCTACGGTACCGGGCTTTAATCCTGAATGGCAAACTCCTTCTTTTCCTGACATTCATTTGCAGGAGGATATTGTTGATAGGTGTAAACAATTTGTGGGACCCCTCACAGTAAATGAAAACAGGAGACTAAAATTGATCATGCCTGCTAGGTTCTATCCTAATGTTACCAAATATTTGCCCTTAGATAAAGGAATTAAACCTTATTATCCAGAGCATGTAGTTAATCATTACTTTCAAACAAGACATTATTTACATACTCTTTGGAAGGCGGGTATCTTATATAAAAGAGAGACAACACGTAGCGCCTCATTTTGCGGGTCACCATATTCTTGGGAACAAGAGCTACAGCATGGGNNNNNNNNNNNNNNNNNNNNNNNNNNNNNNNNNNNNNNNNNN------------NNNNNNNNNCAATCCGCTGGGATTCTTTCCCGATCACCAGTTGGACCCTGCATTCAAAGCCAACTCCGACAATCCCGATTGGGACCTCAACCCACACAAGGACTACTGGCCGGACTCCAACAAGGTGGGAGTGGGAGCATTCGGGCCGGGATTCACTCCACCCCACGGGGGACTGTTGGGGTGGAGCCCTCAAGCTCAGGGCATACTCACAACNN------------------------------------TGCCAGCAGCTCCTCCTCCTGCCTCCACCAATCGGCAGGTAGCAAGGCCGCCTACTCCCCTGTCTCCACCTCTAAGGGACACTCATCCTCAGGCCACGCAGTGG
>DQ993686|Vietnam|B4|0
AACTCCACCACTTTCCACCAAACTCTTCAAGATCCCAGAGTCAGGGCTCTGTACTTTCCTGCTGGTGGCTCCAGTTCAGGAACAGTGAGCCCTGCTCAGAATACTGCCTCTGCCATATCGTCAACCTTCTCGAAGACTGGGGACCCTGTACCGAACATGGAGAACATCGCATCAGGACTCCTAGGACCCCTGCTCGTGTTACAGGCGGGGTTTTTCTCGTTGACAAAAATCCTCACAATACCACAGAGTCTAGACTCGTGGTGGACTTCTCTCAATTTTCTAGGGGGCACACCCGTGTGTCCTGGCCAAAATTCGCAGTCCCAAATCTTCAGTCACTCACCAACTTGTTGTCCTCCGATTTGTCCTGGTTATCGCTGGATGTGTCTGCGGCGTTTTATCATCTTCCTCTGCATCCTGCTGCTATGCCTCATCTTCTTGTTGGTTCTTCTGGACTATCAAGGTATGTTGCCCGTTTGTCCTCTAATTCCAGGATCATCAACCACCAGCACGGGACCATGCAAGACCTGCACAACTCCTGCTCGAAACCCCTCTATGTTTCCCTCATGTTGCTGTACAAAACCTACGGACGGAAACTGCACCTGTATTCCCATCCCATCATCTTGGGCTTTCGCAAAATACCTATGGGAGTGGGCCTCAGTCCGTTTCTCTTGGCTCAGTTTACTAGTGCCATTTGTTCAGTGGTTCGTAGGGCTTTCCCCCACTGTCTGGCTTTCAGTTATATGGATGATGTGGTATTGGGGGCCAAGTCTGTACAACATCTTGAGTCCCTTTATGCCGCTGTTACCAATTTTCTTTTGTCTTTGGGTATACATTTAAACCCTCACAAAACAAAAAGATGGGGATATTCCCTTAATTTCATGGGATATGTAATTGGGGGTTGGGGCTCCTTGCCACAGGAACATATTGTACAAAAAATCAAAACATGTTTTAGGAAACTTCCTGTAAACAGGCCTATTGATTGGAAAGTATGTCAACGAATTGTGGGTCTTTTGGGGTTCGCTGCCCCTTTTACACAATGTGGATATCCTGCTTTAATGCCTTTGTATGCATGTATACAAGCTAAACAGGCTTTTACTTTCTCGCCAACTTACAAGGCCTTTCTAAGTAAACAGTATCTGAACCTTTACCCCGTTGCTCGGCAACGGCCTGGTCTATGCCAAGTGTTTGCTGACGCAACCCCCACTGGTTGGGGCTTGGCCATAGGCCATCAGCGCATGCGCGGAACCTTTGTGTCTCCGCTGCCGATCCATACTGCGGAACTCCTAGCCGCTTGTTTTGCTCGCAGCCGGTCTGGAGCAAAACTTATCGGGACTGACAATTCTGTCGTGCTATCCCGCAAGTATACATCGTTTCCATGGCTGCTAGGCTGTGCTGCCAACTGGATCCTGCGCGGGACGTCCTTTGTTTACGTCCCGTCGGCGCTGAATCCCGCGGACGACCCCTCCCGGGGCCGCTTGGGGCTCTACCGCCCGCTCCTCCGTCTGCCGTACCGACCGACCACGGGGCGCACCTCTCTTTACGCGGACTCCCCGTCTGTGCCTTCTCATCTGCCGGACCGTGTGCACTTCGCTTCACCTCTGCACGTCGCATGGAGACCACCGTGAACGCCCACCGGAACCTGACAACGGTCTTACATAAGAGGACTCTTGGACTTTCAGCAATGTCAACGACCGACCTTGAGGCATACTTYAAAGACTGTGTGTTTACTGAGTGGGAGGAGTTGGGGGAGGAGATTARGTTAAAGGTCTTTGTACTAGGAGGCTGTAGGCATAAATTGGTCTGTTCACCAGCACCATGCAACTTTTTCACCTCTGCCTAATCATCTCATGTTCATGTCCTACTGTTCAAGCCTCCAAGCTGTGCCTTGGGTGGCTTTAGGGCATG---------------------------------------------------------------------------GACATTGACCCGTATAAAGAATTTGGAGCTTCTGCGGAGTTACTCTCTTTTTTGCCTTCTGACTTCTTTCCGTCTATTCGAGATCTCCTCGACACCGCCTCTGCTCTGTATCGGGAGGCCTTAGAGTCTCCGGAACACTGTTCACCTCACCATACGGCACTCAGGCAAGCTATTCTGTGTTGGGGTGAGTTAATGAATCTAGCCACCTGGGTGGGAAGTAATTTGGAAGACCCAGCATCCTGGGACTTTTTAGTCAGCTATGTCAATGTTAATATGGGCCTAAAAATCAGACAACTATTGTGGTTTCACATTTCCTGTCTTACTTTTGGAAGAGAAACTGTTCTTGAATATTTGGTGTCTTTTGGAGTGTGGATTCGCACTCCTCCTGCATATAGACCACCAAATGCCCCTATCTTATCAACACTTCCGGAAACTACTGTTGTTAGACGA------CGAGGCAGGTCCCCTAGAAGAAGAACTCCCTCACCTCGCAGACGAAGGTCTCAATCGCCGCGTCGCAGAAGATCTCAATCTCGGGAATCTCAATGTTAGTATTCCTTGGACTCATAAGGTGGGAAACTTTACGGGGCTTTATTCTTCTACGGTACCTAACTTTAATCCTGATTGGCAAACTCCTTCTTTTCCTGACATTCATTTGCAGGAGGAGATTGTTGATAGGTGTAAGCAATTTGTGGGACCCCTAACAGTAAATGAAATCAGGAGACTAAAATTAATAATGCCTGCTAGATTTTATCCCAAGGTTACCAAATACTTGCCCTTAGATAAAGGAATCAAACCCTATTATCCCGAGCATGTAGTTAATCATTACTTCCAGACGAGACATTATTTACATACTCTTTGGAAGGCGGGTATCTTATATAAAAGAGAGWCAACACGTAGCGCCTCATTTTGCGGGTCACCATATTCTTGGGAACAAGAGCTACAGCATGGGNNNNNNNNNNNNNNNNNNNNNNNNNNNNNNNNNNNNNNNNNN------------NNNNNNNNNCAATCCCCTGGGATTCTTCCCCGATCATCAGTTGGACCCTGCATTCAAAGCCAACTCAGAAAATCCAGATTGGGACTTCAATCCACACAAGGACAATTGGCCGGACGCCAACAAGGTGGGAGTGGGAGCATTCGGGCCAGGGTTCACCCCTCCCCATGGGGGCCTGTTGGGGTGGAGCCCTCAGGCTCAGGGCATACTCACAACNN------------------------------------TGCCAGCAGCACCTCCTCCTGCCTCCACCAATCGGCAGTCAGGAAGGCAGCCTACTCCCTTATCTCCACCTCTAAGGGACACTCATCCTCAGGCCATGCAGTGG
>AB111946|Vietnam|C1|0
AACTCAAGCACATTCCACCAAGCTCTGCTAGATCCCAAAGTGAGGGGCCTATACCTTCCTGCTGGTGGCTCCAGTTCCGGAACAGTAAACCCTGTTCAGACTACTGCCTCTCCCATATCGTCAATCTTCTCGAGGACTGGGGACCCTGCACCGAATATGGAGAGCACCACATCAGGATTCCTAGGTCCCCTGCTCGTGTTACAGGCGGGGTTTTTCTTGTTGACAAGAATCCTCACAATACCACAGAGTCTAGACTCGTGGTGGACTTCTCTCAATTTTCTGGGGGGAGCCCCCACGTGTCCTGGCCAAAATTTGCAGTCCCCAACCTCCAATCACTCACCAACCTCTTGTCCTCCAATTTGTCCTGGTTATCGCTGGATGTGTCTGCGGCGTTTTATCATATTCCTCTTCATCCTGCTGCTATGCCTCATCTTCTTGTTGGTTCTTCTGGACTACCAAGGTATGTTGCCCGTTTGTCCTCTACTTCCAGGAACATCAACTACCAGCATGGGACCATGCAAGACCTGCACGACACCTGCTCAAGGAACCTCTATGTTTCCCTCTTGTTGCTGTACCAAACCTTCGGACGGAAATTGCACTTGTATTCCCATCCCATCATCTTGGGCTTTCGCAAGATTCCTATGGGAGTGGGCCTCAGTCCGTTTCTCCTGGCTCAGTTTACTAGTGCCATTTGTTCAGTGGTTCGTAGGGCTTTCCCCCACTGTTTGGCTTTCAGTTATATGGATGATGTGGTATTGGGGGCGAAGTCTGTACAACATCTTGAATCCCTTTTTACCGCTGTTACCAATTTTCTTTTGTCTTTGGGTGTACATTTAAACCCTACTAAAACCAAACGTTGGGGTTACTCCCTTAACTTCATGGGATATGTAATTGGAAGTTGGGGCACCCTACCACAAGAACATATTGTACACAAAATCAAACAATGTTTTCGGAAACTTCCTCTTAATAGACCTATTGATTGGAAAGTCTGTCAACGAATTGTGGGGCTTCTGGGCTTTGCCGCTCCCTTTACACAATGTGGTTACCCAGCATTAATGCCTTTGTATGCATGTATACAAGCTAAGCAGGCTTTCACTTTCTCGCCAACTTATAAGGCCTTTCTGTGTAAACAATATCTGAACCTTTACCCCGTTGCTCGGCAACGGTCAGGTCTTTGCCAAGTGTTTGCTGACGCAACCCCCACTGGTTGGGGCTTGGCCATAGGCCATCAGCGCATGCGTGGAACCTTTGTGGCTCCTCTGCCGATCCATACTGCGGAACTCCTAGCAGCTTGTTTTGCTCGCAGCCGGTCTGGAGCAAAGCTTATCGGCACCGACAACTCTGTTGTCCTCTCTCGGAAATACACCTCCTTTCCATGGCTGCTAGGCTGTGCTGCCAACTGGATCCTGCGCGGGACGTCCTTTGTCTACGTCCCGTCGGCGCTGAATCCCGCGGACGACCCGTCTCGGGGCCGTTTGGGACTCTACCGTCCCCTTCTTCGTCTGCCGTTCCGGCCGACCACGGGGCGCACCTCTGCTTACGCGGTCTCCCCGTCTGTGCCTTCTCATCTGCCGGCCCGTGTGCACTTCGCTTCACCTCTGCACGTCGCATGGAGACCACCGTGAACGCCCGCCAGGTCTTGCCCAAGGTCTTACATAAGAGGACTCTTGGACTCTCAGCAATGTCAACGACCGACCTTGAGGCATACTTCAAAGACTGTGTATTTAAAGACTGGGAGGAGTTGGGGGAGGAGACTAGGTTAATGATCTTTGTACTAGGAGGCTGTAGGCATAAATTGGTCTGTTCACCAGCACCATGCAACTTTTTCACCTCTGCCTAATCATCTCATGTTCATGTCCCACTGTTCAAGCCTCCAAGCTGTGTCTTGGGTGGCTTTGGGGCATG---------------------------------------------------------------------------GACATTGACCCGTATAAAGAATTTGGAGCTTCTGTGGAGTTACTCTCTTTTTTGCCTTCTGACTTCTTTCCTAATATTCGTGATCTCCTCGACACCGCCTCTGCTCTGTTTCGGGAGGCATTAGAGTCTCCGGAACATTGTACACCTCACCATACAGCAATAAGGCAAGCTATTCTGTGTTGGGGTGAGTTGATGAATCTGGCCACCTGGGTGGGAAGTAATTTGGAAGATCCAGCATCCAGGGAATTAGTAGTAGGCTATGTCAATGTTAATATGGGCCTAAAATTCAGACAACTATTGTGGTTTCACATTTCCTGTCTTACTTTTGGAAGAGAAACTGTTCTTGAGTATTTGGTGTCTTTTGGAGTGTGGATTCGCACTCCTCCCGCTTACAGACCACCAAATGCCCCTATCTTATCAACACTTCCGGAAACTACTGTTGTTAGACGA------CGAGGCAGGTCCCCTAGAAGAAGAACTCCCTCGCCTCGCAGACGAAGGTCTCAATCGCCGCGTCGCAGAAGATCTCAATCTCGGGAATCTCAATGTTAATATTCCTTGGACTCATAAGGTGGGAAACTTTACTGGGCTTTATTCTTCTACTGTACCTGTCTTTAATCCTGACTGGCAAACTCCCTCTTTTCCTAACATTCATTTGAAAGAGGATATTATCAATAGATGTCAACAATATGTGGGCCCTCTTACAGTTAACGAAAAAAGGAGATTAAAATTGATCATGCCTGCTAGGTTCTATCCTAACCTTACCAAATATTTGCCCTTGGATAAAGGCATTAAACCTTATTATCCTGAACACATAGTTAATCATTACTTCCAAACTAGGCATTATTTACATACTCTGTGGAAGGCTGGTATTTTATATAAGAGAGAAACTACTCGCAGCGCCTCATTTTGTGGGTCACCATATTCTTGGGAACAAGAGCTACAGCATGGGNNNNNNNNNNNNNNNNNNNNNNNNNNNNNNNNNNNNNNNNNN------------NNNNNNNNNCAATCCTCTGGGATTCTTTCCCGATCATCAGTTGGACCCGGCATTCGGAGCCAATTCAAACAATCCAGATTGGGACTTCAACCCCAACAAGGATCATTGGCCAGCGGCAAACCAGGTAGGAGTGGGATCATTCGGGCCAGGGTTCACTCCACCACACGGCGGTCTTTTGGGGTGGAGCCCTCTGGCTCAGGGCATATTGACAACNN------------------------------------TACCAGCAGCGCCTCCTCCTGCCTCCACCAATCGGCAGTCAGGAAGACAGCCCACTCCCATCTCTCCACCTCTAAGAGACAGTCATTCTCAGGCAATGCAGTGG
>AB112066|Myanmar|C1|0
AACTCCAGCACATTCCACCAAGCTCTGCTAGATCCCAGAGTGAGGGGCCTATACTTTCCTGCTGGTGGCTCCAGTTCCGGAACAGTAAACCCTGTTCCGACTACTGCCTCTCCCATATCGTCAATCTTCTCGAGGACTGGGGACCCTGCACCGAATATGGAGAGCACCACATCAGGATTCCTAGGACCCCTGCTCGTGTTACAGGCGGGGTTTTTCTTGTTGACAAGAATCCTCACAATACCGCAGAGTCTAGACTCGTGGTGGACTTCTCTCAATTTTCTAGGGGGAGCACCCACGTGTCCTGGCCAAAATTTGCAGTCACCAACCTCCAATCACTCACCAACCTCTTGTCCTCCAATTTGTCCTGGTTATCGCTGGATGTGTCTGCGGCGTTTTATCATCTTCCTCTTCATCCTGCTGCTATGCCTCATCTTCTTGTTGGTTCTTCTGGACTACCAAGGTATGTTGCCCGTTTGTCCTCTACTTCCAGGAACATCAACTACCATCACGGGACCATGCAAGACCTGCACGAATCCTGCTCAAGGAACCTCTATGTTTCCCTCGTGCTGCTGTACAAAACCTTCGGACGGAAATGGCACTTGTATTCCCATCCCATCATCTTGGGCTTTCGCAAGATTCCTATGGGAGTGGGCCTCAGTCCGTTTCTCCTGGCTCAGTTTACTAGTGCCATTTGTTCAGTGGTTCGTAGGGCTTTCCCCCACTGTTTGGCTTTCAGTTATATGGATGATGTGGTATTGGGGGCCAAGTCTGTACAACATCTTGAAGCCCTTTTTACCTCTATTACCAATTTTCTTTTGTCTTTGGGTATACATTTAAACCCTAATAAAACCAAACGTTGGGGCTACTCCCTTAACTTCATGGGATATGTGATTGGAAGTTGGGGTACCTTGCCACAGGAACATATTGTACAAAAATTGAAACAATGTTTTCGAAAACTTCCTATAAATAGACCTATTGATTGGAAAGTATGTCAACGCATTGTGGGGCTTCTGGGCTTTGCCGCTCCCTTTACACAATGTGGTTACCCAGCATTAATGCCTTTGTATGCATGTATACAAGCTAAGCAGGCTTTCACTTTCTCGCCAACTTACAAGACCTTTCGGTGTGAGCAATATCTGAACCTTTACCCCGTTGCTCGGCAACGGTCAGGTCTTTGCCAAGTGTTTGCTGACGCAACCCCCACTGGTTGGGGCTTGGCCATGGGCCATCAGCGCATGCGTGGAACCTTTGTGGCTCCTCTGCCGATCCATACTGCGGAACTCCTAGCAGCTTGTTTTGCTCGCAGCCGGTCTGGAGCGAAACTTATCGGCACCGACAACTCTGTTGTCCTCTCTCGGAAATACACCTCCTTTCCATGGCTGCTAGGCTGTGCTGCCAACTGGATCCTGCGCGGGACGTCCTTTGTCTACGTCCCGTCGGCGCTGAATCCCGCGGACGACCCGTCTCGGGGCCGTTTGGGACTCTACCGTCCCCTTCTTCGTCTGCCGTTCCGACCGACCACGGGGCGCACCTATCTTTACGCGGTATCCCCGTCTGTGCCTGCTCATCTGCCGGACCGTGTGCACTTCGCTTCACCTCTGCACGTCGCATGGAGACCACCGTGAACGCCCGCCAGGTCTTGCCCAAGGTCTTACATAAGAGGACTCTTGGACTCTCAGCAATGTCAACGACCGACCTTGAGGCATACTTCAAAGACTGTGTATTTAAAGACTGGGAGGAGTTGGGGGAGGAGATTAGGTTAATGATTCTTGTACTGAGAGGCTGTAGGCATAAATTGGCCTGTTCACCAACACCATGCAACTTTTTCACCTCTGCCTAATCATCTCATGTTCATGTCCCACTGTTCAAGCCTCCAAGCTGTGCCTTGGGTGGCTTTGGGGCATG---------------------------------------------------------------------------GACATTGACCCGTATAAAGAATTTGGAGCTTCTGTGGAGTTACTCTCTTTTTTGCCTTCTGACTTCTTTCCGTCTGTTCGGGATCTCCTCGACACTGCCTCTGCTCTGTATCGGGAGGCCTTAGAGTCTCCGGAACATTGTTCACCTCATCATACAGCACTAAGGCAAGCTATTCTGTGTTGGGTTGAGTTGATGAATCTAGCCACCTGGGTGGGAAGTAATTTGGAAGACCCAGCATCCAGGGAATTAGTACTAAGCTATGTCAATGTTAACATGGGCCTAAAAATCAGACAGCTGTTGTGGTTTCACATTTCCTGTCTTACTTTTGGAAGAGAAACTGTTCTTGAGTATTTGGTGTCTTTTGGAGTGTGGATTCGCACTCCACCCGCTTACAGACCACCAAATGCCCCCATCTTATCAACACTCCCGGAAACTACTGTTGTTAGACGA------CGAGGCAGGTCCCCTAGAAAGAGAACTCCCTCGCCTCGCAGACGAAGGTCTCAATCGCCGCGTCGCAGAAGATCTCAATCTCGGGAATCTCAATGTTAGTATCCCTTGGACTCATAAGGTGGGAAACTTTACTGGGCTTTATTCTTCTACTGTACCTGTCTTTAATCCTGACTGGCAAACTCCCTCTTTTCCTCACATTCATTTGAAAGAGGATATTATCAACAGATGTCAACAATTTGTAGGCCCTCTTACAGTTAATGAAAAAAGGAGATTAAAATTGATTATGCCTGCTAGGTTCTATCCTAACCTTACCAAATATTTACCCTTAGATAAAGGCATTAAACCTTATTATCCTGAACATACAGTTAATCATTACTTCCAAACTAGACACTATTTACATACTCTGTGGAAGGCTGGTATTTTATATAAGAGAGAAACTACACGCAGCGCCTCATTTTGTGGGTCACCATATTCTTGGGAACAAGAGCTACAGCATGGGNNNNNNNNNNNNNNNNNNNNNNNNNNNNNNNNNNNNNNNNNN------------NNNNNNNNNCAATCCTCTGGGATTCTTTCCCGATCACCAGTTGGACCCAGCGTTCAGAGCCAATTCAAACAATCCAGATTGGGACTTCAACCCCAACAAGGATCAATGGCCAGCGGCAAACCAGGTAGGAGTGGGATCATTCGGGCCAGGGTTCACTCCACCACACGGCAGTCTTTTGGGGTGGAGCCCTCAGGCTCAGGGCATATTGACAACNN------------------------------------TGCCAGCAGCGCCTCCTCCTGCCTCCACCAATCGGCAGTCAGGAAGACAGCCTACTCCCATCTCTCCACCTCTAAGAGACAGTCATCCTCAGGCCATGCAGTGG
>AB112472|Thailand|C1|0
AACTCCAGCACATTCCACCAAGCTCTGCTAGATCCCAGAGTGAGGGGACTGTACTTTCCTGCTGGTGGCTCCAGTTCCGGAACAGTAAACCCTGTTCCGACTACTGCCTCTCCCATATCGTCAATCTTCTCGAGGACTGGGGACCCTGCACCGAACATGGAGAGCACCACATCAGGATTCCTAGGACCCCTGCTCGTGTTACAGGCGGGGTTTTTCTTGTTGACAAGAATCCTCACAATACCACAGAGTCTAGACTCGTGGTGGACTTCTCTCAATTTTCTAGGGGGAGCACCCACGTGTCCTGGCCAAAATTTGCAGTCCCCAACCTCCAATCACTCACCAACCTCTTGTCCTCCAATTTGTCCTGGTTATCGCTGGATGTGTCTGCGGCGTTTTATCATCTTCCTCTTCATCCTGCTGCTATGCCTCATCTTCTTGTTGGCTCTTCTGGACTACCAAGGTATGTTGCCCGTTTGTCCTCTACTTCCAGGAACATCAACTACCAGCACGGGACCATGCAAGACCTGCACGACTCCTGCTCAAGGAACCTCTATGTTTCCCTCATGTTGCTGTACAAAACCTTCGGACGGAAATTGCACTTGTATTCCCATCCCATCATCTTGGGCTTTCGCAAGATTCCTATGGGAGTGGGCCTCAGTCCGTTTCTCCTGGCTCAGTTTACTAGTGCCATTTGTTCAGTGGTTCGTAGGGCTTTCCCCCACTGTTTGGCTTTCAGTTATATGGATGATGTGGTATTGGGGGCCAAGTCTGTACAACATCTTGAATCCCTTTTTACCGCTGTTACCAATTTTCTTTTGTCTTTGGGTATACATTTAAACCCTACTAAAACTAAACGTTGGGGCTACTCCCTTAATTTCATGGGATATGTAATTGGAAGTTGGGGTTCTTTACCACAGGAACATATTGTACACAAAATCAAACAATGTTTTCGGAAACTTCCTATAAATAGACCTATTGATTGGAAAGTATGTCAACGAATTGTGGGGCTTCTGGGCTTTGCCGCTCCCTTTACACAATGGGGGTACCCAGCATTAATGCCTTTGGATGCATGTATACAAGCTAAACAGGCTTTCACTTTCTCGCCAACTTACAAGGCCTTTCTGTGTAAACAATATATGAACCTTTACCCCGTTGCTCGGCAACGGCCAGGTCTTTGCCAAGTGGTTGCTGATGCAACCCCCACTGGTTGGGGCTTGGCCATAGGCCATCAGCGCATGCGTGGAACCTTTGTGGCTCCTCTGCCGATCCATACTGCGGAACTCCTAGCAGCTTGTTTTGCTCGCAGCCGGTCTGGAGCAAACCTTCTCGGCACCGACAACTCTGTTGTCCTCTCTCGGAAATACACCTCCTTTCCATGGCTGCTAGGCTGTGCTGCCAACTGGATCCTGCGCGGGACGTCCTTTGTCTACGTCCCGTCGGCGCTGAATCCCGCGGACGACCCGTCTCGGGGCCGTTTGGGACTCTACCGTCCCCTTCTGCGTCTGCCGTTCCGGCCGACCACGGGGCGCACCTCTCTTTACGCGGTCTCCCCGTCTGTGCCTTCTCATCTGCCGGACCGGGGGCACTTCGCTACACCTCTGCACGAGGCATGGAGACCACCGTGAACGCCCGCCAGGTCTTGCCCAAGGCCTTACATAAGAGGACTCTGGGACTCTCAGCAATGTCAACGACCGACCTTGAGGCATACTTCAAAGACTGTGTATTTAAAGACTGGGAGGAGATGGGGGAGGAGACTAGATTAAAGATCTTTGTACTGGGAGGCTGTAGGCATAAATTGGTCTGTTCACCAGCACCATGCAACTTTTTCACCTCTGCCTAATCATCTCATGTTCATGTCCTACTGTTCAAGCCTCCAAGCTGTGCCTTGGGTGGCTTTGGGGCATG---------------------------------------------------------------------------GACATTGACCCGAATAAAGAATTTGGAGCTTCTGTGGAGTTACTCTCTTTTTTGCCTTCTGACTTCTTTCCTTCTATTCGTGATCTCCTCGACACCGCATCTGCTCTGTATCGGGAGGCCTTAGAGTCTCCGGAACATTGTTCACCTCACCATACAGCACTAAGGCAAGCTATTCTGTGTTGGGGTGAGTTGATGAATCTGGCCACCTGGGTGGGAAGTAATTTGGAAGACCCAGCATCCAGGGAATTAGTAGTAAGCTATGTCAATGTTAATATGGGCCTGAAAATCAGACAACTATTGTGGTTTCACATTTCCTGTCTTACTTTTGGAAGAGAAACTGTTCTTGAGTATTTGGTGTCTTTTGGAGTGTGGATTCGCACTCCTCCCGCTTACAGACCACCAAATGCTCCTATCTTATCAACACTTCCGGAAACTACTGTTGTTAGACGA------CGAGGCAGGACCCCTAGAAGAAGAATTCCCTCGCCTCGCCGACGAAGGTCTCAATCGCCGCGTCGCAGAAGATCTCAATCTCGGGAATCTCAATGTTAGTATTCCTTGGACTCATAAGGTGGGAAACTTTACTGGGCTTTATTCTTCTACTGTCCCTGTCTTTAATCCTGACTGGCAAACTCCCTCTTTTCCTCACATTCATTTGAAAGAGGATATCATCAATAGATGTCAACAATATGTAGGCCCTCTTACAGTTAACGAAAAAAGAAGATTAAAATTGATTATGCCTGCTAGGTTCTATCCTAACCGTACCAAATATTTGCCCTTAGATAAAGGCATTAAACCTTATTATCCTGAACACATAGTTAATCATTACTTCCAAGCTAGGCATTATTTACATACTCTGTGGAAGGCTGGTATCTTATATAAGAGAGAAACTACTCGCAGCGCCTCATTTTGTGGGTCACCATATTCTTGGGAACAAGAGCTACAGCATGGGNNNNNNNNNNNNNNNNNNNNNNNNNNNNNNNNNNNNNNNNNN------------NNNNNNNNNCAATCCTCTGGGATTCTTTCCCAGTCACCAGTTGGACCCAGCGTTCGGAGCCAATTCAAACAATCCAGATTGGGACTTCAACCCCAACAAGGATCAATGGCCAGCGGCAAACCAGGTAGGAGTGGGAGCATTCGGGCCAGGGTTCACTCCACCACACGGCAGTCTTTTGGGGTGGAGCCCTCAGGCTCAGGGCATATTGACAACNN------------------------------------TGCCAGCAGCGCCTCCTCCTGCCTCCACCAATCGGCAGTCAGGAAGACAGCCTACTCCCATCTCTCCACCTCTAAGAGACAGTCATCCGCAGGCCATGCAGTGG
>DQ089767|Hong_Kong|C1|0
AACTCCAGCACATTCCACCAAGCTCTGATAGATCCCAGAGTGAGGGGCCTATACTTTCCTGCTGGTGGCTCCAGTTCCGGAACAGTAAACCCTGTTCCGACTACTGCCTCTCCCATATCGTCAATCTTCTCGAGGACTGGGGACCCTGCACCGAATATGGAGAGCACCACATCAGGATTCCTAGGACCCCTGCTCGTGTTACAGGCGGGGTTTTTCTTGTTGACAAGAATCCTCACAATACCACAGAGTCTAGACTCGTGGTGGACTTCTCTCAATTTTCTAGGGGAAGCACCCAAGTGTCCTGGCCAAAATTTGCAGTCCCCAACCTCCAATCACTCACCAACCTCTGGTCCTCCAAYTTGTCCTGGTTATCGCTGGATGTGTCTGCGGCGTTYTATCATCTTCCTCTTCATCCTGCTGCTATGCCTCATCTTCTTGTTGGTTCTTCTGGACTACAAAGGTATGTTGCCCGTTTGTCCTCTACTTCCAGGAACATCAACTACCAGCACGGGACCATGCAAGACCTGCACGATTCCTGCTCAAGGAACCTCTATGTTTCCCTCTTGTTGCTGTACAAAACCTTCGGACGGAAATTGCACTTGTATTCCCATCCCATCATCTTGGGCTTTCGCAAGATTCCTATGGGAGTGGGCCTCAGTCCGTTTCTCCTGGCTCAGTTTACTAGTGCCATTTGTTCAGTGGTTCGTAGGGCTTTCCCCCATTGTTTGGCTTTCAGTTATATGGATGATGTGGTATTGGGGGCCAMGTCTGTACAACATCTTGAATCCCTTTTTACCGCTGTTACCAATTTTCTTTTGTCTTTGGGTATACATTTAAACCCTACTAAAACTAAACGTTGGGGCTACTCCCTTAACTTCATGGGATATGTAATTGGAAGTTGGGGTACCTTACCACAGGAACATATTGTACAAAAAATCAAACAATGTTTTCGGAAACTTCCTATAAATAGACCTATTGATTGGAAAGTATGTCAACGAATTGTGGGGCTTCTGGGCTTTGCCGCTCCCTTTACACAATGTGGTTACCCAGCATTAATGCCTTTGTATGCATGTATACAAGCTAAGCAGGCTTTCACTTTCTCGCCAACTTACAAGGCCTTTCTGTGTAAACAATATCTGAACCTTTACCCCGTTGCTCGGCAACGGTCAGGTCTTTGCCAAGTGTTTGCTGACGCAACCCCCACTGGATGGGGCTTGGCCATAGGCCATCAGCGCATGCGTGGAACCTTTGTGGCTCCTCTGCCGATCCATACTGCGGAACTCCTAGCAGCTTGTTTTGCTCGCAGCCGGTCTGGAGCAACCCTTCTCGGCACCGACAACTCTGTTGTCCTCTCTCGGAAATACACCTCCTTTCCATGGCTGCTAGGCTGTGCTGCCAACTGGATCCTGCGCGGGACGTCCTTTGTCTACGTCCCGTCGGCGCTGAATCCCGCGGACGACCCGTCTCGGGGCCGTTTGGGACTCTACCGTCCCCTTCTTCGTCTGCCGTTTCGGCCGACCACGGGGCGCACCTCTCTTTACGCGGTCTCCCCGTCTGTGCCTTCTCATCTGCCGGACCGTGTGCACTTCGCTTCACCTCTGCACGTCGCATGGAGACCACCGTGAACACCCGACAGGTCTTGCCCAAGGTCTTACATAAGAGGACTCTTGGACTCTCAGCAATGTCAACGACCGACCTTGAGGCATACTTCAAAGACTGTGTATTTAAAGACTGGGAGGAGTTGGGGGAGGAGACTAGATTAATGATCTTTGTACTGGGAGGCTGTAGGCATAAATTGGTCTGTTCACCAGCACCATGCAACTTTTTCACCTCTGCCTAATCATCTCATGTTCATGTCCCACTGTTCAAGCCTCCAAGCTGTGCCTTGGGTGGCTTTGGGGCATG---------------------------------------------------------------------------GACATTGACCCGTATAAAGAATTTGGAGCTKCTGTGGAGTTACTCTCTTTTTTGCCTTCTGACTTCTTTCCTTCTRTTCGTGATCTCCTCGACACCGCCTCTGCTCTGTATCGGGAGGCCTTAGAGTCTCCGGAACATTGTTCACCTCACCATACAGCACTAAGGCAAGCTATTCTGTGTTGGGGTGAGTTGATGAATCTGGCCACCTGGGTGGGAAGTAATTTGGAAGACCCAGCATCCAGGGAATTAGTAGTAAGCTATGTCAATGTTAATATGGGCCTAAAAATCAGACAACTATTGTGGTTTCACATTTCCTGTCTTACTTTTGGAAGAGAAACTGTTCTTGAGTATTTGGTGTCTTTTGGAGTGTGGATTCGCACTCCTACCGCTTACAGACCACCAAATGCCCCTATCTTATCAACACTTCCGGAAACTACTGTTGTTAGACGA------CGAGGCAGGTCCCCTAGAAGAAGAACTCCCTCGCCTCGCAGACGAAGGTCTCAATCGCCGCGTCGCAGAAGATCTCAATCTCGGGAATCTCAATGTTAGTATCCCTTGGACTCATAAGGTGGGAAACTTTACTGGGCTTTATTCTTCTACTGTACCTGTCTTTAATCCTGACTGGCAAACTCCCTCTTTTCCTCTCATTCATTTGAAAGAGGATATTATCAATAGATGTCAACAATATGTAGGCCCTCTTACAGTTAACGAAAAAAGGAGATTAAAATTGATTATGCCTGCTAGGTTCTATCCTAACCGTACCAAATATTTGCCCTTAGATAAAGGCATTAAACCTTATTATCCTGAACACATAGTTAATCATTACTTCCAAACTAGGCATTATTTACATACTCTGTGGAAGGCGGGTATTTTATATAAGAGAGAAACTACTCGCAGCGCCTCATTTTGTGGGTCACCATATTCTTGGGAACAAGAGCTACAGCATGGGNNNNNNNNNNNNNNNNNNNNNNNNNNNNNNNNNNNNNNNNNN------------NNNNNNNNNCAATCCTCTGGGATTCTTTCCCGATCACCAGTTGGACCCTGCATTCGGAGCCAATTCAAACAGTCCAGATTGGGACTTCAACCCCAACAAGGATCAATGGCCAGCGGCACACCAGGTAGGAGTGGGATCCTTCGGGCCAGGGTTCACTCCACCACACGGCAATCTTTTGGGGTGGAGCCCTAAGGCTCAGGGTCTACTAACCACNN------------------------------------TGCCAGCAGCGCCTCCTCCTGCCTCCACCAATCGGCAGTCAGGAAGACAGCCTACTCCCATCTCTCCACCTCTAAGAGACAGTCATCCTCAGGCCATGCAGTGG
>X75656|French_Polynesia|C3|0
AACTCCACAACATTCCAACAAGCTCTGCTAGATCCCAGAGTGAGGGGCCTATATTTTCCTGCTGGTGGCTCCAGTTCCGGAACAGTAAACCCTGTTCCGACTACTGCCTCTCTCATTTCGTCAATCTTCTCGAGGACTGGGGACCCTGTAACGAACATGGAGAACACAACATCAGGATTCCTAGGACCCCTGCTCGTGTTACAGGCGGGGTTTTTCTTGTTGACAAGAATCCTCACAATACCACAGAGTCTAGACTCGGGGTGGACTTCTCTCAATTTTCTAGGGGAAGCACCAAGGTGTCCTGGCCAAAATTCGCAGTCCCCAACCTCCAATCACTCACCAACCTCTTGTCCTCCAATTTGTCCTGGCTATCGCTGGATGTGTCTGCGGCGTTTTATCATCTTCCTCTTCATCCTGCTGCTATGCCTCATCTTCTTGTTGGTTCTTCTGGACTACCAAGGTATGTTGCCCGTTTGTCCTCTACTTCCAGGAACATCAACTACCAGCACGGGACCATGCAAGACCTGCACGATTCCTGCTCAAGGAACCTCTATGTTTCCCTCATGTTGCTGTACAAAACCTTCGGACGGAAACTGCACTTGTATTCCCATCCCATCATCCTGGGCTTTCGTAAGATTCCTATGGGAGTGGGCCTCAGTCCGTTTCTCCTGGCTCAGTTTACTAGCGCCATTTGTTCAGTGGTTCGTAGGGCTTTCCCCCACTGTTTGGCTTTCAGTTATATGGATGATGTGGTATTGGGGGCCAAGTCTGTACAACATCTTGAGTCCCTTTATACCTCTATTACCAATTTTCTTTTGTCTTTGGGTATACATTTGAACCCTAATAAGACCAAAAGATGGGGCTATTCCCTTAACTTCATGGGCTATGTAATTGGAAGTTGGGGTACCTTACCACAAGAACATATTGTACTAAAAATCAAACAATGTTTTCGAAAACTTCCTGTAAATAGGCCTATTGATTGGAAGGTCTGCCAAAGAATTGTGGGTCTTTTGGGATTTGCTGCCCCTTTTACACAATGTGGATATCCTGCCTTAATGCCTTTGTATGCATGTATTCAAGCTAAGCAAGCTTTCACTTTTTCGTCAACTTACAAAGCCTTTCTGTGTAAACAATATCTGAACCTTTACCCCGTTGCCCGGCAACGGTCTGGTCTCTGCCAAGTGTTTGCTGACGCAACCCCCACTGGCTGGGGCTTGGCCATTGGCAATCAGCGCATGCGTGGAACCTTTGTGGCTCCTCTGCCGATCCATACTGCGGAACTCCTAGCAGCTTGTTTTGCTCGCAGCCGGTCTGGAGCAAAACTTATCGGAACTGACAACTCTGTCGTCCTCTCTCGCAAATACACATCCTTTCCATGGCTGCTCGGCTGTGCTGCCAACTGGATCCTACGAGGGACGTCCTTTGTTTACGTCCCGTCGGCGCTGAATCCCGCGGACGACCCGTCTCGGGGCCGTTTGGGGATCTACCGTCCCCTTCTTCGTCTGCGGTTCCGGCCAACCACGGGGCGCACCTCTCTTTACGCGGTCTCCCCGTCTGTGCCTTCTCATCTGCCGGACCGTGTGCACTTCGCTTCACCTCTGCACGTCGCATGGAGACCACCGTGAACGCCCACATGGTATTGCCCAAGGTCTTGCATAAGAGGACTCTTGGACTCTCAGCGATGTCAACGACCGACCTTGAGGCATACTTCAAAGACTGTGTATTTAAAGACTGGGAGGAGTTGGGGGAGGAGATTAGATTAAAGGTCTTTGTACTAGGAGGCTGTAGGCATAAATTGGTCTGCGCACCAGCACCATGCAACTTTTTCACCTCTGCCTAATCATCTCATGTTCATGTCCTACTGTTCAAGCCTCCAAGCTGTGCCTTGGGTGGCTTTGGGGCATG---------------------------------------------------------------------------GACATTGACCCTTATAAAGAATTTGGAGCTTCTGTGGAGTTACTCTCTTTTTTGCCTTCTGATTTCTTTCCATCTATTCGAGACCTCCTCGACACCGCCTCAGCTCTGTATCGGGAGGCCTTAGAGTCTCCGGAACATTGTTCACCTCACCATACAGCACTCAGGCAAGCTGTTCTGTGTTGGGGTGAGTTAATGAATCTGGCTACCTGGGTGGGAAGTAATTTGGAAGACCCAGCATCCAGGGAATTAGTGGTCAGTTATGTCAACATTAATATGGGCCTAAAAATCAGACAACTATTGTGGTTTCACATTTCCTGTCTTACTTTTGGAAGAGAAACTGTTCTTGAGTATTTGGTGTCTTTTGGAGTGTGGATTCGCACTCCTCCCGCTTACAGACCACCAAATGCCCCTATCTTATCAACACTTCCGGAAACTACTGTTGTTAGACGT------CGAGGCAGGTCCCCTAGAAGAAGAACTCCCTCGCCTCGCAGACGAAGGTCTCAATCACCGCGTCGCAGAAGATCTCAATCTCGGGAATCCCAATGTTAGTATCCCTTGGACTCATAAGGTGGGAAACTTTACTGGGCTTTATTCTTCTACTGTACCTGTCTTTAATCCTGAATGGCAAACTCCCTCTTTTCCTGACATTCATTTGCAGGAGGACATTATTAATAGATGTCAACAATATGTGGGCCCTCTTACAGTTAATGAAAAAAGAAGATTAAAATTAATTATGCCTGCTAGGTTTTATCCTAACCTTACCAAATATTTGCCCTTAGATAAAGGCATTAAACCTTATTATCCTGAACATGCAGTTAATCATTACTTCAAAACAAGGCATTATTTACATACTCTGTGGAAGGCTGGCATCTTATATAAAAGAGAAACTACACGCAGTGCCTCATTTTGTGGGTCACCATATTCTTGGGAACAAGAGCTACAGCATGGGNNNNNNNNNNNNNNNNNNNNNNNNNNNNNNNNNNNNNNNNNN------------NNNNNNNNNCAATCCTCTGGGATTCTTTCCCGATCACCAGTTGGACCCTGCATTCGGAGCCAACTCAAACAATCCAGATTGGGACTTCAACCCCAACAAGGATCAATGGCCAGAGGCAAATCAGGTAGGAGCGGGAGCATTCGGGCCAGGGTTCACCCCACCACACGGAGGTCTTTTGGGGTGGAGCCCTCAGGCACAAGGCATATTGACAACNN------------------------------------TGCCAGCAGCTCCTCCTCCTGCCTCCACCAATCGGCAGTCAGGAAGACAGCCTACGCCCATCTCTCCACCTCTAAGAGACAGTCATCCTCAGGCCATGCAGTGG
>X75665|New_Caledonia|C3|0
AACTCCACAACATTCCAACAAGCTCTGCAGGATCCCAGAGTCAGGGTCCTTTATTTTCCTGCTGGTGGCTCCAGTTCCGGAACAGTAAACCCTGTTCCGACTACTGCCTCTCTCATTTCGTCAATCTTCTCGAGGATTGGGGACCCTGTAACGAACATGGAGAACACAACATCAGGATTCCTAGGACCCCTGCTCGTGTTACAGGCGGGGTTTTTCTTGTTGACAAAAATCCTCACAATACCACAGAGTCTAGACTCGTGGTGGACTTCTCTCAATTTTCTAGGGGGAGCACCCGTGTGTCCTGGCCAAAATTCGCAGTCCCCAACCTCCAATCACTCACCAACCTCTTGTCCTCCAATTTGTCCTGGCTATCGCTGGATGTGTCTGCGGCGTTTTATCATCTTCCTCTTCATCCTGCTGCTATGCCTCATCTTCTTGTTGGTTCTTCTGGACTACCAAGGTATGTTGCCCGTTTGTCCTCTACTTCCAGGAACATCAACTACCAGCACGGGACCATGCAAGACCTGCACGATTCCTGCTCAAGGAACCTCTATGTTTCCCTCATGTTGCTGTACAAAACCTTCGGACGGAAACTGCACTTGTATTCCCATCCCATCATCCTGGGCTTTCGTAAGATTCCTATGGGAGTGGGCCTCAGTCCGTTTCTCCTGGCTCAGTTTACTAGCGCCATTTGTTCAGTGGTTCGTAGGGCTTTCCCCCACTGTTTGGCTTTCAGTTATATGGATGATGTGGTATTGGGGGCCAAGTCTGTACAACATCTTGAGTCCCTTTATACCTCTATTACCAATTTTCTTTTGTCTTTGGGTATACATTTAAACCCTAATAAAACCAAAAGATGGGGCTATTCCCTTAACTTCATGGGCTATGTAATTGGAAGTTGGGGTACCTTACCACAAGAACATATTGTACTAAAAATCACACAATGTTTTCGAAAACTTCCTGTTAATAGGCCTATTGATTGGAAAGTGTGTCAAAGAATTGTGGGTCTTTTGGGCTTTGCTGCCCCTTTTACACAATGTGGGTATCCTGCCTTAATGCCCTTGTATGCCTGTATTCAAGCTAAGCAGGCTTTCACTTTCTCGCCAACTTATAAGGCCTTTCTGTGTAAACAATATCTGAACCTTTACCCCGTTGCCCGGCAACGGTCTGGTCTTTGCCAAGTGTTTGCTGACGCAACCCCCACTGGCTGGGGCTTGGCCATGGGCCATCAGCGCATGCGTGGAACCTTTGTGGCTCCTCTGCCGATCCATACTGCGGAACTCCTAGCGGCTTGTTTTGCTCGCAGCCGGTCTGGAGCAAACATTATCGGAACCGACAACTCTGTCGTCCTCTCTCGGAAATACACATCCTTTCCATGGCTGCTCGGGTGTGCTGCCAACTGGATCCTACGCGGGACGTCCTTTGTTTACGTCCCGTCGGCGCTGAATCCCGCGGACGACCCGTCTCGCGGCCGTTTGGGGCTCTACCGTCCCCTTCTTTGTCTGCGGTTCCGGCCAACCACGGGGCGCACCTCTCTTTACGCGGTCTCCCCGTCTGTGCCTTCTCATCTGCCGGACCGTGTGCACTTCGCTTCACCTCTGCACGTCGCATGGAAACCACCGTGAACGCCCACATGGTCTTGCCCAAGGTCTTGCATAAGAGAACTCTTGGACTCTCAGCAATGTCAACGACCGACCTTGAGGCATATTTCAAAGACTGTGTGTTCAAAGACTGGGAGGAGTTGGGGGAGGAGGTTAGATTAAAGGTCTTTGTACTAGGAGGCTGTAGGCATAAATTGGTCTGCGCACCAGCACCATGCAACTTTTTCACCTCTGCCTAATCATCTCATGTTCATGTCCTACTGTTCAAGCCTCCAAGCTGTGCCTTGGGTGGCTTTGGGGCATG---------------------------------------------------------------------------GACATTGACCCTTATAAAGAATTTGGAGCTTCTGTGGAGTTACTCTCTTTTTTGCCTTCTGATTTCTTTCCATCTATTCGAGACCTCCTCGACACCGCCTCAGCTCTGTATCGGGAGGCCTTAGAGTCTCCGGAGCATTGTTCACCTCACCATACAGCACTCAGGCAAGCTGTTCTGTGTTGGGGTGAGTTAATGAATCTGGCTACCTGGGTGGGAAGTAATTTGGAAGACCCAGCATCAAGAGAATTGGTAGTCAGTTATGTCAATGTTAATATGGGCCTAAAAATCAGGCAACTGTTGTGGTTTCATATTTCCTGTCTTACTTTTGGAAGAGAAACTGTTCTTGAGTACTTGGTGTCCTTTGGAGTGTGGATTCGCACTCCTCCCGCTTACAGACCACCAAATGCCCCTATCTTATCAACACTTCCGGAAACTACTGTTGTTAGACGA------AGAGGCAGGTCCCCTAGAAGAAGAACTCCCTCGCCTCGCAGACGAAGGTCTCAATCGCCGCGTCGCAGAAGATCTCAATCTCGGGAATCCCAATGTTAGTATCCCTTGGACTCATAAGGTGGGAAACTTTACTGGGCTTTATTCTTCTACTGTACCTGTCTTTAATCCTGAATGGCAAACTCCCTCTTTTCCTGACATTCATTTGCAGGAGGACATTATTAATAGATGTCAACAATATGTGGGCCCTCTTACAGTTAATGAAAAAAGAAGATTAAAATTAATTATGCCTGCTAGGTTTTATCCTAACCTTACTAAATATTTGCCCTTAGACAAAGGCATTAAACCTTATTATCCAGAACAGACAGTTAATCATTACTTCAAAACTAGGCATTATTTGCATACTCTGTGGAAGGCTGGTAGTCTATATAAGAGAGAAACTACACGCAGCGCCTCATTTTGTGGGTCACCATATTCTTGGGAACAAGAGCTACAGCATGGGNNNNNNNNNNNNNNNNNNNNNNNNNNNNNNNNNNNNNNNNNN------------NNNNNNNNNCAATCCTCTGGGATTCTTTCCCGATCACCAGTTGGACCCTGCGTTCGGAGCCAACTCAAACAATCCCGATTGGGACTTCAACCCCAACAAGGATCACTGGCCAGAGGCAAATCAGGTAGGAGCGGGAGCATTCGGGCCAGGGTTCACCCCACCACACGGAGGTCTTTTGGGGTGGAGCCCTCAGGCCCAGGGCATATTGACAACNN------------------------------------TGCCAGCAGCTCCTCCTTCTGCCTCCACCAATCGGCAGTCAGGAAGACAGCCTACGCCCATCTCTCCACCTCTAAGAGACAGTCATCCTCAGGCCATGCAGTGG
>AB048704|Australia|C4|0
AATTCCACAGCATTCCACCAAGCTCTGCAGGATCCCAGAGTAAGGGGTCTGTATTTTCCTGCTGGTGGCTCCAGTTCCGGAACAGTAAACCCTGTTCCGAATACTGTCTCTCACATCTCATCAATCTTCACGAAGACTGGGGACCCTGCATCGAACATGGAGAGCACAACATCAGGATTCCTAGGACCCCTGCTCGTGTTACAGGCGGGGTTTTTCTTGTTGACAAGAATCCTCACAATACCTCAGAGTCTAGACTCGTGGTGGACTTCTCTCAATTTTCTAGGGGGAGCTCCCGGGTGTATTGGCCAAAATTCGCAGTCCCAAACCTCCAATCACTCACCAACCTCTTGTCCTCCAACCTGTCCTGGCTATCGTTGGATGTGTCTGCGGCGTTTTATCATCTTCCTCTTCATCCTGCTGCTATGCCTCATCTTCTTGTTGGTTCTTCTGGACTATCAAGGTATGTTGCCCGTTTGTCCTCTACTTCCAGGATCAACGACCACCAGCACGGGACCTTGCAGAACCTGCACGATCACTGCTCAAGGAACCTCTATGTTTCCCTCATGTTGCTGTACAAAACCTTCGGACGGAAATTGCACCTGTATTCCCATCCCATCATCTTGGGGTTTCGCAAAATTCCTATGGGAGTGGGCCTCAGTCCGTTTCTCCTGGCTCAGTTTACTAGTGCCATTTGTTCAGTGGTTCGCAGGGCTTTCCCCCACTGTTTGGCTTTCAGTTATATGGATGATCTGGTATTGGGGGCCAAGTCTGTACAACATCTTGAGTCCCTTTTTACCGCTGTTACCAATTTTCTTATGTCTTTGGGTATACATTTAAATCCCCACAAAACAAAAAGATGGGGTTATTCCCTCAACTTTATGGGATATGTGATCGGGAGTTGGGGAAGCTTACCGCAAGAGCATATTGTACACAAACTCAAACACTGTTTTAGAAAACTTCCTGTTAATAGGCCTATTGATTGGAAAGTATGCCAACGAATTGTGGGTTTATTGGGCTTCGCTGCCCCTTTTACACAATGTGGTTATCCTGCCTTAATGCCTTTGTATGCGTGCATACAAGCCAAGCAAGCTTTCACTTTCTCGCCAACTTACAAGGCCTTTCTGTGTAAACAATATCTGAACCTTTACCCCGTTGCCCGGCAACGGGCTGGTCTCTGCCAAGTGTTTGCTGACGCAACCCCCACTGGTTGGGGCTTGGCCATAGGCCATCAGCGCGTGCGGGGAACCTTTGTGGCTCCTCTGCCGATCCATACTGCGGAACTCCTAGCAGCTTGTTTCGCTCGCAGCCGGTCTGGAGCGAACATTCTCGGGACCGACAACTCTGTTGTTCTCTCTCGGAAATACACCTCCTTTCCATGGCTGCTAGGCTGTGCTGCCAACTGGATCCTACGCGGGACGTCCTTTGTCTACGTCCCGTCGGCGCTGAATCCCGCGGACGACCCGTCTCGGGGCCGCTTGGGGATCTACCGTCCCCTTCTGCGTCTCCCGTTCCGACCATCGACAGGGCGCACCTCTCTTTACGCGGACTCCCCGTCTGTGCCTTCTCATCTGCCGGACCGTGTGCACTTCGCTTCACCTCTGCACGTCGCATGGAGACCACCGTGAACACCCACATGATCTTGCCCAAGGTCTTGCATAAGAGGACTCTTGGACTCCCAGCGATGTCAACGATCGACCTTGAGGCATACTTCAAAGACTGTTTGTTTAAAGACTGGGAGGAGTTGGGGGAGGAGATTAGGCTAAAGGTCTTTGTACTAGGAGGCTGTAGGCATAAATTGGTCTGTTCACCAGCACCATGCAACTTTTTCACCTCTGCCTAATCATCTCATGTTCATGTCCTACTGTTCAAGCCTCCAAGTTGTGCCTTGGGTGGCTTTAGGACATG---------------------------------------------------------------------------GACATTGACCCTTATAAAGAATTTGGAGCTTCTGTGGAGTTACTCTCTTTTTTGCCTTCTGATTTCTTTCCAAATATTCGAGATCTCCTCGACACCGCCTCCGCCCTGTATCGGGAGGCCTTAGAGTCTCCGGAACATTGCTCACCTCACCATACCGCACTCAGGCAAGCTATACTGTGTTGGGGTGAGTTAATGAATCTGGCAACCTGGGTGGGAAGTAATTTGGAAGATCCAGCATCCAGGGAATTAGTAGTCAGTTATGTCAACGTTAATATGGGCCTAAAAATTAGACAACTATTGTGGTTTCACATTTCCTGTCTTACTTTTGGAAGAGAAACTGTTCTTGAGTATTTGGTGTCTTTTGGAGTGTGGATTCGCACTCCTATCGCTTACAGACCACCAAATGCCCCTATCCTATCAACACTTCCGGAAACTACTGTTGTTAGACGA------CGAGGCAGGTCCCCTAGAAGAAGAACTCCCTCGCCTCGCAGACGAAGGTCTCAATCGCCGCGTCGCAGAAGATCTCAATCTCGGGAATCCCAATGTTAGTATCCCTTGGACTCATAAGGTGGGAAACTTTACTGGGCTTTATTCTTCTACTGTACCTGTCTTTAATCCTGATTGGCAAACTCCCAAGTTTCCTGATATTCATTTAAAGGAGGACATTATCAATAGGTGTCAAAATTATGTAGGCCCTCTTACAGTCAATGAAAAAAGAAGATTAAAATTAATTATGCCTGCTAGGTTCTATCCTACTCTTACCAAATATTTGCCCCTAGAGAAAGGCATAAAACCTTATTATCCTGAACATGCAGTTAATCATTACTTCAAAACTAGGCATTATTTACATACTCTGTGGAAGGCTGGCATTCTATATAAGAGAGAAACTACACGCAGCGCCTCATTTTGTGGGTCACCATATTCTTGGGAACAAGAGCTACAGCATGGGNNNNNNNNNNNNNNNNNNNNNNNNNNNNNNNNNNNNNNNNNN------------NNNNNNNNNCAATCCTCTGGGATTCTTTCCCGATCACCAGTTGGACCCTGCGTTCGGAGCCAACTCAAACAATCCAGATTGGGACTTCAACCCCAACAAGGATCACTGGCCAGAGGCAAATCAGGTAGGAGCGGGAGCATTCGGGCCAGGGTTCACCCCACCACACGGAGGTTTTTTGGGGTGGAGCCCGCAGGCCCAGGGCATATTGACAACNN------------------------------------TGCCAGCAGCTCCTCCTCCTGCATCCACCAATCGGCAGTCAGGAAGACAACCCACTCCCATCTCACCACCGCTCAGAGACACTCACCCTCAGGCCATGCAGTGG
>AB048705|Australia|C4|0
AACTCCACAGCATTCCACCAAGCTCTGCAGGATCCCAGAGTAAGGGGTCTGTATTTTCCTGCTGGTGGCTCCAGTTCCGGAACAGTAAACCCTGTTCCGAATACTGTCTCTCACATCTCATCAATCTTCACGAAGACTGGGGACCCTGCATCGAACATGGAGAGCACAACATCAGGATTCCTAGGACCCCTGCTCGTGTTACAGGCGGGGTTTTTCTTGTTGACAAGAATCCTCACAATACCTCAGAGTCTAGACTCGTGGTGGACTTCTCTCAATTTTCTAGGGGGAGCTCCCGCGTGTCTTGGCCAAAATTCGCAGTCCCAAACCTCCAATCACTCACCAACCTCTTGTCCTCCAACCTGTCCTGGCTATCGTTGGATGTGTCTGCGGCGTTTTATCATCTTCCTCTTCATCCTGCTGCTATGCCTCATCTTCTTGTTGGTTCTTCTGGACTATCAAGGTATGTTGCCCGTTTGTCCTCTACTTCCAGGATCAACGACCACCAGCACGGGACCTTGCAGAACCTGCACGATCACTGCTCAAGGAACCTCTATGTTTCCCTCATGTTGCTGTACAAAACCTTCGGACGGAAATTGCACCTGTATTCCCATCCCATCATCTTGGGCTTTCGCAAAATTCCTATGGGAGTGGGCCTCAGTCCGTTTCTCCTGGCTCAGTTTACTAGTGCCATTTGTTCAGTGGTTCGCAGGGCTTTCCCCCACTGTTTGGCTTTCAGTTATATGGATGATCTGGTATTGGGGGCCAAGTCTGTACAACATCTTGAGTCCCTTTTTACCGCTGTTACCAATTTTCTTTTGTCTTTGGGTATACATTTAAATCCCCACAAAACAAAAAGATGGGGTTATTCCCTCAACTTTATGGGATATGTGATCGGGAGTTGGGGAAGCTTACCGCAAGAGCATATTGTACACAAACTCAAACACTGTTTTAGAAAACTTCCTGTTAATAGGCCCATTGATTGGAAAGTATGCCAACGAATTGTGGGTTTATTGGGCTTTGCTGCCCCTTTTACACAATGTGGTTATCCTGCCTTAATGCCTTTGTATGCCTGCATACAAGCCAAGCAAGCTTTCACTTTCTCGCCAACTTATAAGGCCTTTCTGTGTAAACAATATCTGAACCTTTACCCCGTTGCCCGGCAACGGGCTGGTCTCTGCCAAGTGTTTGCTGACGCAACCCCCACTGGTTGGGGCTTGGCCATAGGCCATCAGCGCGTGCGGGGAACCTTTGTGGCTCCTCTGCCGATCCATACTGCGGAACTCCTAGCAGCTTGTTTCGCTCGCAGCCGGTCTGGAGCGAACATTCTCGGGACCGACAACTCTGTTGTTCTCTCTCGGAAATACACCTCCTTTCCATGGCTGCTAGGCTGTGCTGCCAACTGGATCCTACGCGGGACGTCCTTTGTCTACGTCCCGTCGGCGCTGAATCCCGCGGACGACCCGTCTCGGGGCCGCTTGGGGATCTACCGTCCCCTTCTGCGTCTACCGTTCCGACCATCGACGGGGCGCACCTCTCTTTACGCGGACTCCCCGTCTGCGCCTTCTCATCTGCCGGACCGTGTGCACTTCGCTTCACCTCTGCACGTCGCATGGAGACCACCGTGAACACCCACATGATCTTGCCCAAGGTCTTGCATAAGAGGACTCTTGGACTCTCAGCGATGTCAACGACCGACCTTGAGGCATACTTCAAAGACTGTTTGTTTAAAGACTGGGAGGAGTTGGGGGAGGAGATTAGGCTAAAGGTCTTTGTACTAGGAGGCTGTAGGCATAAATTGGTCTGTTCTCCAGCACCATGCAACTTTTTCACCTCTGCCTAATCATCTCATGTTCATGTCCTACTGTTCAAGCCTCCAAGTTGTGCCTTGGGTGGCTTTGGGGCATG---------------------------------------------------------------------------GACATTGACCCTTATAAAGAATTTGGAGCTTCTGTGGAGTTACTCTCTTTTTTGCCTTCTGATTTCTTTCCATCTATTCGAGATCTCCTCGACACCGCCTCCGCCCTGTATCGGGAGGCCTTAGAGTCTCCGGAACATTGCTCACCTCACCATACCGCACTCAGGCAAGCTATACTGTGTTGGGGGGAGTTAATGAATCTGGCAACCTGGGTGGGAAGTAATTTGGAAGATCCAGCATCCAGGGAATTAGTAGTCAGTTATGTCAATGTTAATATGGGCCTAAAAATTAGACAACTATTGTGGTTTCACATTTCCTGTCTTACTTTTGGAAGAGAAACTGTTCTTGAGTATTTGGTGTCTTTTGGAGTGTGGATTCGCACTCCTCTCGCTTACAGACCACCAAATGCCCCTATCTTATCAACACTTCCGGAAACTACTGTTGTTAGACGA------CGAGGCAGGTCCCCTAGAAGAAGAACTCCCTCGCCTCGCAGACGAAGGTCTCAATCGCCGCGTCGCAGAAGATCTCAATCTCGGGAATCCCAATGTTAGTATCCCTTGGACTCATAAGGTGGGAAACTTTACTGGGCTTTATTCTTCTACTGTACCTGTCTTTAATCCTGATTGGCAAACTCCCAAGTTTCCTGATATTCATTTAAAGGAGGACATTATCAATAGGTGTCAAAATTATGTAGGCCCTCTTACAGTCAATGAAAAAAGAAGATTAAAATTAATTATGCCTGCTAGGTTCTATCCTACTCTTACCAAATATTTGCCCCTAGATAAAGGCATAAAACCTTATTATCCTGAACATGCAGTTAATCATTACTTCAAAACTAGGCATTATTTACATACTCTGTGGAAGGCTGGCATTCTATATAAGAGAGAAACTACACGCAGCGCCTGATTTTGTGGGTCACCATATTCTTGGGAACAAGAGCTACAGC---------------------NNNNNNNNNNNNNNNNNNNNNNNNNN------------NNNNNNNNNCAATCCTCTGGGATTCTTTCCCGATCACCAGTTGGACCCTGCGTTCGGAGCCAACTCAAACAATCCAGATTGGGACTTCAACCCCAACAAGGATCACTGGCCAGAGGCAAATCAGGTAGGAGCGGGAGCATTCGGGCCAGGGTTCACCCCACCACACGGAGGTCTTTTGGGGTGGAGCCCGCAGGCCCAGGGCATATTGACAACNN------------------------------------TGCCAGCAGCTCCTCCTCCTGCATCCACCAATCGGCAGTCAGGAAGACAACCCACTCCCATCTCACCACCTCTAAGAGACACTCACCCTCAGGCCATGCAGTGG
>AF241411|Vietnam|C5|0
AATTCCACAACATTTCATCAAGCTCTGCTAGATCCCAGAGTAAGGGGCCTATACTTTCCTGCTGGTGGCTCCAGTTCCGGAACAGCAAACCCTGTTCCGACTACTGCCTCTCCCATATCGTCAATCTTCTCGAGGACTGGGGACCCTGTACCGAAAATGGAGAACACAACATCAGGATTCCTAGGACCCCTGCTCGTGTTACAGGCGGGGTTTTTCTTGTTGACAAGAATCCTCACAATACCGCAGAGTCTAGACTCGTGGTGGACTTCTCTCAATTTTCTAGGGGGAGCACCCGCGTGTCCTGGCCAAAATTCGCAGTCCCCAACCTCCAATCACTCACCAACCTCTTGTCCTCCAATTTGTCCTGGCTATCGCTGGATGTGTCTGCGGCGTTTTATCATATTCCTCTTCATCCTGCTGCTATGCCTCATCTTCTTGTTGGTTCTTCTGGACTACCAAGGTATGTTGCCCGTTTGTCCTCTAATTCCAGGAACATCAACAACAAGCACGGGACCATGCAAGACCTGCACGACTCCTGCTCAAGGCACCTCTATGTTTCCCTCTTGTTGCTGTACAAAACCTTCGGACGGAAATTGCACCTGTATTCCCATCCCATCATCCTGGGCTTTCGCAAAATTCCTATGGGAGTGGGCCTCAGTCCGTTTCTCCTGGCTCAGTTTACTAGCGCCATTTGTTCAGTGGTTCGTAGGGCTTTCCCCCACTGTTTGGCTTTCAGTTATATGGATGATGTGGTATTGGGGGCCAAGTCTGTACAACMTCTWGAGTCCCTTTTTACCTCTGTTACCAATTTTCTTTTGTCTTTGGGTATACATTTAAACCCTAATAAAACCAAGCGTTGGGGCTACTCCCTAAACTTCATGGGATATGTAATTGGAAGTTGGGGTACCTTGCCACAGGAACATATTGTACTAAAAATCAAGCAGTGTTTTCGAAAACTTCCTGTAAATAGACCTATTGATTGGAAAGTATGTCAGAGAATTGTGGGTCTTTTGGGCTTTGCTGCCCCTTTTACACAATGTGGTTATCCTGCCTTACTCCCTTTGTATGCATGTATACAAGCTAAGCAGGCTTTCACTTTCTCGCCAACTTATAAGGCCTTTCTGTGTAAACAATATCTGAACCTTTACCCCGTTGCCCGGCAACGGCCAGGTCTATGCCAAGTGTTTGCTGACGCAACCCCCACTGGTTGGGGCTTGGTCATGGGCCATCAGCGCATGCGTGGAACCTTTGTGGCTCCTCTGCCGATCCATACTGCGGAACTCCTTGCAGCCTGTTTTGCTCGCAGCCGGTCTGGAGCAAAACTCATCGGCACCGACAACTCTGTTGTCCTCTCTCGGAAATACACCTCATTTCCATGGCTGCTCGGCTGTGCTGCCAACTGGATCCTGCGCGGGACGTCCTTTGTCTACGTCCCGTCGGCGCTGAATCCCGCGGACGACCCGTCTCGGGGTCGCTTGGGACTCTACCGTCCCCTTCTCCGTCTGCCGTTCCGGCCGACCACGGGGCGCACCTCTCTTTACGCGGTCTCCCCGTCTGTGCCTTCTCATCTGCCGGTCCGTGTGCACTTCGCTTCACCTCTGCACGTCGCATGGAGACCACCGTGAACGCCAATCAGGTCTTGCCCAAGGTCTTACATAAGAGGACTCTTGGACTCTCAGCAATGTCAACGACCGACCTTGAGGCGTACTTCAAAGACTGTGTGTTTAAAGACTGGGAGGAGTTGGGGGAGGAGATTAGGTTAAAGGTCTTTGTACTCGGAGGCTGTAGGCATAAATTGGTCTGCGTACCAGCACCATGCAACTTTTTCACCTCTGCCTAATCATCTCATGTTCATGTCCTACTGTTCAAGCCTCCAAGCTGTGCCTTGGGTGGCTTTGGGGCATG---------------------------------------------------------------------------GACATTGACCCGTATAAAGAATTTGGAGCTTCTGTGGAGTTACTCTCTTTTTTGCCTTCTGACTTCTTTCCTTCTATTCGAGATCTCCTCGACACCGCCTCTGCTCTGTATCGGGAGGCCTTAGAGTCTCCGGAACATTGTTCACCTCACCATACAGCACTAAGGCAAGCTATTGTGTGTTGGGGTGAGTTGATGAATTTGGCAACCTGGGTGGGAAGTAATTTGGAAGACCCAGCATCCAGAGAATTAGTAGTCAGCTATGTCAATGTTAATATGGGCCTAAAGATCAGACAACTATTGTGGTTTCACATTTCTTGTCTTACTTTTGGAAGAGAAACGGTTCTTGAGTATTTGGTGTCCTTCGGGGTGTGGATTCGTACACCACCCGCATATAGGCCACCAAATGCCCCTATCTTATCAACACTTCCGGAAACTACTGTTGTTAGACGA------CGAGGCAGGTCCCCTAGAAGAAGAACTCCCTCGCCTCGCAGACGAAGGTCTCAATCGCCGCGTCGCAGAAGATCTCAATCTCGGGAATCTCAATGTTAGTATTCCTTGGACTCATAAGGTGGGAAACTTTACTGGGCTTTATTCTTCTACTGTTCCTGTCTTTAATCCTGAGTGGCAAACTCCCTCTTTTCCTGATATACATTTGCAGGAGGACATCATTAATAGATGTCAACAATTTGTGGGCCCTCTTAATGTAAATGAAAAAAGGAGATTAAAGTTAATTATGCCTGCTAGATTTTTTCCTAACCTTACCAAATATTTGCCCTTAGATAAAGGTATTAAACCTTATTATCCTGAACATATAGTTAATCATTACTTCAAAACTAGGCATTATTTGCATACCCTTTGGAAGGCTGGCATTCTATATAAGAGAGAAACTACACGCAGCGCCTCATTTTGGGGGTCACCATATTCTTGGGAACAAGAGCTACAGCATGGGNNNNNNNNNNNNNNNNNNNNNNNNNNNNNNNNNNNNNNNNNN------------NNNNNNNNNCAATCCTCTGGGATTCTTGCCCGACCATCAGTTGGACCCTGCTTTCGGAGCCAATTCAAACAATCCAGATTGGGACTTCAACCCCAACAAGGACCCTTGGCCAGAGGCCTGGCAGGTAGGAGCGGGAGCATTCGGGCCAGGGTTCACCCCACCACACGGCGGTCTTTTGGGGTGGAGCCCTCAGGCTCAGGGCATATTGACAACNN------------------------------------TGCCAGCAGCTCCTCCTCCTGCCTCCACCAATCGGCAGTCAGGAAGGCAGCCTACTCCCATCTCTCCACCTCTAAGAGACAGTCATCCTCAGGCCATGCAGTGG
>AP011100|Indonesia|C5|0
AACTCCACAACATTTCATCAAGCTCTGCTAGATCCCAGAGTAAGGGGCCTATACTTTCCTGCTGGTGGCTCCAGTTCCGGAACAGCAAACCCTGTTCCGACTACTGCCTCTCCCATATCGTCAATCTTCTCGAGGACTGGGGACCCTGCACCGAACATGGAGAACACAACATCAGGATTCCTAGGACCCCTGCTCGTGTTACAGGCGGGGTTTTTCTTGTTGACAAAAATCCTCACAATACCACAGAGTCTAGACTCGTGGTGGACTTCTCTCAATTTTCTAGGGGGAGCACCCACGTGTCCTGGCCAAAATTCGCAGTCCCCAACCTCCAATCACTCACCAACCTCTTGTCCTCCAATTTGTCCTGGCTATCGCTGGATGTGTCTGCGGCGTTTTATCATATTCCTCTTCATCCTGCTGCTATGCCTCATCTTCTTGTTGGTTCTTCTGGACTACCAAGGTATGTTGCCCGTTTGTCCTCTAATTCCAGGAACATCCACAACAAGCACGGGACCATGCAAGACCTGCACGACTCCTGCTCAAGGCACCTCTATGTTTCCCTCTTGTTGCTGTACAAAACCTTCGGACGGAAACTGCACTTGTATTCCCATCCCATCATCCTGGGCTTTCGCAAAATTCCTATGGGAGTGGGCCTCAGTCCGTTTCTCCTGGCTCAGTTTACTAGCGCCATTTGTTCAGTGGTTCGTAGGGCTTTCCCCCACTGTTTGGCTTTCAGTTATATGGATGATGTGGTATTGGGGGCCAAGTCTGTACAACATCTTGAGTCCCTTTTTACCTCTGTTACCAATTTTCTTTTGTCTTTGGGTGTACATTTGAACCCTCACAAAACCAAGCGTTGGGGCTACTCCCTTAATTTCATGGGATATGTAATTGGAAGTTGGGGTACCTTACCACAGGACCATATTATACTAAAAATCAAGCACTGTTTTCGAAAACTCCCTGTTAATCGACCGATAGATTGGAAAGTATGCCAAAGAATTGTGGGTCTTTTGGGCTTTGCTGCCCCTTTTACGCAATGTGGTTATCCTGCATTACTGCCTTTGTATGCATGTATACAAGCTAAGCAGGCTTTCACTTTCTCGTCAACTTACAAGACTTTTCTGTGTAAACAATATCTGACCCTTTACCCCGTTGCCCGGCAACGGCCAGGTCTATGCCAAGTATTTGCTGACGCAACCCCCACTGGTTGGGGCTTGGCCATGGGCCATCGGCGCATGCGTGGAACCTTTGTGGCTCCTCTGCCGATCCATACTGCGGAACTCCTTGCAGCTTGTTTTGCTCGCAGCCGGTCTGGAGCAAACCTCATCGGAACCGACAACTCTGTTGTCCTCTCTCGGAAATACACCTCGTTTCCATGGCTGCTCGGTTGTGCTGCCAACTGGATCCTGCGCGGGACGTCCTTTGTCTACGTCCCGTCGGCGCTGAATCCCGCGGACGACCCGTCGCGGGGTCGCTTGGGGATCTATCGTCCCCTTCTCCGTCTGCCGTTCCAGCCGACCACGGGGCGCACCTCTCTTTACGCGGTCTCCCCGTCTGTGCCTTCTCATCTGCCGGACCGTGTGCACTTCGCTTCACCTCTGCACGTCGCATGGAGACCACCGTGAACGCCCACCAGGTCTTGCCCAAGGTCTTACATAAGAGGACTCTTGGACTCTCAGCAATGTCAACGACCGACCTTGAGGCGTACTTCAAAGACTGTGTGTTTAAAGACTGGGAGGAGTTGGGGGAGGAGATTAGGTTAAAGGTCTTTGTACTAGGAGGCTGTAGGCATAAATTGGTCTGCGTACCAGCACCATGCAACTTTTTCACCTCTGCCTAATCATCTCATGTTCATGTCCTACTGTTCAAGCCTCCAAGCTGTGCCTTGGGTGGCTTTGGGGCATG---------------------------------------------------------------------------GACATTGACCCGTATAAAGAATTTGGAGCTTCTGTGGAGTTACTCTCTTTTTTGCCTTCTGATTTCTTTCCTTCTATTCGAGATCTCCTCGACACCGCCTCTGCTCTGTATCGGGAGGCCTTAGAGTCTCCGGAACATTGTTCGCCTCACCATACAGCACTCAGGCAAGCTATTCTGTGTTGGGGTGAGTTGATGAATCTGGCCACCTGGGTGGGAAGTAATTTGGAAGATCCAGCATCCAGGGAATTAGTAGTCAGCTATGTCAATGTTAATATGGGCCTAAAAATCAGGCAACTGTTGTGGTTTCACATTTCTTGTCTTACCTTTGGAAGAGAAACGGTTCTTGAGTATCTGGTGTCCTTCGGGGTGTGGATTCGTACACCCCCCGCATATAGGCCACCAAATGCCCCTATCTTATCAACACTTCCGGAAACTACTGTTGTTAGACGA------CGAGGCAGGTCCCCTAGAAGAAGAACTCCCTCGCCTCGCAGACGAAGGTCTCAATCGCCGCGTCGCAGAAGATCTCAATCTCGGGAATCTCAATGTTAGTATCCCTTGGACACATAAGGTGGGAAACTTTACTGGGCTTTATTCTTCTAATGTACCTGTCTTTAACCCTGATTGGCAAACTCCCTCTTTTCCTGATATACATTTGCAGGAGGACATTATTGATAGATGTCAACAATTTGTGGGCCCGCTTACTGTAAATGAAAAAAGGAGATTAAAGTTAATTATGCCTGCTAGATTTTTTCCTAACCTTACCAAATATTTGCCCTTAGATAAAGGCATTAAACCTTATTATCCTGAACATATAGTTAATCATTACTTCAAAACTAGGCATTATTTGCATACCCTTTGGAAGGCTGGCATTCTATATAAGAGAGAAACTACACGCAGCGCCTCATTTTGTGGGTCACCATATTCTTGGGAACAAGAGCTACAGCATGGGNNNNNNNNNNNNNNNNNNNNNNNNNNNNNNNNNNNNNNNNNN------------NNNNNNNNNCAATCCTCTGGGATTCTTGCCAGACCATCAGTTGGACCCGGCTTTCGGAGCCAATTCAAACAATCCAGATTGGGACTTCAACCCCAACAAGGACCCTTGGCCAGAGGCTTGGCAGGTAGGAGCTGGAGCATTCGGGCCAGGGTTCACCCCACCACACGGCGGCCTTTTGGGGTGGAGCCCTCAGGCTCAGGGCATATTGACAACNN------------------------------------TGCCAGCAGCTCCTCCTCCTGCCTCCACCAATCGGCAGTCAGGAAGGCAGCCTACTCCCATCTCTCCACCTCTAAGAGACAGTCATCCTCAGGCCATGCAGTGG
>AP011102|Indonesia|C6|0
AACTCCACAACTTTCCACCAAGCTCTGCTAGATCCCAGAGTGAGGGGCCTTTATTTTCCTGCTGGTGGCTCCAGTTCCGGAACAGTAAACCCTGTTCCGACTATTGCCTCTCCCATATCGTCAATCTTCTTGAGGACTGGGGACCCTGCACCGAACATGGAGAGCACAACATCAGGATTCCTAGGACCCCTGCTCGTGTTACAGGCGGTGTTTTTCTTGTTGACAAGAATCCTCACAATACCACAGAGTCTAGACTCGTGGTGGACTTCTCTCAATTTTCTAGGGGAAGCACCCATGTGTCCTGGCCAAAATTCGCAGTCCCCAACCTCCAATCACTCACCAACCTCTTGTCCACCAATTTGTCCTGGCTATCGCTGGATGTGTCTGCGGCGTTTTATCATCTTCCTCTTCATCCTGCTGCTATGCCTCATCTTCTTGTTGGTTCTTCTGGATTATCAAGGTATGTTGCCCGTTTGTCCTCTACTTCCAGGAACATCAACTACCACCACAGGACCTTGCAAGACCTGCACAATTCCTGCTCAAGGAACCTCTATGTTTCCCTCCTGTTGCTGTACAAAACCTTCGGACGGAAACTGCACTTGTATTCCCATCCCATCATCCTGGGCTTTCGCAAGATTCCTATGGGAGTGGGCCTCAGTCCGTTTCTCCTGGCTCAGTTTACTAGTGCCATTTGTTCAGTGGTTCGTAGGGCTTTCCCCCACTGTCTGGCTTTCAGTTATATGGATGATGTGGTATTGGGGGCCAAGTCTGTACAACATCTTGAGTCCCTTTATACCTCTATTACCAATTTTCTTTTGTCTTTGGGTATACATTTGAACCCTAACAAAACCAAACGATGGGGCTACTCCCTTAACTTCATGGGATATGTAATTGGAAGTTGGGGTACCTTACCACAGGAACATATTGTACTGAAAATCAAACATTGTTTTCGAAAACTTCCTGTAAACCGGCCTATTGATTGGAAAGTGTGTCAAAGAATTGTGGGTCTTTTGGGCTTTGCTGCCCCTTTTACACAATGTGGGTATCCTGCCTTAATGCCTTTGTATGCATGTATATCAGCTAAGCAGGCTTTCACTTTCTCGCCAACTTACAAGGCCTTCCTGTGTCAACAATATCTGCACCTTTACCCCGTTGCCCGGCAACGGTCTGGTTTCTGCCAAGTGTTTGCTGACGCAACCCCCACTGGCTGGGGCTTGGCATTAGGCCAGCAGCGCATGCGTGGAACCTTTGTGGCTCCTTTGCCGATCCATACTGCGGAACTCCTAGCAGCTTGTTTTGCTCGCAGCCGGTCTGGAGCAAACATTATCGGTACCGACAACTCTGTTGTCCTCTCTCGCAAATACACCTCATTTCCATGGCTGCTAGGCTGTGCTGCCAACTGGATACTGCGCGGGACGTCCTTTGTCTACGTCCCGTCGGCGCTGAATCCCGCGGACGACCCGTCTCGGGGCCGCTTGGGGGTCTACCGTCCCCTTCTTCGTCTGCCGTTCCGGCCGACCACGGGGCGCACCTCTCTTTACGCGGTCTCCCCGTCTGTGCCTTCTCATCCGCCGGACCGTGTGCACTTCGCTTCACCTCTGCACGTCGCATGGAGACCACCGTGAACGCCCACTTGGTCTTGCCCAAGGTCTTGCATAAGAGGACTCTTGGACTCTCAGCAATGTCAACGACCGACCTTGAGGCGTACTTCAAAGACTGTGTGTTTAAAGACTGGGAGGAGTTGGGGGAGGAGATTAGGTTAAAGGTCTTTGTACTAGGAGGCTGTAGGCATAAATTGGTCTGTTCACCAGCACCATGCAACTTTTTCACCTCTGCCTAATCATCTCATGTTCATGTCCTACTGTTCAAGCCTCCAAGCTGTGCCTTGGGTGGCTTTGGGGCATG---------------------------------------------------------------------------GACATTGACCCTTATAAAGAATTTGGAGCTTCTGTGGAGTTACTCTCTTTTTTGCCTTCTGATTTCTTTCCGTCTATTCGAGATCTCCTCGACACCGCCTCGGCTTTGTATCGGGAGGCCTTAGAGTCTCCGGAACATTGTTCACCTCACCATACAGCCCTCAGGCAAGCTGTTCTGTGTTGGGGTGAGTTAATGAATCTTGCTACCTGGGTGGGAAGTAATTTGGAAGACCCAGCATCCAGGGAATTAGTAGTCAGTTATGTCAACGTTAATATGGGCCTAAAAATTAGACAACTACTGTGGTTTCACATTTCCTGTCTCACATTTGGAAGAGAAACTGTTCTTGAATATTTGGTGTCTTTTGGAGTGTGGATTCGCACTCCCCCCGCTTACAGACCACCTAATGCCCCTATCTTATCAACACTTCCGGAAACTACTGTTGTTAGACGA------CGAGGCAGGTCCCCTAGAAGAAGAACTCCCTCGCCTCGCAGACGACGGTCTCAATCGCCGCGTCGCCGAAGATCTCAATCTCGGGAATCCCAATGTTAGTATACCTTGGACTCATAAGGTGGGAAACTTTACTGGGCTTTATTCTTCTACTGTACCTGTCTTTAATCCGGAGTGGCAAACTCCTTCTTTTCCTGACATTCATTTACAGGAGGATATAATCAATAGGTGTCAACAATATGTGGGCCCTCTTACAGTTAATGAAAAGCGGAGATTAAAATTAATTATGCCTGCTAGGTTCTATCCTAACCTCACCAAATACTTACCGTTAGACAAGGGTATTAAACCTTATTATCCTGAACATGCAGTTAATCATTACTTCAAAACGAGGCATTATTTACATACTCTGTGGAAGGCTGGCATTCTATATAAGAGAGAAACTACACGCAGCGCCTCATTTTGTGGGTCACCATATTCTTGGGAACAAGAGCTACAGCATGGGNNNNNNNNNNNNNNNNNNNNNNNNNNNNNNNNNNNNNNNNNN------------NNNNNNNNNCAATCCGCTGGGATTCTTTCCCGATCACCAGTTGGACCCGGCGTTCGGAGCCAACTCAAACAAACAAGATTGGGACTTCAACCCCAACAAGGATCACTGGCCAAAGGCAAATCAGGTAGGAGCGGGAGCATTTGGGCCAGGGTTCACCCCACCACACGGAGGTCTTTTGGGGTGGAGCCCTCAGGCTCAGGGCATATTGACAACNN------------------------------------TGCCAGCTGCACCTCCTCCTGCCTCCACCAATCGGCAGTCAGGAAGGCAGCCTACTCCCATCTCTCCACCTCTAAGAGACAGTCATCCTCAGGCCATGCAGTGG
>AP011103|Indonesia|C6|0
AACTCCACCACATTCCACCAAGCTCTGCTAGACCCCAGAGTGAGGGGCCTTTATTTTCCTGCTGGTGGCTCCAGTTCCGGAACAGTAAACCCTGTTCCGACTATTGCCTCTCCCATCTCGTCAATCTTCTCGAGGACTGGGGACCCTGCACCGAACATGGAGAACACAACATCCGGATTCCTAGGACCCCTGCTCGTGTTACAGGCGGTGTTTTTCTTGTTGACAAGAATCCTCACAATACCACAGAGTCTAGACTCGTGGTGGACTTCTCTCAATTTTCTAGGGGAAGCACCCATGTGTCCTGGCCAAAATTCGCAGTCCCCAACCTCCAATCACTCACCAACCTCTTGTCCTCCAATTTGTCCTGGTTATCGCTGGATGTGTCTGCGGCGTTTTATCATCTTCCTCTTCATCCTGCTGCTATGCCTCATCTTCTTGTTGGTTCTTCTGGATTACCAAGGTATGTTGCCCGTTTGTCCTCTACTTCCAGGAACATCAACTACCAGCACGGGACCTTGCAAGACCTGCACAATTCCTGCACAAGGAACCTCTATGTTTCCCTCATGTTGCTGTACAAAACCTTCGGACGGAAACTGCACTTGTATTCCCATCCCATCATCCTGGGCTTTCGCAAGATTCCTATGGGAGTGGGCCTCAGTCCGTTTCTCCTGGCTCAGTTTACTAGCGCCATTTGTTCAGTGGTTCGCAGGGCTTTCCCCCACTGTCTGGCTTTCAGTTATATGGATGATGTGGTATTGGGGGCCAAGTCTGTACAACATCTTGAGTCCCTTTATACCTCTATTACCAATTTTCTTTTGTCTTTGGGTATACATTTGAATCCTAATAAAACCAAACGATGGGGCTACACCCTTAACTTCATGGGATATGTAATTGGAAGTTGGGGGACCTTACCACAGGAACATATTGTACAAAAAATTAAGCAGTGTTTTCGAAAACTTCCTGTAAATAGGCCTATTGATTGGAAGGTGTGTCAAAGAATTGTGGGTCTCTTGGGCTTTGCTGCCCCTTTTACACAATGTGGGTATCCTGCCTTAATGCCTTTGTATGCATGTATACAGGCTAAGCAGGCTTTCACTTTCTCGCCAACCTACAAGACCTTTCTGTGTCAACAATATCTGAACCTTTACCCCGTTGCCCGGCAACGGCCAGGTCTATGCCAAGTGTTTGCTGATGCAACCCCCACTGGCTGGGGCTTGGCCTTAGGCCATCAGCGCATGCGTGGAACCTTTGTGGCTCCTTTGCCGATCCATACTGCGGAACTCCTTGCAGCTTGTTTTGCTCGCAGCCGGTCTGGAGCAAAACTCATCGGGACCGACAATTCTGTGGTCCTCTCTCGGCGATACACCTCCTTTCCATGGCTGCTCGGTTGTGCTGCCAACTGGATCCTGCGCGGGACGTCCTTTGTCTACGTCCCGTCGGCGCTGAATCCCGCGGACGACCCGTCTCGCGGCCGCTTGGGGATCTACCGTCCCCTTCTTCGTCTGCCGTTCCGGCCGCCCACGGGGCGCACCTCTCTTTACGCGGTCTCCCCGTCTGTGCCTTCTCATCTGCCGGACCGTGTGCACTTCGCTTCACCTCTGCACGTCGCATGGAGACCACCGTGAACGCCCACATGGTCTTGCCCAAGGTCTTGCATAAGAGGACTCTTGGACTCTCTGCTATGTCAACGACCGACCTTGAGGCATACTTCAAAGACTGTGTGTTTAAAGACTGGGAGGAGTTGGGGGAGGAGATTAGGTTAAAGGTCTTTGTACTAGGAGGCTGTAGGCATAAATTGGTCTGTTCACCAGCACCATGCAACTTTTTCACCTCTGCCTAATCATCTCATGTTCATGTCCTATTGTTCAAGCCTCCAAGCTGTGCCTTGGGTGGCTTTGGGGCATG---------------------------------------------------------------------------GACATTGACCCTTATAAAGAATTTGGAGCTTCTGTGGAGTTACTCTCTTTTTTGCCTTCTGATTTCTTTCCGTCTATTCGAGATCTCCTCGACACCGCCTCAGCGTTGTATCGGGAAGCCTTAGAGTCTCCGGAACATTGTTCACCTCACCATACAGCCCTCAGGCAAGCTGTTCTGTGTTGGGGTGAGTTAATGAATCTAGCTACCTGGGTGGGTAGTAATTTGGAAGACCCAGCATCCAGGGAATTAGTAGTCAGTTATGTCAATGTTAATATGGGCCTGAAAATTAGACAACTATTGTGGTTTCACATTTCCTGTCTCACATTTGGAAGAGAAACAGTTCTTGAATATTTGGTGTCTTTTGGAGTGTGGATTCGCACTCCTCCCGCTTACAGACCACCAAATGCCCCTATCTTATCAACACTTCCGGAAACTACTGTTGTTAGACGA------CGAGGCAGGTCCCCTAGAAGAAGAACTCCCTCGCCTCGCAGACGACGGTCTCAATCGCCGCGTCGCCGAAGATCTCAATCTCGGGAATCCCAATGTTAGTATACCTTGGACTCATAAGGTGGGAAACTTTACTGGGCTTTATTCTTCTACTGTACCTGTCTTTAATCCTGAGTGGCAAACTCCCTCTTTTCCTGACATTCATTTACAGGAAGACATTATCAATAGATGTCAACAATATGTGGGCCCTCTTACAGTTAATGAAAAGCGAAGATTAAAATTAATTATGCCTGCTAGGTTCTTTCCCAACCTTACTAAATACTTGCCATTAGATAAAGGCATTAAACCTTATTATCCAGAACATGCAGTTAATCATTACTTCAAAACTAGGCATTATTTACATACTCTCTGGAAGGCTGGCATTCTATATAAGAGAGAAACTACACGCAGCGCCTCATTTTGTGGGTCACCATATTCTTGGGAACAAGAGCTACAGCATGGGNNNNNNNNNNNNNNNNNNNNNNNNNNNNNNNNNNNNNNNNNN------------NNNNNNNNNCAATCCTCTGGGATTCTTTCCCGATCACCAGTTGGACCCGGCGTTCGGAGCCAACTCAAACAAACCAGATTGGGACTTCAACCCCAACAAGGATCATTGGCCAAAGGCAAATCAGGTAGGAGCGGGAGCATTCGGGCCAGGGTTCACCCCACCACACGGAGGTCTTTTGGGGTGGAGCCCTCAGGCGCAGGGCATATTGACAACNN------------------------------------TGCCAGCAGCGCCTCCTCCTGCCTCCACCAATCGGCAGTCAGGAAGGCAGCCTACTCCCATCTCTCCACCTCTAAGAGACAGTCATCCTCAGGCCATGCAGTGG
>AP011106|Indonesia|C8|0
AACTCCACAACATTCCACCAAACTCTGCTAGATCCCAGAGTCAGGGGCCTCTATTTTCCTGCTGGTGGCTCCAGTTCCGGAACAGTAAACCCTGTTCCGACTTCTGCCTCTCCCATATCGTCAATCTTCTCGAGGACTGGGGACCCTGCACCGAACATGGAGAGCACAACATCAGGATTCCTAGGACCCCTGCTCGTGTTACAGGCGGGGTTTTTCTTGTTGACAAAAATCCTCACAATACCACAGAGTCTAGACTCGTGGTGGACTTCTCTCAATTTTCTAGGGGGAGCACCCGTGTGTCCTGGCCAAAATTCGCAGTCCCCAACCTCCAATCACTCACCAACCTCTTGTCCTCCAATTTGTCCTGGCTATCGCTGGATGTGTCTGCGGCGTTTTATCATCTTCCTCTTCATCCTGCTGCTATGCCTCATCTTCTTGTTGGTTCTTCTGGACTACCAAGGTATGTTGCCCGTTTGTCCTCTACTTCCAGGAACATCAACTACCAGTACGGGACCATGCAAGACCTGCACGATTCCTGCTCAAGGAACCTCTATGTTTCCCTCATGTTGCTGTACAAAACCTTCGGACGGAAACTGCACTTGTATTCCCATCCCATCATCCTGGGCTTTCGCAAGATTCCTATGGGAGTGGGCCTCAGTCCGTTTCTCCTGGCTCAGTTTACTAGTGCCATTTGTTCAGTGGTTCGTAGGGCTTTCCCCCACTGTTTGGCTTTCAGTTATATGGATGATGTGGTATTGGGGGCCAAGTCTGTACAACATCTTGAGTCCCTTTTTACCTCTGTTACCAATTTTCTTTTGTCTTTGGGTATACATTTGAACCCTCATAAAACCAAGCGATGGGGCTATTCCCTTAACTTCATGGGATATGTAATTGGAAGTTGGGGTACCTTACCGCAAGATCATATTGTAGAAAAGATCAAGCATTGTTTTCGCAAACTTCCTGTTAATAGACCTATTGATTGGAAGGTATGTCAACGCATTGTGGGTCTTTTGGGCTTTGCTGCCCCTTTTACACAGTGTGGGTATCCAGCCTTAATGCCTTTGTATGCATGTATTCAATCTAAGCAGGCTTTCACTTTCTCGCCCACTTACAAGGCCTTTCTACGCACACAATATCTGAACCTTTACCCCGTTGCCCGGCAACGGCCTGGTCTCTGCCAAGTGTTTGCTGACGCAACCCCCACTGGATGGGGCTTGGCTATAGGCCATCAGCGCATGCGTGGCACCTTTGTGGCTCCTCTGCCGATCCATACTGCGGAACTCCTTGCAGCTTGTTTTGCTCGCAGCCGGTCTGGAGCGAAACTCATCGGAACCGACAACTCGGTTGTCCTCTCTCGGAAATACACCTCGTTTCCATGGCTGCTCGGTTGTGCTGCCAACTGGATCCTGCGCGGGACGTCCTTTGTCTACGTCCCGTCGGCGCTGAATCCCGCGGACGACCCGTCTCGGGGCCGTTTGGGACTCTACCGTCCCCTTCTTCGTCTGCCGTTCCGGCCGACCACGGGGCGCACCTCTCTTTACGCGGTCTCCCCGTCTGTGCCTTCTCATCTGCCGGTCCGTGTGCACTTCGCTTCACCTCTGCACGTCGCATGGAGACCACCGTGAACGCCCACCAGGTCTTGCCCAAGGTCTTGCATAAGAGGACTCTTGGACTCTCAGCGATGTCAACGACCGACCTTGAGGCATACTTCAAAGACTGTGTATTCAAAGACTGGGAGGAGTTGGGGGAGGAGATTAGGTTAATGATCTTTGTACTAGGAGGCTGTAGGCATAAATTGGTCTGTTCACCAGCACCATGCAACTTTTTCACCTCTGCCTAATCATCTCATGTTCATGTCCTACTGTTCAAGCCTCCAAGCTGTGCCTTGGGTGGCTTTGGGGCATG---------------------------------------------------------------------------GACATTGACCCTTATAAAGAATTTGGAGCTTCTGTGGAGTTACTCTCTTTTTTGCCTTCTGATTTCTTTCCATCTATTCGAGATCTCCTCGACACCGCCTCAGCTCTATATCGGGAGGCCTTAGAGTCTCCGGAACATTGTTCTCCTCACCATACAGCACTCAGGCAAGCTATCCTGTGTTGGGGTGAGTTGATGAATCTGGCCACCTGGGTGGGAAGTAATTTGGAAGATCCAGCATCCAGGGAATTAGTTGTCAGTTATGTCAATGTTAATATGGGCCTAAAAATTAGACAACTATTGTGGTTTCACATTTCCTGTCTTACTTTTGGAAGAGAAACTGTACTTGAGTATTTGGTATCTTTTGGGGTGTGGATTCGCACCCCTCCTGCTTACAGACCACCAAATGCCCCTATCTTATCAACACTTCCGGAAACTACTGTTGTTAGACGA------CGAGGCAGGTCCCCTAGAAGAAGAACTCCCTCACCTCGCAGACGAAGGTCTCAATCGCCGCGTCGCAGAAGATCTCAATCTCGGGAATCTCAATGTTAGTATCCCCTGGACTCATAAGGTGGGAAACTTTACTGGGCTTTATTCTTCTACTGTACCTGTCTTTAATCCTGAGTGGCAAACTCCTTCCTTTCCTGACATACACTTGCGGGAGGACATTATCAACAGATGTCAACAATATGTAGGCCCTCTTACAGTCAATGAGAAAAGAAGATTATCCTTAATTATGCCGGCTAGGTTTTATCCTAATATAACCAAATATTTGCCCTTAGATAAAGGCATTAAACCTTATTATCCTAACCATGCAGTTAATCATTACTTCAAAACCAGGCATTATTTACATACTCTGTGGAAGGCTGGCATTCTATATAAGAGAGAAACTACACGCAGCGCCTCATTTTGTGGGTCACCATATTCTTGGGAACAAGAGCTACAGCATGGGNNNNNNNNNNNNNNNNNNNNNNNNNNNNNNNNNNNNNNNNNN------------NNNNNNNNNCAATCCTCTGGGATTCTTTCCCGAACATCAGTTGGACCCTGCGTTCGGAGCCAACTCAAACAATCCAGATTGGGACTTCAACCCCAACAAGGATCATTGGCCAGAGGCAAATCAGGTAGGAGTGGGAGCGTTCGGGCCAGGGTTCACCCCACCACACGGAAGTCTTTTGGGGTGGAGCCCTCAGGCTCAGGGCATATTGACACCNN------------------------------------TGCCAGCAGCGCCTCCTCCTGCCTCCACCAATCGGCAGTCAGGAAGACAGCCTACTCCCATCTCTCCACCTCTAAGAGACACTCATCCTCAGGCCATGCAGTGG
>AP011108|Indonesia|C9|0
AACTCCACAACATTCCACCAAGCTCTGCTAGATCCCAGAGTGAGGGGCCTTTATTTTCCTGCTGGTGGCTCCAGTTCCGGAACGATAAACCCTGTTCCGACTACTGCCTCTCCCGTATCGTCAATCTTCTCGAAGACTGGGGACCCTGCATCGAACATGGAGAACACAACATCAGGATTCCTAGGACCCCTGCTCGTGTTACAGGCGGGGTTTTTCTTGTTGACAAAAATCCTCACAATACCACAGAGTCTAGACTCGTGGTGGACTTCTCTCAATTTTCTAGGGGGAGCACCCGTGTGTCCTGGCCAAAATTCGCAGTCCCCAACCTCCAATCACTCACCAACCTCTTGTCCTCCAATTTGTCCTGGCTATCGCTGGATGTGTCTGCGGCGTTTTATCATCTTCCTCTTCATCCTGCTGCTATGCCTCATCTTCTTGTTGGTTCTTCTGGACTACCAAGGTATGTTGCCCGTTTGTCCTCTACTTCCAGGAACATCAACTACCAGCACGGGACCATGCAAGACCTGCACGATTCCTGCTCAAGGAACCTCTATGTTTCCCTCCTGTTGCTGTACAAAACCTTCGGACGGAAACTGCACTTGTATTCCCATCCCATCATCCTGGGCTTTCGCAAGATTCCTATGGGAGTGGGCCTCAGTCCGTTTCTCCTGGCTCAGTTTACTAGTGCCATTTGTTCAGTGGTTCGTAGGGCTTTCCCCCACTGTTTGGCTTTCAGTTATATGGATGATGTGGTATTGGGGGCCAAGTCTGTACAACATCTTGAGTCCCTTTATACCTCTATTACCAATTTTCTTTTGTCTTTGGGTATACATTTGAACCCTAACAAAACCAAAAGATGGGGTTACTCCCTTAACTTCATGGGATATGTAATTGGAAGTTGGGGTACCTTACCACAGGAACATATTGTTATGAAAATCAAACAATGTTTTAGAAAACTGCCTGTAAATAGACCTATTGATTGGAAAGTGTGTCAAAGAATTGTGGGTCTTTTGGGCTTTGCTGCCCCTTTTACACAATGTGGGTATCCTGCCTTAATGCCTTTGTATGCATGTATACAAGCTAAGCAGGCTTTTACTTTCTCGCCAACTTACAAGGCCTTTCTGTGTAAACAATATCTGCACCTGTACCCCGTTGCCCGGCAACGGTCAGGGCTCTGCCAAGTGTTTGCTGACGCAACCCCCACTGGATGGGGCTTGGCAATAGGCCATCAGCGCATGCGTGGAACCTTTGTGGCTCCTCTGCCGATCCATACTGCGGAACTCCTAGCAGCTTGTTTTGCTCGCAGCCGGTCTGGAGCAAAACTTATCGGCACCGACAACTCTGTCGTTCTCTCCCGCAAATACACCTCGTTTCCATGGCTGCTAGGTTGTGCTGCCAACTGGATACTTCGCGGGACGTCCTTTGTCTACGTCCCGTCGGCGCTGAATCCCGCGGACGACCCGTCTCGGGGCCGTTTGTGCCTCTACCGTCCTCTTCTTCGTCTGCCGTTCCGGCCGACCACGGGGCGCACCTCTCTTTACGCGGACTCCCCGTCTGTGCCTTCTCATCTGCCGGACCGTGTGCACTTCGCTTCACCTCTGCACGTCGCATGGAGACCACCGTGAACGCCCACCAGGTCTTGCCCAAGGTCTTGCATAAGAGGACTCTTGGACTTTCAGCTATGTCAACGACCGACCTTGAGGCATACTTCAAAGACTGTGTGTTTAAAGACTGGGAGGAGTTGGGGGAGGAGATTAGGTTAAAGGTCTTTGTACTAGGAGGCTGTAGGCATAAATTGGTCTGTTCACCAGCACCATGCAACTTTTTCACCTCTGCCTAATCATCTCATGTTCATGTCCTACTGTTCAAGCCTCCAAGCTGTGCCTTGGGTGGCTTTGGGGCATG---------------------------------------------------------------------------GACATTGACCCTTATAAAGAATTTGGAGCTTCTGTGGAGTTACTCTCATTTTTGCCTTCTGACTTCTTTCCGTCTATTCGAGATCTCCTAGATACCGCCTCAGCTTTGTATCGGGAGGCCTTAGAGTCTCCGGAACATTGTTCACCTCACCATACAGCACTCAGGCAAGCTATTCTGTGTTGGGGTGAGTTAATGAACCTGGCCACTTGGGTGGGAAGTAATTTGGAAGATCCAGCATCCAGGGAATTGGTAGTCAGTTATGTCAATGTTAATATGGGCCTAAAAATTAGACAACTATTGTGGTTTCACATTTCCTGTCTTACGTTTGGAAGAGAAACTGTTCTTGAGTATTTGGTGTCTTTTGGAGTGTGGATTCGCACTCCTCCCGCTTACAGACCACCAAATGCCCCTATCTTATCAACACTTCCGGAAACTACTGTTGTTAGACGA------CGAGGCAGGTCCCCTAGAAGAAGAACTCCCTCGCCTCGCAGACGAAGGTCTCAATCACCGCGTCGCAGAAGATCTCAATCTCGGGAATCTCAATGTTAGTATCCCTTGGACTCATAAGGTGGGAAACTTTACTGGGCTTTATTCTTCTACTGTACCTGTCTTTAATCCGGAGTGGCAAACTCCCTCCTTTCCTAACATTCACTTGCAGGAGGACATTATCAATAGATGTCAACAATATGTGGGTCCTCTTACAGTCAATGAAAAAAGGAGATTAAAATTAATTATGCCTGCTAGGTTCTATCCTAACCTGACCAAATATTTGCCCTTAGATAAAGGCATTAAACCTTATTATCCTGAACATGCAGTTAATCATTACTTCCAAACTAGACATTATTTACATACTCTGTGGAAGGCTGGCATTCTATATAAGAGAGAAACTACACGCACCGCCTCATTTTGTGGGTCACCATATTCTTGGGAACAAGAGCTACAGCATGGGNNNNNNNNNNNNNNNNNNNNNNNNNNNNNNNNNNNNNNNNNN------------NNNNNNNNNCAATCCTCTGGGATTCTTTCCCGATCACCAGTTGGACCCTGCTTTCGGAGCCAACTCAAACAATCCAGATTGGGACTTCAACCCCAACAAGGATCGATGGCCAGAGGCAAATCAGGTAGGAGCGGGAGCATTCGGGCCAGGGTTCACCCCTCCTCACGGAGGTCTTTTGGGGTGGAGCCCTCTGGCTCAGGGCATATTGACAACNN------------------------------------TGCCAGCAGCACCTCCTCCTGCTTCCACCAATCGGCAGTCAGGAAGACAGCCAACTCCCATCTCACCACCTCTAAGAGACAGTCATCCTCAGGCCATGCAGTGG
>FJ899792|China|D1|0
AACTCCACAACCTTCCACCAAACTCTGCAAGATCCCAGAGTGAGAGACCTGTATCTCCCTGCTGGTGGCTCCAGTTCAGGAACAGTAAACCCTGTTCCGACTACTGTCTCTCCCATATCGTCAATCTTCTCGAGGATTGGGGACCTTGCGCTGAACATGGAGAACGTCACATCAGGATTCCTAGGACCCCTGCTCGTGTTACAGGCGGGGTTTTTCTTGTTGACAAGAATCCTCACAATACCGCAGAGTCTAGACTCGTGGTGGACTTCTCTCAATTTTCTAGGGGGAACCACCGTGTGTCTTGGCCAAAATTCGCAGTCCCCAACCTCCAATCACTCACCAACCTCCTGTCCTCCAACTTGTCCTGGTTATCGCTGGATGTGTCTGCGGCGTTTTATCATATTCCTCTTCATCCTGCTGCTATGCCTCATCTTCTTGTTGGTTCTTCTGGACTATCAAGGTATGTTGCCCGTTTGTCCTCTAATTCCAGGATCGTCAACCACCGGCACGGGACCCTGCAGAACCTGCACGACTCCTGCTCAAGGAACCTCTATGTATCCCTCTTGTTGCTGTACCAAACCCTCGGACGGAAATTGCACCTGTATTCCCATCCCATCATCTTGGGCTTTCGGAAAATTCCTATGGGAGTGGGCCTCAGCCCGTTTCTCCTGGCTCAGTTTACTAGTGCCATTTGTTCAGTGGTTCGTAGGGCTTTCCCCCACTGTTTGGCTTTCAGTTATATGGATGATGTGGTATTGGGGGCCAAGTCTGTACAGCACCTTGAGTCCCTTTTTACCGCTGTTACCAATTTTCTTTTGTCTTTGGGTATACATTTAAACCCTAACAAAACAAAAAGATGGGGTTACTCTTTACATTTCATGGGCTATGTCATTGGATGTTATGGGTCATTGCCACAAGATCACATCAGACAGAAAATCAAAGATTGTTTTAGAAAACTTCCTGTTAACAGGCCTATTGATTGGAAAGTCTGTCAACGTATTGTGGGTCTTTTGGGTTTTGCTGCCCCTTTTACACAATGTGGTTATCCTGCTTTAATGCCCTTGTATGCATGTATTCAATCTAAGCAGGCTTTCACTTTCTCGCCAACTTACAAGGCCTTTCTGTGTAAACAATACCTGAACCTTTACCCCGTTGCTCGGCAACGGCCAGGTCTGTGCCAAGTGTTTGCTGACGCAACCCCCACTGGCTGGGGCTTGGTCATGGGCCATCAGCGCATGCGTGGAACCTTTCAGGCTCCTCTGCCGATCCATACTGCGGAACTCCTAGCCGCTTGTTTTGCTCGCAGCAGGTCTGGAGCAAACATTCTCGGGACGGATAACTCTGTTGTTCTCTCCCGCAAATATACATCGTTTCCATGGCTGCTAGGCTGTGCTGCCAACTGGATCCTGCGCGGGACGTCCTTTGTTTACGTCCCGTCGGCGCTGAATCCCGCGGACGACCCTTCTCGGGGCCGCTTGGGACTCTCTCGTCCCCTTCTCCGTCTGCCGTTTCGACCGACCACGGGGCGCACCTCTCTTTACGCGGACTCCCCGTCTGTGCCTTCTCATCTGCCGGACCGTGTGCACTTCGCTTCACCTCTGCACGTCGCATGGAGACCACCGTGAACGCCCACCAATTCTTGCCCAAGGTCTTACATAAGAGGACTCTTGGACTCTCTGTAATGTCAACGACCGACCTTGAGGCATACTTCAAAGACTGTTTGTTTAAGGACTGGGAGGAGTTGGGGGAGGAGAATAGATTAATGGTTTATGTATTAGGAGGCTGTAGGCATAAATTGGTCTGCGCACCAGCACCATGCAACTTTTTCACCTCTGCCTAATCATCTCTTGTTCATGTCCTACTGTTCAAGCCTCCAAGCTGTGCCTTGGGTGGCTTTGGGGCATG---------------------------------------------------------------------------GACATTGATCCTTATAAAGAATTTGGAGCTTCTGTGGAGTTACTCTCGTTTTTGCCTTCTGACTTCTTTCCATCCGTACGAGATCTTCTAGATACCGCCTCAGCTCTATATCGGGAAGCCTTAGAGTCTCCTGAGCATTGTTCACCTCACCATACTGCACTCAGGCAAGCAATTCTTTGCTGGGGGGACCTAATGACTCTAGCCACCTGGGTGGGTGGTAATATGGAAGATCCAGTATCCAGGGACCTAGTAGTCAGTTATGTTAACACTAATGTGGGCCTAAAGTTTAGGCAACTATTGTGGTTTCACATTTCTTGTCTCACTTTTGGAAGAGATACGGTCTTAGAGTATTTGGTGTCTTTCGGAGTGTGGATTCGCGCTCCTCCAGCTTTTAGACCACAAAATGCCCCTATCTTATCAACACTTCCGGAGACTACTGTTGTTAGACGA------CGAAGCAGGACCCCTAGAAGAAGAACTCCCTCGCCTCGCAGACGAAGGTCTCAATCGCCGCGTCGCAGAAGATCTCAATCTCGGGAATCTCAATGTTAGTATTCCTTGGACTCATAAGGTGGGAAACTTTACGGGGCTTTATTCTTCTACTGTTCCTGTCTTTAATCCTCATTGGAAAACACCCTCTTTTCCTAATATACATTTACACCAAGACATTATCAAAAAATGTGAACAATTTGTAGGCCCACTCACAGTCAATGAGAAAAGAAGACTGCAATTGATTATGCCTGCTAGGTTTTATCCAAAGGTTACCAAATATTTGCCATTGGATAAGGGTATTAAACCTTATTATCCAGAACATCTAGTTAATCATTACTTCCAAACCAGACATTATTTACACACTCTATGGAAGGCGGGTATATTATATAAGAGAGAAACCACACATAGCGCCTCATTTTGTGGGTCACCATATTCTTGGGAACAAGAGCTACAGCATGGGNN---------------------------------NNNNNNN------------NNNNNNNNNCAATCCTCTGGGATTCTTTCCCGACCACCAGTTGGATCCAGCCTTCAGAGCAAACACCGCAAATCCAGATTGGGACTTCAATCCCAACAAGGACACCTGGCCAGACGCCAACAAGGTAGGCGCTGGAGCATTCGGGCTGGGATTCACCCCACCGCACGGAGGCCTTTTGGGGTGGAGCCCTCAGGCTCAGGGCATACTACAAACNN------------------------------------TGCCAACAAATCCGCCTCCTGCCTCCACCAATCGCCAGTCAGGAAGGCAGCCTACCCCTCTGTCTCCACCTTTGAGAGACACGCATCCTCAGGCCATGCAGTGG
>JN642140|Lebanon|D1|0
AACTCCACAACCTTCCACCAAACTCTGCAAGATCCCAGAGTGAGAGGCCTGTATTTCCCTGCTGGTGGCTCCAGTTCAGGAACAGTAAACCCTGTTCCGACTACTGTCTCTCACATATCGTCAATCTTCTCGAGGATTGGGGACCCTGCGCTGAACATGGAGAACATCACATCAGGATTCCTGGGACCCCTGCTCGTGTTACAGGCGGGGTTTTTCTTGTTGACAAGAATCCTCACAATACCGCAGAGTCTAGACTCGTGGTGGACTTCTCTCAATTTTCTAGGGGGAACCACCGTGTGTCTTGGCCAAAATTCGCAGTCCCCAACCTCCAATCACTCACCAACCTCCTGTCCTCCAACTTGTCCTGGTTATCGCTGGATGTGTCTGCGGCGTTTTATCATCTTCCACTTCATCCTGCTGCTATGCCTCATCTTCTTGTTGGTTCTTCTGGACTATCAAGGTATGTTGCCCGTTTGTCCCCTAATTCCAGGATCTTCAACTACCAGCACGGGACCATGCAGAACCTGCACGACTCCTGCTCAAGGAACCTCTATGTATCCCTCCTGTTGCTGTACCAAACCTTCGGACGGAAATTGCACCTGTATTCCCATCCCATCATCCTGGGCTTTCGGAAAATTCCTATGGGAGTGGGCCTCAGCCCGTTTCTCCTGGCTCAGTTTACTAGTGCCATTTGTTCAGTGGTTCGTAGGGCTTTCCCCCACTGTTTGGCTTTCAGTTATATGGATGATGTGGTGTTGGGGGCCAAGTCTGGTCAGCATCTTGAGTCCCTTTTTACCGCTGTTACCAATTTTCTTTTGTCTTTGGGTATACATTTAAACCCTAACAAAACAAAAAGATGGGGTTACTCTTTACATTTCATGGGCTATGTCATTGGAAGTTATGGGTCATTGCCACAAGATCACATCAAACAGAAAATCAAAGAATGTTTTAGAAAACTTCCTGTTAACAGGCCTATTGATTGGAAAGTCTGTCAACGTATTGTGGGTCTTTTGGGATTTGCTGCCCCTTTTACACAATGTGGTTATCCTGCTTTAATGCCCTTGTATGCATGTATTCAGTCTAAGCAGGCTTTCACTTTCTCGCCAACTTACAAGGCCTTTTTGTGTAAACAATACCTGAACCTTTACCCCGTTGCCCGGCAACGGCCAGGTCTGTGCCAAGTGTTTGCTGACGCAACCCCCACTGGCTGGGGCTTGGTCATGGGCCATCAGCGCATGCGTGGAACCTTTCAGGCTCCTCTGCCGATCCATACTGCGGAACTCCTAGCCGCTTGTTTTGCTCGCAGCAGGTCTGGAGCAAGCATTATCGGGACGGATAACTCTGTTGTTCTCTCCCGCAAATATACATCGTTTCCATGGCTGCTAGGCTGTGCTGCCAACTGGATCCTGCGCGGGACGTCCTTTGTTTACGTCCCGTCGGCGCTGAATCCTGCGGACGACCCGTCTCGGGGCCGCTTGGGACTCTCTCGTCCCCTTCTCCGTCTGCCGTTTCGACCGACCACGGGGCGCACCTCTCTTTACGCGGACTCCCCGTCTGTGCCTTCTCATCTGCCGGACCGTGTGCACTTCGCTTCACCTCTGCACGTCGCATGGAGACCACCGTGAACGCCCACCAATTCCTGCCCAAGGTCTTACATAAGAGGACTCTTGGACTCTCTGTAATGTCAACGACCGACCTTGAGGCATACTTCAAAGACTGTTTGTTTAAAGACTGGGAGGAGTTGGGGGAGGAGACTAGATTAATGATCTTTGTATTGGGAGGCTGTAGGCATAAATTGGTCTGCGCACCAGCACCATGCAACTTTTTCACCTCTGCCTAATCATCTCTTGTTCATGTCCTACTTTTCAAGCCTCCAAGCTGTGCCTTGGGTGGCTTTAGGACATG---------------------------------------------------------------------------GACATTGACCCTTATAAAGAATTTGGAGCTTCTGTGGAGTTACTCTCGTTTTTGCCTTCTGACTTCTTTCCTTCAGTACGAGATCTTCTCGATACTGCCTCAGCTCTGTATCGAGATGCCTTGGAGTCTCCTGAGCATTGCACTCCTCACCATACTGCACTCAGGCAAGCAATTCTGTGCTGGGGGGAACTAATGTCTCTAGCTACCTGGGTGGGTGGTAATTTGGACGACCCAACATCCAGGGACCTAGTAGTCAGTTATGTCAACACTAATATGGGCCTAAAGTTCAGGCAACTATTGTGGTTTCACATTTCTTGTCTCACTTTTGGAAGGGAAACAGTCATAGAGTATTTGGTGTCTTTCGGAGTGTGGATTCGCACTCCTCCAGCTTATAGACCAGTAAATGCCCCTATCTTATCAACACTTCCGGAGACTACTGTTGTTAGACCA------CGAGGCAGGACCCCTAGAAGAAGAACTCCCTCGCCTCGCAGACGAAGGTCTCAATCGCCGCGTCGCAGAAGATCTCAATCTCGGGAACCTCAATGTTAGTATTCCTTGGACTCATAAGGTGGGAAACTTTACGGGGCTTTATTCTTCTACTGTACCTGTCTTTAACCCTCACTGGAAAACACCTTCTTTTCCTAATATACATTTACACCAAGACATTATCAAAAAATGTGAACAATTTGTAGGCCCACTCACAGTCAATGAGAAAAGAAGACTGCAATTAATTATGCCTGCTAGGTTCTATCCAAAGGTTACCAAATATTTGCCATTGGATAAGGGTATTAAACCTTATTATCCAGAACATCTAGTTAATCATTACTTCCAAACCAGACATTATTTACACACTCTATGGAAGGCGGGTGTATTATATAAGAGAGAAACAACACATAGCGCCTCATTTTGTGGGTCACCATATTCTTGGGAACAAGAGCTACGGCATGGGNN---------------------------------NNNNNNN------------NNNNNNNNNCAATCCTCTGGGATTCTTTCCCGATCACCAGTTGGATCCAGCCTTCAGAGCAAACACCGCAAACCCAGATTGGGACTTCAATCCCAACAAGGACACTTGGCCAGACGCCAACAAGGTAGGAGCTGGAGCATTCGGACTGGGATTCACCCCACCGCACGGAGGCCTTTTGGGGTGGAGCCCTCAGGCTCAGGGCATACTGCAAACNN------------------------------------TGCCAGCAAATCCGCCTCCTGCCTCTACCAATCGCCAGTCAGGAAGGCAGCCGACCCCGCTATCTCCACCTTTGAGAAACACTCATCCTCAGGCCATGCAGTGG
>GQ477453|Poland|D2|0
AACTCCACAACCTTCCACCAAACTCTGCAAGATCCCAGGGTGAGAGGCCTGTATTTCCCTGCTGGTGGCTCCAGTTCAGGAACAGTAAACCCTGTTCCGACTACTGCCTCTCCCATATCGTCAATCTTCTCGAGGATTGGGGACCCTGTGCTGAACATGGAGAACATCACATCAGGATTCCTAGGACCCCTGCTCGTGTTACAGGCGGGGTTTTTCTTGTTGACAAGAATCCTCACAATACCGCAGAGTCTAGACTCGTGGTGGACTTCTCTCAATTTTCTAGGGGGAACTACCGTGTGTCTTGGCCAAAATTCGCAGTCCCCAACCTCCAATCACTCACCAACCTCCTGTCCTCCGACTTGTCCTGGTTATCGCTGGATGTGTCTGCGGCGTTTTATCATCTTCCTCTTCATCCTGCTGCTATGCCTCATCTTCTTGTTGGTTCTTCTGGACTATCAAGGTATGTTGCCCGTCTGTCCTCTAATTCCAGGATCTTCCACCACCAGCGTGGGACCATGCAGAACCTGCACGACTACTGTTCAAGGAACCTCTATGTATCCCTCCTGTTGCTGTACCAAACCTTCGGACGGAAATTGCACCTGTATTCCCATCCCATCGTCCTGGGCTTTCGGAAAATTCCTATGGGAATGGGCCTCAGCCCGTTTCTCCTGGCTCAGTTTACTAGTGCCATTTGTTCAGTGGTTCGTAGGGCTTTCCCCCACTGTTTGGCTTTCAGTTATATGGATGATGTGGTATTGGGGGCCAAGTCTGTACAACACCTTGAGGCCCTTTTTACAGCTGTTACCAATTTTCTTTTGTCTTTGGGTATACATTTAAACCCTAACAAAACTAAAAGATGGGGTCACTCTTTAAATTTCATGGGCTATGTCATTGGATGTTATGGGTCATTGCCACAAGATCACATTATACAGAAAATCAAAGAATGTTTTAGAAAACTTCCTGTTAACAGGCCAATTGATTGGAAAGTCTGTCAACGTATTGTGGGTCTTTTGGGTTTTGCTGCCCCTTTTACACAATGTGGTTATCCTGCTTTAATGCCTTTGTATGCCTGTATTCAATCTAGGCAGGCTTTCACTTTCTCGCCAACTTACAAGGCCTTTTTGTGTAAACAGTATCTGAACCTTTACCCCGTTGCACGGCAACGGCCAGGTCTGTGCCAAGTGTTTGCTGACGCAACCCCCACTGGCTGGGGCTTGGTTATGGGCCATCAGCGCATGCGTGGAACCTTTCTGGCTCCTCTGCCGATCCATACTGCGGAACTCCTAGCCGCTTGCTTTGCTCGCAGCAGGTCTGGAGCAAACATTATCGGGACGGACAACTCTGTTGTTCTCTCCCGCAAATATACATCATTTCCATGGCTGCTAGGCTGTGCTGCCAACTGGATCCTGCGCGGGACGTCCTTTGTTTACGTCCCGTCGGCGCTGAATCCCGCGGACGACCCTTCTCGGGGCCGTTTGGGACTCTCTCGTCCCCTTCTCCGTCTGCCGTTTCGACCGACCACGGGGCGCACCTCTCTTTACGCGGACTCCCCGTCTGTGCCTTCTCATCTGCCGGACCGTGTGCACTTCGCTTCACCTCTGCACGTCGCATGGAGACCACCGTGAACGCCCACCAATGCTTGCCCAAGGTCTTACATAAGAGGACTCTTGGACTCTCTGTAATGTCAACGACCGACCTTGAGGCATACTTCAAAGACTGTTTGTTTAAAGACTGGGAAGAGTTGGGGGAGGAGACTAGGTTAATGATCTTTGTACTAGGAGGCTGTAGGCATAAATTGGTCTGCGCACCAGCACCATGCAACTTTTTCACCTCTGCCTAATCATCTCTTGTTCATGTCCTACTGTTCAAGCCTCCAAGCTGTGCCTTGGGTGGCTTTAGGACATG---------------------------------------------------------------------------GACATTGACCCTTATAAAGAATTTGGAGCTTCTGTGGAGTTACTCTCGTTTTTGCCTGCTGACTTCTTTCCTTCAGTACGAGATCTTCTAGATACCGCCTCAGCTCTCTATCGGGATGCCTTAGAGTCCCCTGAGCATTGTTCACCTCACCATACTGCACTCAGGCAAGCAATTCTTTGCTGGGGGGAATTAATGAATCTAGCTACCTGGGTGGGAACTAATTTGGAAGATCAAGGATCTAGGGACCTAGTTGTTAGTTATGTCAACACTCATATGGGCTTAAAATTCAGGCAACTTTTGTGGTTTCACGTTTCTTGTCTCATGTTTGGAAGAGCAGTGGTCATAGAGTATTTGGTGTCTTTCGGAGTGTGGATTCGCACTCCTCCAGCTTATAGACCAGTAAATGCCCCTATCTTATCAACACTTCCGGAGACTTCTGTTGTTAGATGC------CGAGGCAGGTCCCCTAGAAGAAGAACTCCCTCGCCTCGCAGACGAAGATCTCAATCGCCGCGTCGCAGAAGATCTAAATCTCGGGACTCCCAATGTTAGTATTCCTTGGACTCACAAGGTGGGAAACTTTACAGGGCTTTATTCTTCTACGGTACCTGTCTTTAACCCTCATTGGAAAACACCCTCTTTTCCTAATATACATTTACACCAAGACATTATCAAAAAATGTGAACAATTTGTAGGCCCACTCACAGTCAATGAAAAACGAAGACTGCAATTAATCATGCCTGCTAGGTTTTATCCAAAGGTTACCAAATATTTGCCATTAGATAAGGGTATTAAACCYTATTATCCAGAACATCTAGTCAATCATTACTTCCAAACCAGACATTATTTACACACTCTATGGAAGGCGGGTGTATTATATAAGAGAGAAACAACACATAGCGCCTCATTTTGTGGGTCACCATATTCTTGGGAACAAGAGCTACAGCATGGGNN---------------------------------NNNNNNN------------NNNNNNNNNCAATCCTCTGGGATTCTTTCCCGATCACCAGTTGGATCCAGCCTTCAGAGCAAACACAGCAAATCCAGATTGGGACTTCAATCCCAACAAGGATACCTGGCCAGACGCCAACAAGGTAGGAGCTGGAGCATTCGGGCTGGGATTCACCCCACCGCACGGAGGCCTTTTGGGGTGGAGCCCTCAGGCTCAGGGCATAATACAAACNN------------------------------------TGCCAGCAAATCCGCCTCCTGCTTCTACCAATCGACAGTCAGGAAGGCAGCCTACCCCGCTGTCTCCACCTTTGAGAAACACTCATCCTCAAGCCATGCAGTGG
>GQ477455|Poland|D2|0
AAGTCCACAACTTTCCACCAAACTCTGCAAGATCCCAGGGTGAAAGGCCTGTATTTCCCTGCTGGTGGCTCCAGTTCAGGAACAGTAAACCCTGTTCCGACTACTGCCTCTCCCATATCGTCAATCTTCTCGAGGATTGGGGACCCTGCGCTGAACATGGAGAACATCACATCAGGATTCCTAGGACCCCTGCTCGTGTTACAGGCGGGGTTTTTCTTGTTGACAAGAATCCTCACAATACCGCAGAGTCTAGACTCGTGGTGGACTTCTCTCAGTTTTCTAGGGGGAACCACCGTGTGTCTTGGCCAAAATTCGCAGTCCCCAACCTCCAATCACTCACCAACCTCCTGTCCTCAAACTTGTCCTGGTTATCGCTGGATGTGTCTGCGGCGTTTTATCATCTTCCTCTTCATCCTGCTGCTATGCCTCATCTTCTTGTTGGTTCTTCTGGACTATCAAGGTATGTTGCCCGTCTGTCCTCTAATTCCAGGATCTTCAACCACCAGCGCGGGACCATGCAGAACCTGCACGACTACTGCTCAAGGAACCTCTATGTATCCCTCATGTTGCTGTACCAAACCTTCGGACGGAAATTGCACCTGTATTCCCATCCCATCATCCTGGGCTTTCGGAAAATTCCTATGGGAGTGGGCCTCAGCCCGTTTCTCCTGGCTCAGTTTACTAGTGCCATTTGTTCAGTGGTTCGTAGGGCTTTCCCCCATTGTTTGGCTTTCAGTTATATGGATGATGTGGTATTGGGGGCCAAGTCTGTATCGCATCTTGAGTCCCTTTTTACCGCTGTTACCAATTTTCTTTTGTCTTTGGGTATACATTTAAACCCTCACAAAACTAAAAGATGGGGTTACTCTTTAAATTTCATGGGCTATGTCATTGGATGTTATGGGTCCTTGCCACAAGATCACATCATACAGAAAATCAAAGAATGTTTTAGGAAACTTCCTGTTAACAGGCCTATTGATTGGAAAGTCTGTCAACGTATTGTGGGTCTTTTGGGTTTTGCTGCCCCTTTTACACAATGTGGTTATCCTGCTTTAATGCCCTTGTATGCCTGTATTCAATCTAAACAGGCTTTCACTTTCTCGCCAACTTACAAGACCTTTCTGTGCAAACAATACCTGAACCTTTACCCCGTTGCTAGGCAACGGCCAGGTCTGTGCCAAGTGTTTGCTGACGCAACCCCCACTGGCTGGGGCTTGGTCATGGGCCATCAGCGCATGCGTGGAACCTTTCTGGCTCCTCTGCCGATCCATACTGCGGAACTCCTAGCCGCTTGTTTTGCTCGCAGCAGGTCTGGAGCAAACATTCTCGGGACGGATAACTCTGTTGTTCTCTCCCGCAAATATACATCGTTTCCATGGCTGCTAGGCTGTGCTGCCAACTGGATCCTGCGCGGGACGTCCTTTGTTTACGTCCCGTCGGCGCTGAATCCCGCGGACGACCCTTCTCGGGGCCGCTTGGGGGTCTTTCGTCCCCTTCTCCGTCTGCCGTTTCGTCCGACCACGGGGCGCACCTCTCTTTACGCGGACTCCCCGTCTGTGCCTTCTCATCTGCCGGACCGTGTGCACTTCGCTTCACCTCTGCACGTCGCATGGAGACCACCGTGAACGCCCACCAATTCTTGCCAAAGGTCTTACATAAGAGGACTCTTGGACTCTCTGTAATGTCAACGACCGACCTTGAGGCATACTTCAAAGACTGTTTGTTGAAAGACTGGGAGGAGTCGGGGGAGGAGCTTAGATTAAAGGTCTTTGTACTAGGAGGCTGTAGGCATAAATTGGTCTGCGCACCAGCACCATGCAACTTTTTCACCTCTGCCTAATCATCTCTTGTTCATGTCCTACTGTTCAAGCCTCCAAGCTGTGCCTTGGGTGGCTTTAGGGCATG---------------------------------------------------------------------------GACATTGACCCTTATAAAGAATTTGGAGCTTCTGTGGAGTTACTCTCATTTTTGCCTTCTGACTTCTTTCCGTCGGTACGACATCTTCTAGATACCGCCTCAGCTCTGTTTCGGGATGCCTTAGAGTCTCCTGAGCATTGTTCACCTCACCATACTGCACTCAGGCAAGCAATACTATGCTGGGGGGAACTAATGACTCTAGCTACCTGGGTGGGTGTTAATTTGGAAGATCCAGCATCTAGGGACCTAGTAGTCAGTTATGTCAACACTAATATGGGCCTAAAGTTCAGGCAACTATTGTGGTTTCACATTTCTTGTCTCACTTTTGGAAGAGAAACAGTCATAGAGTATTTGGTGTCTTTCGGAGTGTGGATTCGCACTCCTCCAGCTTATAGACCACCAAATGCCCCTATCTTATCAACACTTCCGGAAACTACTGTTGTTAGACGA------CGAGGCAGGTCCCCTAGAAGAAGAACTCCCTCGCCTCGCAGACGAAGATCTCAATCGCCGCGTCGCAGAAGATCTCAATCTCGGGAACCTCAATGTTAGTATTCCTTGGACTCATAAAGTGGGTAACTTTACGGGGCTTTATTCTTCTACTGTACCTGTCTTTAACCCTCATTGGAAAACACCCTCTTTTCCTAATATACATTTACACCAAGACATTATCAAAAAATGTGAACAATTTGTAGGCCCACTCACAGTAAATGAGAAACGAAGACTGCAATTAATTATGCCTGCTAGGTTTTATCCAAATGTTACCAAATATTTGCCATTAGATAAGGGTATTAAACCTTATTATCCGGAACATTTAGTTAATCATTACTTCCAAGCCAGACATTATTTACACACTCTATGGAAGGCGGGTATCTTATATAAGAGAGAAACAACACGTAGCGCCTCATTTTGTGGGTCACCATATTCTTGGGAACAAGAGCTACAGCATGGGNN---------------------------------NNNNNNN------------NNNNNNNNNCAATCCTCTGGGATTCTTTCCCGACCACCAGTTGGATCCAGCCTTCAGAGCAAACACCGCAAATCCAGATTGGGACTTCAATCCCAACAAGGACACCTGGCCAGACGCCAACAAGGTAGGAGCTGGAGCATTCGGGCTGGGATTCACCCCACCTCACGGAGGCCTTTTGGGGTGGAGCCCTCAGGCTCAGGGCATAATACAAACNN------------------------------------TGCCAGCAAATCCGCCTCCTGCTTCTACCAATCGCCAGTCAGGAAGGCAGCCTACCCCGCTGACTCCACCTTTGGGAGACACTCATCCTCTGGCC---CAGTGG
>JN642160|Lebanon|D2|0
AACTCCACAACCTTCCACCAAACTCTGCAAGATCCCAGGGTGAGAGGCCTGTATTTCCCTGCTGGTGGCTCCAGTTCAGGAACAGTAAACCCTGTTCCGACTACTGCATCTCCCATATCGTCAATCTTCTCGAGGATTGGGGACCCTGCGCTGAACATGGAGAACATCACATCAGGATTCCTAGGACCCCTGCTCGTGTTACAGGCGGGGTTTTTCTTGTTGACAAGAATCCTCACAATACCACAGAGTCTAGACTCGTGGTGGACTTCTCTCAATTTTCTAGGGGGAACCACCGTGTGTCTTGGCCAAAATTCGCAGTCCCCAACCTCCAATCACTCACCAACCTCTTGTCCTCCAACTTGTCCTGGTTATCGCTGGATGTGTCTGCGGCGTTTTATCATCTTCCTCTTCATCCTGCTGCTATGCCTCATCTTCTTGTTGGTTCTTCTGGACTATCAGGGTATGTTGCCCGTTTGTCCTCTAATTCCAGGATCTTCAACCACCAGCGCGGGACCATGCAGAACCTGCACGACTACTGCTCAAGGAACCTCTATGTATCCCTCCTGTTGCTGTACCAAACCTTCGGACGGAAATTGCACCTGTATTCCCATCCCATCATCCTGGGCTTTCGGAAAATTCCTATGGGAGTGGGCCTCAGCCCGTTTCTCCTGGCTCAGTTTACTAGTGCCATTTGTTCAGTGGTTCGTAGGGCTTTCCCCCACTGTTTGGCTTTCAGTTATATGGATGATGTGGTGTTGGGGGCCAAATCGGTTCACCATCTTGAGTCCCTTTTTACCGCTGTTACCAATTTTCTTTTGTCTTTGGGTATACATTTAAACCCTAACAAAACGAAAAGATGGGGTTACTCTTTAAATTTTATGGGCTATGTCATTGGATGTTATGGGTCATTGCCACAAGATCACATCATACAGAAAATCAAAGACTGTTTTAGAAAACTTCCCGTTAACAGGCCTATTGATTGGAAGGTCTGTCAACGTATTGTGGGTCTTTTGGGTTTTGCTGCCCCTTTTACACAATGTGGTTATCCTGCTTTAATGCCTTTGTATGCATGTATTCAATCTAAGCAGGCTTTCACTTTCTCGCCAACTTACAAGGCCTTTTTGTGTAAACAATACCTGAACCTTTACCCCGTTGCCAGGCAACGGCCAGGTCTGTGCCAAGTGTTTGCTGACGCAACCCCCACTGGCTGGGGCTTGGTCATGGGCCATCAGCGCATGCGTGGAACCTTTCTGGCTCCTCTGCCGATCCATACTGCGGAACTCCTAGCCGCTTGCTTTGCTCGCAGCAGGTCTGGAGCAAACATTATCGGTACGGACAACTCTGTTGTTCTCTCCCGCAAATATACATCGTTTCCATGGCTGCTAGGCTGTGCTGCCAACTGGATCCTGCGCGGGACGTCCTTTGTTTACGTCCCGTCGGCGCTGAATCCCGCGGACGACCCTTCTCGGGGCCGCTTGGGGATCTCACGTCCCCTTCTCCGTCTGCCGTTTCGACCGACCACGGGGCGCACCTCTCTTTACGCGGACTCCCCGTCTGTGCCTTCTCATCTGCCGGACCGTGTGCACTTCGCTTCACCTCTGCACGTCGCATGGAAACCACCGTGAACGCCCGCCAAGTCTTGCCCAAGGTCTTATATAAGAGGACTCTTGGACTCTCTGCAATGTCAACGACCGACCTTGAGGCATACTTCAAAGACTGTTTGTTTAACGACTGGGAGGAGTTGGGGGAGGAGACTAGATTAATGATCTTTGTACTAGGAGGCTGTAGGCATAAATGGGTCTGCGGACCAGCACCATGCAACTTTTTCACCTCTGCCTAATCATCTCTTGTTCATGTCCTACTGTTCAAGCCTCCAAGCTGTGCCTTGGGTGGCTTTGAGGCATG---------------------------------------------------------------------------GACATTGACCCTTATAAAGAATTTGGAGCTTCTGTGGAGTTACTCTCGTTTCTGCCTTCTGACTTCTTTCCTTCAGTACGAGATCTTCTAGATACCGCCTCAGCTCTGTATCGGGAAGCCTTAGAGTCTCCTGAGCATTGCTCACCTCACCATACTGCATTAAGGCAAGCAATTCTGTGCTGGGGGGAATTAATGACTCTAGCTACCTGGGTGGGTGGTAATTTGGAAGACCCAACATCCAGAGACCTAGTGGTCAGTTATGTCAACACTAATATGGGCCTGAAGTTTAGGCAACTATTGTGGTTTCACATTTCTTGTCTCACTTTTGGAAGAGAAACGGTCGTAGAGTATTTGGTGTCTTTCGGAGTGTGGATTCGCACTCCTCCAGCTTATAGACCACCAAATGCCCCTATCTTATCAACACTTCCGGAAACTACTGTTGTTAGACGA------CGAGGCAGGTCCCCTAGAAGAAGAACTCCCTCACCTCGCAGACGAAGGTCTCAATCGCCGCGTCGCAGAAGATCTCAATCTCGGGAATCTCAATGTTAGTATTCCTTGGACTCATAAGGTGGGAAACTTTACGGGGCTTTATTCTTCTACCGTACCTGTCTTTAACCCTCATTGGAAAACACCTTCTTTTCCTAATATTCACTTACACCAAGACATTATCAAAAAATGTGAACAATTTGTAGGCCCACTCACAGTCAATGAAAAACGAAGACTGCAATTGATTATGCCTGCTAGGTTTTATCCAAATGTTACCAAATATTTGCCATTAGATAAGGGTATTAAACCCTATTATCCAGAACATCTAGTTAATCATTACTTCCAAACCAGACATTATTTACACACTCTATGGAAGGCGGGTATATTATATAAAAGAGAAACAACACGTAGCGCCTCATTTTGTGGGTCACCATATTCTTGGGAACAAGAGCTACAGCATGGGNN---------------------------------NNNNNNN------------NNNNNNNNNCAATCCTCTGGGATTCTTTCCCGACCACCAGTTGGATCCAGCCTTCAGAGCAAACACCGCAAATCCAGATTGGGATTTCAATCCCAACAAGGACCCCTGGCCAGACGCCAACAAGGTAGGAGCGGGAGCATTCGGGCTGGGTTTCACCCCACCGCACGGAGGCCTTCTGGGGTGGAGCCCTCAGGCTCAGGGCATAATACAAACNN------------------------------------TGCCAGCAAATCCGCCTCCTGCATCTACCAATCGCCAGTCAGGAAGGCAGCCTACCCCGCTGTCTCCACCTCTGAGAGACACTCATCCTCAGGCCATGCAGTGG
>JN642163|Lebanon|D2|0
AACTCCACAACCTTCCACCAAACTCTGCAAGATCCCAGGGTGAGAGGCCTGTATTTCCCTGCTGGTGGCTCCAGTTCAGGAACAGTAAACCCTGTTCCGACTACTGCCTCTCCCATATCGTCAATCTTCTCGAGGATTGGGGACCCTGCGCTGAACATGGAGAACATCACATCAGGATTCCTAGGACCCCTGCTCGTGTTACAGGCGGGGTTTTTCTTGTTGACAAGAATCCTCACAATACCGCAGAGTCTAGACTCGTGGTGGACTTCTCTCAATTTTCTAGGGGAAACTACCGTGTGTCTTGGCCAAAATTCGCAGTCCCCAACCTCCAATCACTCACCAACCTCCTGTCCTCCAACTTGTCCTGGTTATCGCTGGATGTGTCTGCGGCGTTTTATCATCTTCCTCTTCATCCTGCTGCTATGCCTCATCTTCTTGTTGGTTCTTCTGGACTATCAAGGTATGTTGCCCGTTTGTCCTCTGATTCCAGGAACTGCAACCACCAGCGTGGGACCATGCAGAACCTGCACGACTACTGTTCAAGGAACCTCTATGTATCCCTCCTGTTGCTGTACCAAACCTTCGGACGGAAATTGCACCTGTATTCCCATCCCATCATCCTGGGCTTTCGGAAAATTCCTATGGGAGTGGGCCTCAGCCCGTTTCTCCTGGCTCAGTTTACTAGTGCCATTTGTTCAGTGGTTCGCAGGACTTTCCCCCACTGTTTGGCTTTCAGTTATATGGATGATGTGGTATTGGGGGCCAAAACTGTACAGCATCTTGAGTCCCTTTTTACTGCTGTTACCAATTTTCTTTTATCTTTGGGTATACATTTAAACCCTCACAAAACTAAAAGATGGGGTTACTCTTTAAATTTCATGGGCTATGTCATTGGATGTTATGGGTCATTACCACAAGATCACATCATACGGAAAATCAAAGACTGTTTTAGAAAACTTCCTGTTAACAGGCCTATTGATTGGAAAGTCTGTCAACGTATTGTGGGTCTTTTGGGTTTTGCTGCCCCTTTTACACAATGTGGTTATCCTGCTTTAATACCTTTGTATGCCTGTATTCAATCTAAGCAGGCTTTCACTTTCTCGCCAACTTACAAGGCCTTTTTGTGTAAACAATACCTGAACCTTTACCCCGTTGCCCGGCAACGGCCAGGTCTGTGCCAAGTGTTTGCTGACGCAACCCCCACTGGCTGGGGCTTGGTCATGGGCCATCAGCGCATGCGTGGAACCTTTCTGGCTCCTCTGCCGATCCATACTGCGGAACTCCTAGCCGCTTGTTTTGCTCGCAGCAGGTCTGGAGCAAACATTGTCGGGACGGACAACTCGGTTGTTCTCTCCCGCAAATATACATCGTTTCCATGGCTGCTAGGCTGTGCTGCCAACTGGATCCTGCGCGGGACGTCCTTTGTTTACGTCCCGTCGGCGCTGAATCCCGCGGACGACCCTTCTCGGGGTCGCTTGGGACTCTCACGTCCCCTTCTCCGTCTGCTGTTTCGACCGACCACGGGGCGCACCTCTCTTTACGCGGCCTCCCCGTCTGTGCCTTCTCATCTGCCGGACCGTGTGCACTTCGCTTCACCTCTGCACGTCGCATGGAGACCACCGTGAACGCCCACCAATTCTTGCCCAAGGTCTTATATAAGAGGACTCTTGGACTCTCCGTGATGTCAACGACCGACCTTGAGGCATACTTCAAAGACTGTTTGTTTAAAGACTGGGAGGAGTTGGGGGAGGAGATTAGATTAAAGGTGTTTGTATTAGGAGGCTGTAGGCATAAATTGGTCTGCGCACCAGTTCCATGCAACTTTTTCACCTCTGCCTAATCATCTCTTGTTCATGTCCTACTGTTCAAGCCTCCAAGCTGTGCCTTGGGTGGCTTTAGGACATG---------------------------------------------------------------------------GACATTGACCCTTATAAAGAATTTGGAGCTACTGTGGAGTTACTCTCGTTTTTGCCTGCTGACTTCTTTCCTTCAGTACGAGATCTTCTAGATACCGCCTCAGCATTGTATCGGGAAGCCCTAGAGTCTCCTGAACATTGTTCACCTCACCATACTGCACTCAGGCAAGCAATTCTTTGCTGGGGGGATTTAATGACTCTAGCAACCTGGGTGGGTGTTAATTTGGAAGATCCAGCATCTAGGGACCTAGTAGTCAGTTATGTCAACACTCATATGGGCCTGAAGTTCAGACAACTATTGTGGTTTCACGTTTCTTGTCTCACTTTTGGAAGAGAAACGGTAATAGAGTATTTGGTGTCTTTCGGAGTGTGGATTCGCACTCCTCCAGCTTATAGACCACCAAATGCCCCTATCTTATCAACACTTCCGGAAACTACTGTTGTTAGACGA------CGAGGCAGGTCCCCTAGAAGAAGAACTCCCTCGCCTCGCAGACGAAGGTCTCAATCGCCGCGTCGCAGAAGATCTAAATCTCGGGAATCTCAATGTTAGTATTCCTTGGACTCATAAGGTGGGAAACTTTACGGGGCTTTATTCTTCTTCTGTACCTGTCTTTAACCCTCATTGGAAAACACCCTCTTTTCCTAATATACACTTACACCAAGACATTATCAAAAAATGTGAACAATTTGTAGGCCCACTCACAGTCAATGAGAAACGAAGACTACAATTGATTATGCCTGCTAGGTTCTATCCAAATGTTACCAAATATTTGCCATTAGATAAGGGTATCAAACCCTACTATCCAGAACATCTAGTTAATCATTACTTCCAAACCAGACATTATTTACACACTCTATGGAAGGCGGGTATATTATATAAGAGAGAAACAACACGTAGCGCCTCATTTTGTGGGTCACCATATTCTTGGGAACAAGAGCTACAGCATGGGNN---------------------------------NNNNNNN------------NNNNNNNNNCAATCCTCTGGGATTCTTTCCCGACCACCAGTTGGATCCAGCCTTCAGAGCAAACACCGCAAATCCAGATTGGGACTTCAATCCCAACAAGGACACCTGGCCAGACGCCAACAAGGTAGGAGCTGGAGCATTCGGGCTGGGTTTCACCCCACCGCACGGAGGCCTTTTGGGGTGGAGCCCTCAGGCTCAGGGCATAATGCAAACNN------------------------------------TGCCAGCAAATCCGCCTCCTGCATCTACCAATCGCCAGTCGGGAAGGAAGCCTACCCCGCTGTCTCCACCTTTGAGAGACACTCATCCTCAGGCCATGCAGTGG
>JN688710|Argentina|D3|0
AACTCCACAACCTTCCACCAAACTCTGCAAGATCCCAGAGTGAAAGGCCTGTATTTCCCTGCTGGTGGCTCCAGTTCAGGAACAGTAAACCCTGTTCCGACTACTGCCTCTCCCTTATCGTCAATCTTCTCGAGGATTGGGGACCCTGCGCTGAACATGGAGAACATCACATCAGGACTCCTAGGACCCCTTCTCGTGTTACAGGCGGGGTTTTTCTTGTTGACAAGAATCCTCACAATACCGCAGAGTCTAGACTCGTGGTGGACTTCTCTCAATTTTCTAGGGGGAAATACCGTGTGTCTTGGCCAAAATTCGCAGTCCCCAACCTCCAATCACTCACCAACCTCCTGTCCTCCGACTTGTCCTGGTTATCGCTGGATGTGTCTGCGGCGTTTTATCATCTTCCTCTTCATCCTGCTGCTATGCCTCATCTTCTTGTTGGTTCTTCTGGACTATCAAGGTATGTTGCCCGTGTGTCCTCTAATTCCAGGATCATCAACCACCAGCACGGGACCATGCCGAACCTGCACGACTCCTGCTCAAGGAACCTCTATGTATCCCTCCTGTTGCTGTACCAAACCTTCGGACGGAAATTGCACCTGTATTCCCATCCCATCATCCTGGGCTTTCGGAAAATTCCTATGGGAGTGGGCCTCAGCCCGTTTCTCCTGGCTCAGTTTACTAGTGCCATTTGTTCAGTGGTTCGTAGGGCTTTCCCCCACTGTTTGGCTTTTAGTTATATGGATGATGTGGTATTGGGGGCCAAGTCTGTACAGCWTCTTGAGGCCCTTTTTACCACTGTTACCAATTTTCTTTTGTCTTTGGGTATACATTTAAACCCTGACAAAACAAAGAGATGGGGTTACTCTCTAAATTTTATGGGGTATGTCATTGGATGTTATGGGTCCTTGCCACAAGAACACATCGTACAAAAAATCAAAGAATGTTTTAGAAAACTTCCTGTTAACAGGCCTATTGATTGGAAAGTATGTCAACGTATTGTGGGTCTTTTAGGTTTCGCTGCCCCTTTCACACAATGTGGTTATCCTGCTTTAATGCCCTTGTATGCATGTATTCAATCTAAGCAGGCTTTCACTTTCTCGCCAACTTACAAGGCCTTTCTGTATAAACAATACCTGAACCTTTACCCCGTTGCCCGGCAACGGCCAGGTCTGTGCCAAGTGTTTGCTGACGCAACCCCCACTGGCTGGGGCTTGGCCATAGGCCATCAGCGCATGCGTGGAACCTTTCTGGCTCCTCTGCCGATCCATACTGCGGAACTCCTAGCCGCTTGTTTTGCTCGCAGCAGGTCTGGAGCAAACATTATCGGGACTGATAACTCTGTTGTCCTCTCCCGCAAATATACATCGTTTCCATGGCTGCTAGGCTGTGCTGCCAACTGGATCCTGCGCGGGACGTCCTTTGTTTACGTCCCGTCGGCGCTGAATCCCGCGGACGACCCTTCTCGGGGTCGCTTGGGACTCTCTCGTCCCCTTCTCCGTCTGCCGTTCCGACCGACCACGGGGCGCACCTCTCTTTACGCGGACTCCCCGTCTGTGCCTTCTCATCTGCCGGACCGTGTGCACTTCGCTTCACCTCTGCACGTCGCATGGAGACCACCGTGAACGCCCACCAAATCTTGCCCAAGGTCTTACATAAGAGGACTCTTGGACTCTTTGCAATGTCAACGACCGACCTTGAGGCATACTTCAAAGACTGTTTGTTTAAAGACTGGGAGGAGTTGGGGGAGGAGACTAGATTAATGATCTTTGTACTAGGAGGCTGTAGGCATAAATTGGTTTGCGCACCAGCACCATGCAACTTTTTCACCTCTGCCTAATCATCTCTTGTTCATGTCCTACTGTTCAAGCCTCCAAGCTGTGCCTTGGGTGGCTTTAGGACATG---------------------------------------------------------------------------GACATCGACCCTTATAAAGAATTTGGCGCTACCGTGGAGTTACTCTCGTTTTTGCCTTCCGACTTCTTTCCTGCAGTACGAGATCTTCTAGATACCGCCTCAGCTCTGTTTCGGGATGCCTTAGAGTCTCCTGAGCATTGTTCACCTCACCATACTGCACTCAGGCAAGCAATTCTTTGCTGGGGGGACCTAATGAATCTAGCTACCTGGGTGGGRGTTAATTTGGAAGATCCAGCATCTAGAGACCTAGTAGTCAGTTATGTCAACACCAATGTGGGCCTAAAGTTCCGGCAACTYTTGTGGTTTCACATTTCTTGCCTCACTTTTGGAAGAGAAACAGTTATAGAGTATTTGGTGTCTTTCGGAGTGTGGATTCGCACTCCTCCAGCTTATAGACCACCAAATGCCCCTATCCTATCAACACTTCCGGAGACTACTGTTGTTAGACGA------CGAGGCAGGTCCCCTAGAAGAAGAACTCCCTCGCCTCGCAGACCAAGGTCTCAATCACCGCGTCGCAGAAGATCTCAATCTCGGGGATCTCAATGTTAGTATTCCTTGGACTCATAAGGTGGGGAACTTCACCGGGCTTTATTCCTCTACTGTACCTGTCTTTAATCCTCATTGGAAAACACCATCTTTTCCTAATATACATTTACACCAAGACATTATCAAAAAATGTGAACAGTTTGTAGGCCCACTCACAGTTAATGAGAAAAGAAGATTGCAAATGAGTATGCCTGCTAGGTTTTATCCAAATGTTACCAAATATTTTCCCTTGGATAAGGGTATTAAACCTTACTATCCAGAACATCTAGTTAATCATTACTTCCAAACTAGACACTATTTACACACTCTATGGAAGGCGGGTATATTATATAAGAGAGAAACAACACATAGCGCCTCATTTTGTGGGTCACCATATTCTTGGGAACAAGATCTACAGCATGGGNN---------------------------------NNNNNNN------------NNNNNNNNNCAATCCTCTGGGATTCTTTCCCGACCACCAGTTGGATCCAGCCTTCAGAGCAAACACCGCAAATCCAGATTGGGACTTCAATCCCAACAAGGACACCTGGCCAGACGCCAACAAGGTAGGAGCTGGAGCATTCGGGCTGGGGATCACCCCACCGCACGGAGGCCTTTTGGGGTGGAGCCCTCAAGCTCAGGGCATACTACAAACNN------------------------------------TGCCAGCAAATCCGCCTCCTGCCTCCACCAATCGCCAGGCAGGAAGGCAGCCTACCCCGCTGTCTCCACCTTTGAGAAACACGCATCCTCAGGCCATGCAGTGG
>JN688711|Argentina|D3|0
AATTCCACAACCTTCCACCAAACTCTGCAAGATCCCAGACTGATAGGCCTGGATGTCTCTGCTGGAGGCTCAAGTTCAGGAACAGTAAACCCTGTTCCCACTACAGCGTCTCCCTTATCGTCGATCGTCTCGAGGATTGTGAACCCTGCGATGAACATGGAGAACTTCCAATCAGGATTCCTAGGACCCCTTCTCGTGTTACAGGCGGGGTTTTTTTTGTTGACAAGAATCCTCACAATACCGCAGAGTCTAGACTCGTGGTGGACTTCTCTCAATTTTCTAGGGGGAACTACCGTGTGTCTTGGCCAAAATTCGCAGTCCCCAACCTCCAATCACTCACCAACCTCCTGTCCTCCAACTTGTCCTGGTTATCGCTGGATGTGTCTGCGGCGTTTTATCATCTTCCTCTTCATCCTGCTGCTATGCCTCATCTTCTTGTTGGTTCTTCTGGACTATCAAGGTATGTTGCCCGTTTGTCCTCTAATTCCAGGATCCTCAACCACCAGCACGGGACCCTGCCGAACCTGCACGACTCCTGCTCAAGGAACCTCTATGTATCCCTCCTGTTGCTGTACCAAACCTTCGGACGGAAATTGCACATGTATTCCCATCCCATCATCCTGGGCTTTCGGAAAATTCCTATGGGAGTGGGCCTCAGCCCGTTTCTCCTGGCTCAGTTTACTAGTGCCATTTGTTCAGTGGTTCGTAGGGCTTTCCCCCACTGTTTGGCTTTCAGTTATATGGATGATGTGGTATTGGGGGCCAAGTCTGTACAGCATCTTGAGTCCCTTTTTACCGCTGTTACCAATTTTCTTTTGTCTTTGGGTATACATTTAAACCCTAACAAAACAAAGCGATGGGGTTACTCTCTAAATTTTATGGGATATGTCATTGGATGTTATGGGTCCTTGCCACAAGAACACATCGTACAAAAAATCAAAGAATGTTTCCGAAAACTTCCTATTAATAGGCCTATTGATTGGAAAGTGTGTCAGCGTATTGTGGGTCTTTTGGGTTTTGCTGCCCCTTTCACACAATGTGGTTATCCTGCTTTAATGCCCTTGTATGCATGTATTCAATCTAAGCAGGCTTTCACTTTCTCGCCAACTTACAAGGCCTTTCTGTGTAAACAATACCTGAACCTTTACCCCGTTGCTCGGCAACGGCCAGGTCTGTGCCAAGTGTTTGCTGACGCAACCCCCACTGGCTGGGGCTTGGCCATGGGCCATCAGCGCATGCGTGGAACCTTTTTGGCTCCTCTGCCGATCCATACTGCGGAACTCCTAGCCGCTTGTTTTGCTCGCAGCAGGTCTGGAGCAAACATTATCGGGACTGATAACTCTGTTGTCCTCTCCCGCAAATATACATCGTTTCCATGGCTGCTAGGCTGTGCTGCCAACTGGATCCTGCGCGGGACGTCCTTTGTTTACGTCCCGTCGGCGCTGAATCCCGCGGACGACCCTTCTCGGGGTCGCTTGGGACTCTCTCGTCCCCTTCTCCGTCTGCCGTTCCGACCGACCACGGGGCGCACCTCTCTTTACGCGGACTCCCCGTCTGTGCCTTCTCATCTGCCGGACCGTGTGCACTTCGCTTCACCTCTGCACGTCGCATGGAGACCACCGTGAACGCCCACCAAATCTTGCCCAAGGTCTTACATAAGAGGACTCTTGGACTCTTTACAATGTCAACGACCGACCTTGAGGCATACTTCAAAGACTGTTTGTTTAAAGACTGGGAGGAGTTGGGGGAGGAGACTAGATTAAAGGTCTTTGTACTAGGAGGCTGTAGGCATAAATTGGTTTGCGCACCAGTACCATGCAACTTTTTCACCTCTGCCTAATCATCTCTTGTTCATGTCCTACTGTTCAAGCCTCCAAGCTGTGCCTTGGGTGGCTTTAGGGCATG---------------------------------------------------------------------------GACATCGACCCTTATAAAGAATTTGGAGCTACTCTAGAGTTACTTTCTTTTTTGCCKTCTGACTTCTWTCCTTCGGTACGAGATCTTCTAGATACCGCCTCAGCTCTGTRTCGGGAAGCCTTAGAGTCTCCTGAGCATTGTTCACCTCACCATACTGCACTCAGGCAAGCAATTTTTTGCTGGGGGGAAMTAATGACTCTAGCTACCTGGGTGGGTGBTAATTTGGAAGATCCAGCATCTAGAGACCTAGTAGTCAGTTATGTCAACACTAATATGGGCCTAAAGTTCAGGCAACTTTTGTGGTTTCACATTTCTTGTCTTACTTTTGGAAGAGAAACAGTTGTAGAGTATTTGGTGTTTTTCGGAGTGTGGATTCGCACTCCTCCAGCTTATAGACCACCAAATGCCCCTATCCTATCAACACTTCCGGAGACTACTGTTGTTAGACGA------CGAGGCAGGTCCCGTAGAAGAAGAACTCCCTCGCCTCGCAGACGAAGGTCTCAATCGCCGCGTCGCAGAAGAACTCAATCTCGGGAATCTCAATGTTAGTATTCCTTGGACTCATAAGGTGGGGAACTTTACTGGGCTTTATTCTTCTACTGTACCTGTCTTTAATCCTCATTGGAAAACACCATCTTTTCCTAATATACACTTACACCAAGATATTATCAAAAAATGTGAACAGTTTGTAGGCCCACTCACAGTTAATGAGAAAAGAAGATTGCAATTGATTATGCCTGCTAGGTTTTATCCAAAGGTTACCAAATATTTACCACTGGATAAGGGTATTAAACCTTATTATCCAGAACATCTAGTTAATCATTACTTCCAAACTAGACACTATTTACACACTCTATGGAAGGCGGGTATATTATATAAGAGAGAAACAACACATAGCGCCTCATTTTGTGGGTCACCATATTCTTGGGAACAAGATCTACAGCATGGGNN---------------------------------NNNNNNN------------NNNNNNNNNCAATCCTCTGGGATTCTTTCCCGACCATCAGTTGGATCCAGCCTTCAGAGCAAACACCGCAAATCCAGATTGGGACTTCAATCCCAACAAGGACACCTGGCCAGACGCCAACAAGGTAGGAGCTGGAGCATTCGGGCTGGGTYTCACCCCACCGCATGGAGGCCTGTTGGGGTGGAGCCCTCAGGCTCAGGGCATACTACAAACNN------------------------------------TGCCAGCAAATCCGCCTCCTGCCTCCACCAATCGCCAGTCAGGAAGGCAGCCTACCCCGCTGTCTCCACCTTTGAGAGACACTCATCCTCAGGCCATGCAGTGG
>GQ922005|Canada|D4|0
AACTCCACAACCTTCCACCAAACTCTGCAAGATCCCAGAGTGAGAGGCCTGTATTTCCCTGCTGGTGGCTCCAGTTCAGGAACAGTAAACCCTGTTCCGACTACTGCCTCTCACACATCGTCAATCTTCTCGAGGATTGGGGACCCTGCGCTGAACATGGAGAACATCACATCAGGATTCCTAGGACCCCTGCTCGTGTTACAGGCGGGGTTTTTCTTGTTGACAAGAATCCTCACAATACCGCAGAGTCTAGACTCGTTGTGGACTTCTCTCAATTTTCTAGGGGGAACCACCGTGTGTCTTGGCCAAAATTCGCAGTCCCCAACCTCCAATCACTCACCAACCTCCTGTCCTCCAACTTGTCCTGGTTATCGCTGGATGTGTCTGCGGCGTTTTATCATCTTCCTCTTCATCCTGCTGCTATGCCTCATCTTCTTGTTGGTTCTTCTGGACTATCAAGGTATGTTGCCCGTTTGTCCTCTAATTCCAGGATCATCGACCACCAGCACGGGACCCTGCAGAACCTGCACGACTCCTGCTCAAGGAACCTCTATGTATCCCTCTTGTTGCTGTACAAAACCTTCGGATGGAAACTGCACCTGTATTCCCATCCCATCATCCTGGGCTTTCGGAAAATTCCTATGGGAGTGGGCCTCAGCCCGTTTCTCTTGGCTCAGTTTACTAGTGCCATTTGTTCAGTGGTTCGTAGGGCTTTCCCCCACTGTTTGGCTTTCAGTTATATGGATGATGTGGTATTGGGGGCCAAGTCTGTACAGCATCTTGAGTCACTTTTTACCGCTGTTACCAATTTTCTTTTGTCTTTGGGTGTACATTTAAACCCTAACAAAACAAAAAGATGGGGTTATTCTCTTAATTTCATGGGCTATGTCATTGGTTGTTGGGGATCATTGCCACAAGATCACATCATACACAAAATCAAAGAATGTTTCAGAAAACTTCCTGTTAACAGGCCTATTGATTGGAAAGTATGTCAACGTATTGTGGGTCTTCTGGGGTTTGCTGCCCCTTTCACACAATGTGGTTATCCTGCCTTAATGCCCTTGTATGCATGTATTCAATCTAAGCAGGCTTTCACTTTTTCGCCAACTTACAAGGCCTTTCTGTGTAAACAATACCTGAACCTTTACCCCGTTGCCAGGCAACGGTCAGGTCTGTGCCAAGTGTTTGCTGATGCAACCCCCACTGGTTGGGGCTTGGTCATGGGCCATCAGCGCATGCGTGGAACCTTTCTGGCTCCTCTGCCGATCCATACTGCGGAACTCCTAGCGGCTTGTTTTGCTCGCAGCAGGTCTGGAGCAAACATTATCGGCACTGACAACTCTGTTGTCCTCTCCCGCAAATATACATCGTTTCCATGGCTGCTAGGCTGTGCTGCCAACTGGATCCTGCGCGGGACGTCCTTTGTTTACGTCCCCTCGGCGCTGAATCCCGCGGACGACCCCTCTCGGGGCCGCTTGGGCCCCTGTCGTCCTCTTCTCTGCCTGCCGTTCCGCCCGACCACGGGGCGCACCTCTCTTTACGCGGACTCCCCGTCTGTGCCTTCTCATCTGCCGGACCGTGTGCACTTCGCTTCACCTCTGCATGTCGCATGGAGACCACCGTGAGAGCCCACCGCAGCTTGCCCAAGGTCTTACATAAGAGGACTCTTGGACTCTCTGCAATGTCAACGACCGACCTTGAGGCATACTTCAAAGACTGTTTGTTTAAAGACTGGGAGGAGTTGGGGGAGGAAATTAAATTAAAGGTCTTTGTCCTAGGAGGCTGTAGGCATAAATTGGTCTGCGCACCAGCACCATGCAACTTTTTCACCTCTGCCTAATCATCTCTTGTTCATGTCCTACTGTTCAAGCCTCCAAGCTGTGCCTTGGGTGGCTTTAGGACATG---------------------------------------------------------------------------GACATTGACCCTTATAAAGAATTTGGAGCTTCTGTGGAGTTACTCTCGTTTTTGCCTGCTGACTTTTTTCCTTCCATACGAGATCTTCTAGATACCGCCGCAGCTCTGTTTCGGGATGCCTTAGAGTCTCCTGAGCATTGTTCAGCTCACCATACTGCAATCAGGCAAGCAGTTCTTTGCTGGGGAGAACTGATTGGTCTAGCTACCTGGGTGGGCACTAATTTAGAAGATCAAGCATCTAGGGACCTAGTAGTCAGTTATGTCAACAATAATATGGGCCTAAAGTTCAGACAACTATTGTGGTTTCACATTTCTTGTCTTACTTTTGGAAGAGATACGGTCCTAGAGTATTTGGTGTCTTTTGGAGTGTGGATTCGCACTCCTCCAGCTTATAGACCACCAAATGCCCCTATCCTATCCACACTTCCGGAGACTACTGTTATTAGACGA------CGAGGCAGGTCCCCTAGAAGAAGAACTCCCTCGCCTCGCAGACGAAGATCTCAATCGCCGCGTCGCAGAAGATCTAAATCTCGGGACTCTCAATGTTAATATCCCTTGGACTCACAAGGTGGGAAATTTTACAGGGCTTTATTCTTCTACTGTACCTGTCTTTAACCCTCAGTGGAAAACACCTTCTTTTCCTAATATACATTTACACCAAGATATTATTAAAAAATGTGAACAGTTTGTAGGCCCGCTCACAGTCAATGAAAAAAGACGGTTGAAATTGATTATGCCTGCTAGGTTTTATCCCAAGGTTACTAAATACTTGCCCTTGGATAAGGGTATTAAACCTTATTATCCAGAACATCTAGTTAATCATTACTTCCAAACTAGACACTATTTACACACACTATGGAAGGCGGGTGTTTTATATAAGAGAGTATCAACACATAGCGCTTCATTTTGTGGGTCACCATATTCTTGGGAACAAGAGCTACAGCATGGGNN---------------------------------NNNNNNN------------NNNNNNNNNCAATCCTCTGGGATTCTTTCCCGACCACCAGTTGGATCCAGCCTTCAGAGCAAACACCAACAATCCCGATTGGGACTTCAATCCCAACAAGGACACCTGGCCAGACGCCAACAAGGTAGGAGCTGGAGCATTCGGGCTAGGGTTCACCCCACCGCACGGAGGCCTTTTGGGGTGGAGCCCTCAGGCTCAGGGCATAATACAAACNN------------------------------------TGCCAGCAAATCCGCCTCCTGCCTCTACCAATCGCCAGTCAGGACGGCAGCCTACCCCGCTGTCTCCACCTCTGAGAAACACTCATCCTCAGGCCATGCAGTGG
>HE974378|Martinique|D4|0
AACTCCACAACCTTCCACCAAACTCTGCAAGATCCCAGAGTGAGAGGCCTGTATTTCCCTGCTGGTGGCTCCAGTTCAGGAACAGTAAACCCTGTTCCGACTACTGCCTCTCACATATCGTCAATCTTCTCGAGGATTGGGGACCCTGCGCTGAACATGGAGAACATCACATCAGGATTCCTAGGACCCCTGCTCGTGTTACAGGCGGGGTTTTTCTTGTTGACAAGAATCCTCACAATACCGCAGAGTCTAGACTCGTGGTGGACTTCTCTCAATTTTCTAGGGGGAAAYACCGTGTGTCTTGGCCAAAATTCGCAGTCCCCAACCTCCAATCACTCACCAACCTCCTGTCCTCCAAYTTGTCCTGGTTATCGCTGGATGTGTCTGCGGCGTTTTATCATCTTCCWCTTCATCCTGCWGCTATGCCTCATCTTCTYGTTGGTTCTTCTGGACTATCAAGGTATGTTGCCCGTCTGTCCTCTAATTCCAGGATCATCGACCACCAGCACGGGACCCTGCAGAACCTGCACGACTCCTGCTCAAGGAACCTCTATGTATCCCTCCTGTTGCTGTACAAAACCTTCGGATGGAAACTGCACCTGTATTCCCATCCCATCATCCTGGGCTTTCGGAAAATTCCTATGGGAGTGGGCCTCAGCCCGTTTCTCTTGKCTCAGTTTACTAGTGCCATTTGTTCAGTGGTTCGTAGGGCTTTCCCCCACTGTTTGGCTTTCAGTTATATGGATGATGTGGTATTGGGGGCCAAGTCTGTACAGCATCTTGAGTCCCTTTTTACCGCTGTTACCAATTTTCTTTTGTCTTTGGGTGTACATTTAAACCCTAACAAAACAAAGAGATGGGGTTATTCTCTTAATTTCATGGGCTATGTCATTGGTWGTTGGGGATCATTGCCACAAGATCACATCAKACACAAAATCAAAGATTGTTTCAGAAAACTCCCTGTTAACAGGCCTATTGATTGGAAAGTGTGTCAACGAATTGTGGGTCTTCTGGGTTTTGCTGCCCCTTTCACACAATGTGGTTATCCTGCTTTAATGCCCTTGTATGCATGTATTCAATCTAAGCAGGCTTTCACTTTYTCGCCAACTTACAAGGCCTTTCTGTGTAAACAATACCTGAACCTTTACCCCGTTGCCAGGCAACGGCCAGGTCTGTGCCAAGTGTTTGCTGATGCAACCCCCACTGGTTGGGGCTTGGTCATGGGCCATCAGCGCRTGCGTGGAACCTTTTTGGCTCCTCTGCCGATCCATACTGCGGAACTCCTAGCCGCTTGTTTTGCTCGCAGCAGGTCTGGAGCAAACATTCTCGGGACTGACAACTCTGTTGTCCTCTCCCGCAAATATACATCGTTTCCATGGCTGCTAGGCTGTGCTGCCAACTGGATCCTGCGCGGGACGTCCTTTGTTTACGTCCCGTCGGCGCTGAATCCCGCGGACGACCCGTCTCGGGGCCGCTTGGGGCCCTGTCGTCCTCTTCTCTGCCTGCCGTTCCGACCGACCACGGGGCGCACCTCTCTTTACGCGGACTCCCCGTCTGTGCCTTCTCATCTGCCGGACCGTGTGCACTTCGCTTCACCTCTGCACGTCGCATGGAGACCACCGTGAACGCCCACCAAATCTTGCCCAAGGTCTTACATAAGAGGACTCTTGGACTCTCTGCTATGTCAACGACCGACCTTGAGGCATACTTCAAAGACTGTTTGTTTAAAGACTGGGAGGAGTTGGGGGAGGAGTTTAGATTAAAGATCTTTGTACTAGGAGGCTGTAGGCATAAATTGGTCTGCGCACCAGCACCATGCAACTTTTTCACCTCTGCCTAATCATCTTTTGTTCATGTCCTACTGTTCAAGCCTCCAAGCTGTGCCTTGGGTGGCTTTAGGACATG---------------------------------------------------------------------------GACATTGACCCTTATAAAGAATTTGGAGCTACTGTGGAGTTACTCTCGTTTTTGCCTGCTGACTTCTATCCTTCCGTACGAGRTCTTCTAGATACCGCCGCGGCTCTGTATCGGGATGCTTTAGAGTCTCCTGAGCATTGTTCACCGCACCATACTGCACTCAGGCAAGCAATTCTTTGCTGGGGAGAACTAATGACTCTAGCTACCTGGGTGGGTRCTAATTTAGAAGATCCAGCATCTAGGGACCTAGTAGTCAGTTATGTCAACACTCATATGGGCCTAAAGTTCAGACAAMTATTGTGGTTTCACATTTCTTGTCTTACTTTTGGAAGAGAAACGRTCCTAGAGTATTTGGTGTCTTTTGGAGTGTGGATTCGCACTCCTCCAGCTTATAGACCACCAAATGCCCCTATCCTATCAACACTTCCGGAGACTACTGTTGTTAGACGA------CGAGGCAGGTCCCCTAGAAGAAGAACTCCCTCGCCTCGCAGACGAAGATCTCAATCGCCGCGTCGCAGAAGATCTMARTCTCGGGAATCTCAATGTTAGTATCCCTTGSACTCATAAGGTGGGAAATTTTACGGGGCTTTATTCTTCTACTRTACCTGTCTTTAACCCTCATTGGAAAACACCCTCTTTTCCTAATATACATCTACACCAAGATATTATCAAAAAATGTGAACAGTTTGTAGGCCCACTTACAGGTAATGAGAAACGACGGTTGAAATTGATTATGCCTGCTAGGTTTTATCCTAAGGTTACCAAATACTTGCCCTTGGATAAGGGTATTAAACCTTATTATCCAGAACATCTRGTTAATCATTACTTCCAAACTAGACACTATTTACACACTCTATGGAAGGCGGGTRTTTTATATAAGAGAGTATCAACACATAGCGCCTCATTCTGTGGGTCACCATATTCTTGGGAACAAGAGCTACAGCATGGGNN---------------------------------NNNNNNN------------NNNNNNNNNCAATCCTCTGGGATTCTTCCCCGACCACCAGTTGGATCCAGCCTTCAGAGCAAACACCAACAATCCAGATTGGGACTTCAATCCCAACAAGGACACCTGGCCAGACGCCAACAAGGTAGGAGCTGGAGCATTCGGGCTAGGGTTCACCCCACCGCACGGAGGCCTTTTGGGGTGGAGCCCTCAGGCTCAGGGCATAATACAAACNN------------------------------------TGCCAGCAAATCCGCCTCCTGCCTCTACCAMTCGCCAGTCAGGAAGGCAGCCTACCCCGCTGTCTCCACCTCTGAGAGACACTCATCCTCARGCCATGCAGTGG
>KJ470893|Brazil|D4|0
AACTCCACAACCTTCCACCAAACTCTGCAAGATCCCAGAGTGAGAGGCCTGTATTTCCCTGCTGGTGGCTCCAGTTCAGGAACAGTAAACCCTGTTCCGACTACTGCCTCTCACATATCGTCAATCTTCTCGAGGATTGGGGACCCTGCGCAGAACATGGAGAACATCACATCAGGATTCCTAGGACCCCTGCTCGTGTTACAGGCGGGGTTTTTCTTGTTGACAAGAATCCTCACAATACCGCAGAGTCTAGACTCGTGGTGGACTTCTCTCAATTTTCTAGGGGGAACTACCGTGTGTCTTGGCCAAAATTCGCAGTCCCCAACCTCCAATCACTCACCAACCTCTTGTCCTCCAACTTGTCCTGGTTATCGCTGGATGTGTCTGCGGCGTTTTATCATCTTCCTCTTCATCCTGCTGCTATGCCTCATCTTCTTGTTGGTTCTTCTGGACTATCAGGGTATGTTGCCCGTTTGTCCTCTAATTCCAGGATCTTCAACCACCAGCACGGGACCCTGCAGAACCTGCACGACTCCTGCTCAAGGAACCTCTATGTATCCCTCATGTTGCTGTACAAAACCTTCGGATGGAAACTGCACCTGTATTCCCATCCCATCATCCTGGGCTTTCGGAAAATTCCTATGGGAGTGGGCCTCAGCCCGTTTCTCTTGGCTCAGTTTACTAGTGCCATTTGTTCAGTGGTTCGTAGGGCTTTCCCCCACTGTTTGGCTTTCAGTTATATGGATGATGTGGTATTGGGGGCCAAGTCTGTGTCGCATCTTGAGTCCCTTTTTACCGCTGTTACCAATTTTCTTTTGTCTTTGGGTATACATTTAAACCCAAACAAAACAAAAAGATGGGGTTATTCTCTAAATTTCATGGGCTATGTCATTGGATGTTGGGGATCATTGCCACAAGATCACATTGTACTTAAAATCAAAGAATGTTTTCGGAAACTCCCTGTTAACAGACCTATTGATTGGAAAGTATGTCAACGAATTGTGGGTCTTCTGGGTTTTGCTGCCCCTTTCACTCAATGTGGTTATCCTGCTTTAATGCCCTTGTATGCATGTATTCAATCTAAGCAGGCTTTCACTTTTTCGCCAACTTACAAGGCCTTTCTGTGTAAACAATACCTGAACCTTTACCCCGTTGCCCGGCAACGGCCAGGTCTGTGCCAAGTGTTTGCTGACGCAACCCCCACTGGCTGGGGCTTGGTCATGGGCCATCAGCGCATGCGTGGAACCTTTCTGGCTCCTCTGCCGATCCATACTGCGGAACTCCTAGCCGCTTGTTTTGCTCGCAGCAGGTCTGGAGCAAACATTCTCGGGACTGATAACTCTGTTGTTCTCTCCCGAAAATATACATCGTTTCCATGGCTGCTAGGCTGTGCTGCCAACTGGATCCTGCGCGGGACGTCCTTTGTTTACGTCCCGTCGGCGCTGAATCCCGCGGACGACCCTTCTCGGGGCCGCTTGGGACCCTGTCGTCCCCTTCTCTGCCTGCCGTTCCGGCCGACCACGGGGCGCACCTCTCTTTACGCGGACTCCCCGTCTGTGCCTTCTCATCTGCCGGACCGTGTGCACTTCGCTTCACCTCTGCACGTCGCATGGAGACCACCGTGAACGCCCACCAAAGCTTGCCCAAGGTCTTACATAAGAGGACTCTTGGACTCTCTGCAATGTCAACGACCGACCTTGAGGCATACTTCAAAGACTGTTTGTTTAAAGACTGGGAGGAGTTGGGGGAGGAGATTAGATTAAAGGTCTTTGTACTAGGAGGCTGTAGGCATAAATTGGTCTGCGCACCAGCACCATGCAACTTTTTCACCTCTGCCTAATCATCTCTTGTTCATGTCCTACTGTTCAAGCCTCCAAGCTGTGCCTTGGGTGGCTTTAGGACATG---------------------------------------------------------------------------GACATTGACCCTTATAAAGAATTTGGAGCTACTGTGGAGTTGCTCTCGTTTTTGCCTTCTGACTTCTTTCCTTCCGTCCGAGATCTACTAGATACCGCTGCAGCGCTGTTTCGGGATGCCTTAGAGTCTCCTGAGCATTGTTCACCTCACCATACTGCTCTCAGGCAAGCAATTCTGTGCTGGGGGGAATTAATGACTCTAGCTACCTGGGTGGGTGCTAATTTAGAAGATCCAGCATCCAGGGACCTAGTAGTCACTTATGTCAACACTAATATGGGCCTAAAGTTCAGACAACTATTGTGGTTTCACATTTCTTGTCTCACTTTTGGAAGAGATACGGTTCTAGAGTATTTGGTGTCTTTTGGAGTGTGGATTCGCACTCCTCCACCTTATAGACCACCAAATGCCCCTATCTTATCAACACTTCCGGAGACTACTGTTGTTAGACGA------CGAGGCAGGTCCCCTAGAAGAAGAACTCCCTCGCCTCGCAGACGAAGGTCTCAATCGCCGCGTCGCAGAAGATCTCAATCTCGGGAACCTCAATGTTAGTATTCCTTGGACTCATAAGGTGGGGAATTTTACGGGGTTTTATTCTTCTACTGTACCTGTCTTTAACCCTCATTGGAAAACACCATCTTTTCCTAATATACATTTACACCAAAATATTATTGAAAAATGTGAACAGTTTGTGGGCCCCCTCACAGTCAATGAGAAAAGAAGGTTGAAATTGATTATGCCTGCTAGGTTTTACCCTAAGGTTACCAAATATTTACCCTTGGACAAGGGTATTAAACCTTATTATCCAGAACATCTGGTTAATCATTACTTCCAAACCAGACACTATTTACACACTCTATGGAAGGCGGGTGTTTTATATAAGAGAGAATCAACACATAGCGCCTCATTTTGTGGGTCACCATATTCTTGGGAACAAGAGTTACAGCATGGGNN---------------------------------NNNNNNN------------NNNNNNNNNCAATCCTCTGGGATTCTTTCCCGACCACCAGTTGGATCCAGCCTTCCGAGCAAATTCCAACAATCCAGATTGGGACTTCAATCCCAACAAGGACACCTGGCCAGACGCCAACAAGGTAGGAGCTGGAGCTTTCGGGCTAGGGTTCAGCCCGCCGCACGGAGGTCTTTTGGGGTGGAGCCCTCAGGCTCAGGGCATACTACAAACNN------------------------------------TGCCAGCAAATCCGCCTCCTGCCTCTACCAATCGCCAGTCAGGACGGCAGCCTACCCCGCTGTCTCCACCTCTGAGAAACACGCATCCTCAGGCCATGCAGTGG
>KJ470896|Brazil|D4|0
AACTCCACAACCTTCCACCAAACTCTGCAAGATCCCAGAGTGAGAGGCCTGTATTTCCCTGCTGGTGGCTCCAGTTCAGGAACAGTAAACCCTGTTCCGACTACTGCCTCTCACTTATCGTCAATCTTCTCGAGGATTGGGGACCCTGCGCAGAACATGGAGAACATCACATCAGGATTCCTAGGACCCCTGCTCGTGTTACAGGCGGGGTTTTTCTTGTTGACAARAATCCTCACAATACCGCAGAGTCTAGACTCGTGGTGGACTTCTCTCAATTTTCTAGGGGGAACTACCGTGTGTCTTGGCCAAAATTCGCAGTCCCCAACCTCCAATCACTCACCAACCTCCTGTCCTCCRACTTGTCCTGGTTATCGCTGGATGTGTCTGCGGCGTTTTATCATCTTCCTCTTCATCCTGCTGCTATGCCTCATCTTCTTGTTGGTTCTTCTGGACTATCAGGGTATGTTGCCCGTTTGTCCTCTAATTCCAGGATCTTCAACCACCAGCACGGGACCCTGCAGAACCTGCACGACTCCTGCTCAAGGAACCTCTATGTATCCCTCCTGTTGCTGTACAAAACCTTCGGATGGAAACTGCACCTGTATTCCCATCCCATCATCCTGGGCTTTCGSAAAATTCCTATGGGAGTGGGCCTCAGCCCGTTTCTCTTGGCTCAGTTTACTAGTGCCATTTGTTCAGTGGTTCGTAGGGCTTTCCCCCACTGTTTGGCTTTCAGTTATATGGATGATGTGGTATTGGGGGCCAAATCTGTACAGCATCTTGAGTCCCTTTTTACCGCTGTTACCAATTTTCTTTTGTCTTTGGGCATACATTTAAACCCCAACAAAACAAAGAGATGGGGTTATTCTCTAAATTTCATGGGCTATGTCATTGGATGTTGGGGATCATTGCCACAAGATCACATTAGACWTAAAATCAGAGAATGTTTTAGAAAACTCCCTGTTAACAGGCCTATTGATTGGAAAGTATGTCAACGAATTGTGGGTCTTCTGGGTTTTGCTGCCCCTTTCACTCAATGTGGTTATCCTGCTTTAATGCCCTTGTATGCATGTATTCAATCTAAGCAGGCTTTCACTTTTTCGCCAACTTACAAGGCCTTTCTGTGTAAACAATACCTGAACCTTTACCCCGTTGCCCGGCAACGGCCAGGTCTGTGCCAAGTGTTTGCTGACGCAACCCCCACTGGTTGGGGCTTGGTCATGGGCCATCAGCGCATGCGCGGAACCTTTCTGGCTCCTCTGCCGATCCATACCGCGGAACTCCTAGCCGCTTGTTTTGCTCGCAGCAGGTCTGGAGCAAACGTTATCGGGACTGATAACTCTGTTGTTCTCTCCCGAAAATATACATCGTTTCCATGGCTGCTAGGCTGTGCTGCCAACTGGATCCTGCGCGGGACGTCCTTTGTTTACGTCCCGTCGGCGCTGAATCCCGCGGACGACCCTTCTCGGGGCCGCTTGGGACCCTGTCGTCCCCTTCTCTGCCTGCCGTTCCGGCCGACCACGGGGCGCACCTCTCTTTACGCGGACTCCCCGTCTGTGCCTTCTCATCTGCCGGACCGTGTGCACTTCGCTTCACCTCTGCACGTCGCATGGAGACCACCGTGAACGCCCACCAAATCTTGCCCAAGGTCTTACATAAGAGGACTCTTGGACTCTCTGCAATGTCAACGACCGACCTTGAGGCATACTTCAAAGACTGTTTGTTTAAAGACTGGGAGGAGTTGGGGGAGGAGAYTAGATTAAAGGTGTTTGTACTAGGAGGCTGTAGGCATAAATTGGTCTGCGCACCAGCACCATGCAACTTTTTCACCTCTGCCTAATCATCTCTTGTTCATGTCCTACTGTTCAAGCCTCCAAGCTGTGCCTTGGGTGGCTTTAGGACATG---------------------------------------------------------------------------GACATCGACCCTTATAAAGAATTTGGAGCTACTGTGGAGTTACTCTCGTTTTTGCCTTCTGACTTCTTTCCTTCCGTCCGAGATCTACTAGATACCGCTGCAGCGCTGTTTCGGGATGCCTTAGAGTCTCCTGAGCATTGTTCACCTCACCATACTGCACTCAGGCAAGCAATTCTGTGCTGGGGGGAATTAATGACTCTAGCTACCTGGGTGGGTGCTAATTTAGAAGATCCAGCATCCAGGGACCTAGTAGTCAGTTATGTCAACACTAATATGGGCCTAAAGTTCAGACAACTATTGTGGTTTCACATTTCTTGTCTCACTTTTGGAAAAGAWACGGTTCTAGAGTATTTGGTGTCTTTTGGAGTGTGGATTCGCACTCCTCCACCTTATAGACCACCRAATGCCCCTATCTTATCAACACTTCCGGAGACTACTGTTGTTAGACGA------CGAGGCAGGTCCCCTAGAAGAAGAACTCCCTCGCCTCGCAGACGAAGGTCTCAATCGCCGMGTCGCAGAAGATCTCAATCTCGGGAATCTCAATGTTAGTATTCCTTGGACTCATAAGGTGGGAAATTTTACGGGGCTTTATTCTTCTACTGTACCTGTCTTTAACCCTCATTGGAAAACACCATCTTTTCCTAATATTCATTTACACCAAAATATTATTGAAAAATGTGAACAGTTTGTGGGCCCCCTCACAGTCAATGAGAAAAGAAGGTTGAAATTGATTATGCCTGCTAGGTTTTACCCTAATGTTACCAAATATTTACCCTTGGACAAGGGTATTAAACCTTATTATCCAGAACATCTAGTTAATCATTACTTCCAAACCAGACACTATTTACACACYCTATGGAAGGCGGGTGTTTTATATAAGAGRGAATCAACACATAGCGCCTCATTTTGTGGGTCACCATATTCTTGGGAACAAGAGCTACAGCATGGGNN---------------------------------NNNNNNN------------NNNNNNNNNCAATCCTCTGGGATTCTTTCCCGACCACCAGTTGGATCCAGCCTTCAGAGCAAATTCCAACAATCCAGATTGGGACTTCAATCCCAACAAGGACACCTGGCCAGACGCCAACAAGGTAGGAGCTGGAGCATTCGGGCTAGGGTTCACCCCGCCGCACGGAGGTCTTTTGGGGTGGAGCCCTCAGGCTCAGGGCATACTACATACNN------------------------------------TGCCAGCAAATCCGCCTCCTGCCTCTACCAATCGCCAGTCAGGACGGCAGCCTACCCCGCYGTCTCCACCTCTGAGAAACACTCATCCTCARGCCATGCAGTGG
>KJ470898|Brazil|D4|0
AACTCCACAACCTTCCAWCAAACTCTGCAAGATCCCAGAGTGAGAGGCCTGTATTTCCCTGCTGGTGGCTCCAGTTCAGGAACAGTAAACCCTGTTCCGACTACTGCCTCTCACATATCGTCAATCTTCTCGAGGATTGGGGACCTTGCGCAGAACATGGAGAACATCACATCAGGATTCCTAGGACCCCTGCTCGTGTTACAGGCGGGGTTTTTCTTGTTGACAAGAATCCTCACAATACCRMAGAGTCTAGACTCGTGGTGGACTTCTCTCAATTTTCTAGGGGGAACTACCGTGTGTCTTGGCCAAAATTCGCAGTCCCCAACCTCCAATCACTCACCAACCTCCTGTCCTCCAACTTGTCCTGGTTATCGCTGGATGTGTCTGCGGCGTTTTATCATCTTCCTCTTCATCCTGCTGCTATGCCTCATCTTCTTGTTGGTTCTTCTGGACTATCAAGGTATGTTGCCCGTTTGTCCTCTAATTCCAGGATCTTCAACCACCAGCACGGGACCCTGCAGAACCTGCACGACTCCTGCTCAAGGAACCTCTATGTATCCCTCCTGTTGCTGTACAAAACCTTCGGATGGAAACTGCACCTGTATTCCCATCCCATCATCCTGGGCTTTCGGAAAATTCCTATGGGAGTGGGCCTCAGCCCGTTTCTCTTGGCTCAGTTCACTAGCGCCATTTGTTCAGTGGTTCGTAGGGCTTTCCCCCACTGTTTGGCTTTCAGTTATATGGATGATGTGGTATTGGGGGCCAAGTCTGTACAGCACCTTGAGTCCCTTTTTACCGCTGTTACCAATTTTCTTTTGTCTTTGGGTATACATTTAAACCCCRACAAAACAAAGAGATGGGGTTATTCTCTAAATTTCATGGGCTATGTCATTGGATGTTGGGGATCATTGCCACAAGATCACATTATACTTAAAATCAAAGAATGTTTTAGAAAACTCCCTGTTAACAGGCCTATTGATTGGAAAGTATGTCAACGAATTGTGGGTCTTCTGGGTTTTGCTGCCCCCTTCACTCAATGTGGTTATCCTGCTTTAATGCCCTTGTATGCAAGTATTCAATCTAAGCAGGCTTTCACTTTTTCGCCAACTTACAAGGCCTTTCTGTGTAAACAATACCTGAACCTTTACCCCGTTGCCCGGCAACGGCCAGGTCTGTGCCAAGTGTTTGCTGACGCAACCCCCACTGGCTGGGGCTTGGTCATGGGCCATCAGCGCATGCGTGGAACCTTTCCGGCTCCTCTGCCGATCCATACTGCGGAACTCCTAGCCGCTTGTTTTGCTCGCAGCAGGTCTGGAGCAAACATTATCGGGACTGATAACTCTGTTGTTCTCTCCCGSAAATATACATCGTTTCCATGGCTGCTAGGCTGTGCTGCCAACTGGATCCTGCGCGGGACGTCCTTTGTTTACGTCCCGTCGGCGCTGAATCCCGCGGACGACCCTTCTCGGGGCCGCTTGGGACCCTGTCGTCCCCTTCTCTGCCTGCCGTTCCGGCCGACCACGGGGCGCACCTCTCTTTACGCGGACTCCCCGTCTGTGCCTTCTCATCTGCCGGACCGTGTGCACTTCGCTTCACCTCTGCACGTCGCATGGAGACCACCGTGAACGCCCACCAAATCTTGCCCAAGGTCTTACATAAGAGGACTCTTGGACTCTCTGCAATGTCAACGACCGACCTTGAGGCATACTTCAAAGACTGTTTGTTTAAAGACTGGGAGGAGTTGGGGGAGGAGCTTAGATTAAAGGTCTTTGTACTCGGAGGCTGTAGGCATAAATTGGTCTGCGCACCAGCACCATGCAACTTTTTCACCTCTGCCTAATCATCTCTTGTTCATGTCCTACTGTTCAAGCCTCCAAGCTGTGCCTTGGGTGGCTTTAGGGCATG---------------------------------------------------------------------------GACATCGACCCTTATAAAGAATTTGGAGCTACTGTGGAGTTACTCTCTTTTTTGCCTACTGACTTCTTTCCTTCCGTCCGAGATCTACTAGATACCGCTGCAGCGCTGTATCGGGATGCCTTGGAGTCTCCTGAGCATTGTTCACCTCACCATACTGCMCTCAGGCAAGCAATTCTGTGCTGGGGGGAATTAATGACTCTAGCTACCTGGGTGGGTACTAATTTAGAAGATCCAGCATCCAGGGACCTAGTAGTCAGTTATGTCAACACTAATATGGGCATAAAGTTCAGACAACTATTGTGGTTTCACATTTCTTGTCTCACTTTTGGAAGAGAYACGGTTATAGAGTATTTGGTGTCTTTTGGAGTGTGGATTCGCACTCCTCCAGCTTATAGACCACMAAATGCCCCTATCTTATCAACACTTCCGGAGACTTGTGTTATTAGACAA------CGAGGCAGGCCCCCTAGAAGAAGAACTCCCTCGCCTCGCAGACGAAGATCTCAATCGCCGCGTCGCAGAAGATCTCAATCTCGGGAATCTCAATGTTAGTATTCCTTGGACTCATAAGGTGGGGAATTTTACGGGGCTTTATTCTTCTACTGTACCTGTCTTTAACCCTCATTGGAAAACACCATCTTTTCCTAATATACATTTACACCAAAATATTATTGAAAAATGTGAACAGTTTGTGGGCCCCCTCACAGTCAATGAAAAAAGAAGGTTGAAATTGATTATGCCTGCTAGGTTTTACCCTAATGTTACCAAATATTTACCCTTGGACAAGGGTATTAAACCTTATTATCCAGAACATCTAGTTAATCATTACTTCCAAACCAGACACTATTTACACACGCTATGGAAGGCGGGTGTTTTATATAAGAGGGAATCAACACATAGCGCCTCATTTTGTGGGTCACCATATTCTTGGGAACAAGAGCTACAGCATGGGNN---------------------------------NNNNNNN------------NNNNNNNNNCAATCCTCTGGGATTCTTTCCCGACCACCAGTTGGATCCAGCCTTCAGAGCAAATTCCAACAATCCAGATTGGGACTTCAATCCCAACAAGGACACCTGGCCAGACGCCAACAAGGTAGGAGCTGGAGCATTCGGGCTAGGGYTCACCCCGCCGCACGGAGGTCTTTTGGGGTGGAGCCCTCAGGCTCAGGGCATAATACAAACNN------------------------------------TGCCAGCAAATCCGCCTCCTGCCTCTACCAATCGCCAGWCAGGACGGCAGCCTACCCCGCTGTCTCCGCCTCTGAGAAACACTCATCCTCAGGCCATGCAGTGG
>FJ904430|Tunisia|D7|0
AACTCCACAACCTTCCACCAAACTCTGCAAGATCCCAGAGTGAGAGGCCTGTATCTCCCTGCTGGTGGCTCCAGTTCAGGAACAGTAAACCCTGTTCCGACTACTGCCTCTCCCATATCGTCAATCTTCTCGAGGATTGGGGACCTTGCGCCGAACATGGAGAACATCACATCAGGATTCCTAGGACCCCTGCTCGTGTTACAGGCGGGGTTTTTCTTGTTGACAAGAATCCTCACAATACCGCAGAGTCTAGACTCGTGGTGGACTTCTCTCAATTTTCTAGGGGGAGCCACCGTGTGTCTTGGCCAAAATTCGCAGTCCCCAACCTCCAATCACTCACCAACCTCCTGTCCTCCAACTTGTCCTGGTTATCGCTGGATGTGTCTGCGGCGKTTTATSATCTTCCTCTTCRTCCTGCTGCTATGCCTCATCTTCTTGTTGGTTCTTCTGGACTATCAAGGTATGTTGCCCGTTTGTCCTCTAATTCCAGGATCTTCAACCACCAGCACGGGACCATGCAGGACTTGCACGACTCCTGCTCAAGGAACCTCTATGTATCCCTCCTGTTGCTGTACAAAACCTTCGGATGGAAACTGCACCTGTATTCCCATCCCATCATCCTGGGCTTTCGGAAAATTCCTATGGGAGTGGGCCTCAGCCCGTTTCTCCTGGCTCAGTTTACTAGTGCCATTTGTTCAGTGGTTCGTAGGGCTTTCCCCCACTGTTTGGCTTTCAGTTATATGGATGATGTGGTATTGGGGGCCAAGTCTGAACAACATCTTGAGTCCCTTTTTACCGCTGTTACCAATTTTCTTTTGTCTTTGGGTATACATTTAAACACTAACAAAACAAAAAGATGGGGTTATTCTCTACATTTTATGGGTTATGTCATTGGCAGTTGGGGATCCTTGCCGCAAGATCATATCAAACACAAAATCAAAGACTGTTTCAGAAAACTCCCTGTTAACAGGCCCATTGATTGGAAAGTGTGTCAACGGATTGTGGGGCTTCTGGGTTTTGCTGCCCCTTTCACACAATGTGGTTATCCTGCGTTAAAGCCCTTATATGCATGTATTCAATCTAAGCAGGCTTTTACTTTCTCGCCAACTTACAAGGCCTTTCTGTGTAAACAATACCTGAACCTTTACCCCGTTGCCCGGCAACGGCCAGGTCTGTGCCAAGTGTTTGCTGATGCAACCCCCACTGGCTGGGGCTTGGCCATGGGCCATCAGCGCATGCGTGGAACCTTTCAGGCTCCTCTGCCGATCCATACTGCGGAACTCCTAGCCGCTTGTTTTGCTCGCAGCAGGTCTGGAGCAAACATTCTCGGGACTGACAACTCTGTCGTTCTCTCCCGCAAATATACATCGTTTCCATGGCTGCTAGGCTGTGCTGCCAACTGGATACTGCGCGGGACGTCCTTTGTTTACGTCCCGTCGGCGCTGAATCCTGCGGACGACCCTTCTCGGGGCCGCTTGGGGATCTCTCGTCCTCTTCTCTGCCTGCCGTTCCGGCCGACCACGGGGCGCACCTCTCTTTACGCGGACTCCCCGTCTGTGCCTTCTCATCTGCCGGTCCGTGTGCACTTCGCTTCACCTCTGCACGTCGCATGGAGACCACCGTGAACGCCCACCAATTCTTGCCCAAGGTCTTACATAAGAGGACTCTTGGACTCTCTGCAATGTCAACGACCGACCTTGAGGCTTACTTCAAAGACTGTTTGTTTAAAGACTGGGAGGAGTTGGGGGAGGAGACTAGGTTAATGATCTTTGTACTAGGAGGCTGTAGGCATAAATTGGTCTGCGCACCAGCACCATGCAACTTTTTCACCTCTGCCTAATCATCTCTTGTTCGTGTCCTACTGTTCAAGCCTCCAAGCTGTGCCTTGGGTGGCTTTAGGACATG---------------------------------------------------------------------------GACATCGATCCTTATAAAGAATTTGGAGCTACTGTGCAGTTACTCTCGTTTTTGCCTTCTGACTTCTTTCCTTCAGTACGAGATCTTCTAGATACCGCCTCAGCTCTGTTTCGGGATGCCTTAGAGTCTCCTGAGCATTGTTCACCTCACCATACGGCACTCAGGCAAGCCATTCTTTGCTGGGGGGACTTAATGTCTCTAGCTACCTGGGTGGGAGTAAATTTGGAAGATCCAGCATCTAGGGACCTAGTAGTCAGTTATGTCAATACTAATATGGGCCTAAAGTTCAGGCAACTTTTGTGGTTTCACATTTCTTGTCTGACTTTTGGAAGAGAAACCGTCGTAGAGTATTTGGTGTCTTTTGGAGTGTGGATTCGCACTCCCCAAGCTTATAGACCACCAAATGCCCCTATCTTATCAACACTTCCGGAGACTTGTGTTATTAGACGA------AGAGGCAGGTCCCCTAGAAGACGAACTCCCTCGCCTCGCAGACGAAGGTCTCAATCGCCGCGTCGCAGAAGATCTCAATCTCGGGGATCTCAATGTTGATATTCCTTGGACTCATAAGGTGGGAAATTTTACGGGGCTTTATTCTTCTACTGTACCTGTCTTTAACCCTCATTGGAAAACACCCTCTTTTCCTAATATACATCTACACCAAGATATTATCAAAAGATGTGAACAGTTTGTAGGCCCGCTCACAATCAATGAGAAAAGAAGGTTGAAATTGATCATGCCTGCTAGGTTTTATCCTAAGGTTACCAAATATTTGCCCTTGGACAAGGGTATCAAACCCTATTATCCAGAACATCTAGTTAATCATTACTTCCAAACCAGACACTATTTACACACTCTATGGAAGGCGGGTATTTTATATAAGAGAGAAACAACACATAGCGCCTCATTTTGTGGGTCACCATATTCTTGGGAACAAGAGCTACAGCATGGGNN---------------------------------NNNNNNN------------NNNNNNNNNCAATCCTCTGGGATTCTTTCCCGACCACCAGTTGGATCCAGCCTTCAGAGCAAACACCAACAATCCAGATTGGGACTTCAATCCCAACAAGGACACCTGGCCAGACGCCAACAAGGTAGGAGCTGGAGCATTCGGGCTGGGGTTCACCCCACCGCACGGAGGCCTTTTGGGGTGGAGCCCTCAGGCTCAGGGCATAATACAAACNN------------------------------------TGCCAGCAAATCCGCCTCCTGCCTCCACCAATCGCCAGTCAGGAAGGCAGCCTACCCCGCTGACTCCACCTTTGAGAGACACTCATCCTCAGGCCATGCAGTGG
>FJ904436|Tunisia|D7|0
AACTCCACAACCTTCCACCAAACTCTGCAAGATCCCAGAGTGAGAGGCCTGTATTTCCCTGCTGGTGGCTCCAGTTCAGGAACAGTAAACCCTGTTCCGACTACTGCCTCTCCCATATCGTCAATCTTCTCGAGGATTGGGGACCTTGCGCTGAACATGGAGAACATCACATCAGGATTCCTAGGACCCCTGCTCGTGTTACAGGCGGGGTTTTTCTTGTTGACAAGAATCCTCACAATACCGCAGAGTCTAGACTCGTGGTGGACTTCTCTCAATTTTCTAGGGGAAACCACCGTGTGTCTTGGCCAAAATTCGCAGTCCCCAACCTCCAATCACTCACCAACCTCCTGTCCTCCAACTTGTCCTGGTTATCGCTGGATGTGTCTGCGGCGTTTTATCATCTTCCTCTTCATCCTGCTGCTATGCCTCATCTTCTTGTTGGTTCTTCTGGACTATCAAGGTATGTTGCCCGTTTGTCCTCTAATTCCAGGATCTTCAACCACCAGCACGGGACCATGCAGAACCTGCACGACACCTGCTCAAGGAACCTCTATGTATCCCTCCTGTTGCTGTACAAAACCTTCGGATGGAAACTGCACCTGTATTCCCATCCCATCATCCTGGGCTTTCGGAAAATTCCTATGGGAGTGGGCCTCAGCCCGTTTCTCCTGGCTCAGTTTACTAGTGCCATTTGTTCAGTGGTTCGTAGGGCTTTCCCCCACTGTTTGGCTTTTAGTTATATGGATGATGTGGTATTGGGGGCCAAATCTGTGTCRCATCTTGAGTCCCTTTTTACCGCTGTTACCAATTTTCTTTTGTCTTTGGGTATACATCTAAACACTAACAAAACAAAAAGATGGGGTTATTCTCTACATTTTATGGGTTATGTCATTGGAAGTTGGGGATCATTGCCACAAGATCATATCAGACACAAAATCAAAGAATGTTTCAGAAAACTCCCTGTTAACAGGCCTATTGATTGGAAAGTATGTCAAAGAATTGTGGGTCTTCTGGGTTTTGCTGCCCCTTTCACACAATGTGGTTATCCTGCATTAATGCCCTTATATGCATGTATTCAATCTAAGCAGGCTTTCACTTTCTCGCCAACTTACAAGGCCTTTCTGTGTAAACAATACCTGAACCTTTACCCCGTTGCCCGGCAACGGCCAGGTCTGTGCCAAGTGTTTGCTGATGCAACCCCCACTGGCTGGGGCTTGGCCATAGGCCATCAGCGCATGCGTGGAACCTTTCAGGCTCCTCTGCCGATCCATACTGCGGAACTCCTAGCCGCTTGTTTTGCTCGCAGCAGGTCTGGAGCAAACATTCTCGGGACTGACAACTCTGTGGTTCTCTCCCGCAAATATACATCGTTTCCATGGCTGCTAGGCTGTGCTGCCAACTGGATCCTGCGCGGGACGTCCTTTGTTTACGTCCCGTCGGCGCTGAATCCTGCGGACGACCCTTCTCGGGGCCGCTTGGGGATCTATCGTCCTCTTCTCTGCCTGCCGTTCCGGCCGACCACGGGGCGCACCTCTCTTTACGCGGACTCCCCGTCTGTGCCTTCTCATCTGCCGGTCCGTGTGCACTTCGCTTCACCTCTGCACGTCGCATGGAGACCACCGTGAACGCCCACCAAATCTTGCCCAAGGTCTTACATAAGAGGACTCTTGGACTCTCTACGATGTCAACGACCGACCTTGAGGCTTACTTCAAAGACTGTTTGTTTAAAGACTGGGAGGAGTTGGGGGAGGAGATTAGGTTAATGATCTTTGTATTAGGAGGCTGTAGGCATAAATTGGTCTGCGCACCAGCACCATGCAACTTTTTCACCTCTGCCTAATCATCTCTTGTTCATGTCCTACTGTTCAAGCCTCCAAGCTGTGCCTTGGGTGGCTTTAGGACATG---------------------------------------------------------------------------GACATTGACCCTTATAAAGAATTTGGAGCTACTGTGGAGTTACTCTCGTTTTTGCCTAATGACTTCTATCCTCCAGTACGAGATCTTCTAGACACCGCCTMAGCTCTGTTTCGGGATGCCTTAGAGTCTTCTGAGCATTGCTCACCTCACCATACTGCACTCAGGCAAGCCATTCTTTGCTGGGGGGATCTAATGACTCTAGCTACCTGGGTGGGTGTAAATTTGCAAGATCAAGCTTCCAGGGACCTAGTAGTCAATTATGTCAACMCTAATGCGGGCCTAAAGTTTAGGCAACTTTTGTGGTTTCACATTTCTTGTCTCACTTTTGGAAGAGAAACCGTCATAGAGTATTTGGTGTCTTTTGGAGTGTGGATTCGCACTCCTCAAGCTTATAGACCACCAAATGCCCCTATCTTATCAACACTTCCGGAGACTACTGTTATTAGACGA------AGAGGCAGGTCCCCTAGAAGAAGAACTCCCTCGCCTCGCAGACGAAGGTCTCAATCGCCGCGTCGCAGAAGATCTCAATCTAGGGAACCTCAATGTTGATATTCCTTGGACTCATAAGGTGGGAAATTTTACGGGGCTTTATTCTTCCACTGTACCTGTTTTTAACTCTCAGTGGAAAACACCATCTTTTCCTAATATACATTTACACCAAGACATTATTAAAAAATGTGAACAGTTTGTAGGCCCGCTCACAAACAATGAGAAAAGAAGGTTGAAATTGATTATGCCTGCTAGGTTTTATCCTAATTTGACCAAATATTTGCCCTTGGACAAGGGTATCAAACCCTATTATCCCGAACATCTAGTTGATCATTACTTCCAAACCAGACACTATTTACACACTCTATGGAAGGCGGGTATTTTATATAGGAGAGAAACAACACATAGCGCCTCATTTTGTGGGTCACCATATTCTTGGGAACAAGAGCTACATCATGGGNN---------------------------------NNNNNNN------------NNNNNNNNNCAATCCTCTGGGATTCTTTCCCGACCACCAGTTGGATCCAGCCTTCAGAGCAAACACCAACAATCCAGATTGGGACTTCAATCCCAACAAGGACACCTGGCCAGACGCCAACAAGGTAGGAGCTGGAGCATTCGGGCTGGGGTTCACCCCACCCCACGGAGGCCTTTTGGGCTGGAGCCCTCAGGCTCAGGGCATAATGCAAACNN------------------------------------TGCCAGCAAATCCGCCTCCTGCCTCCACCAATCGTCAGTCGGGACGGCTGCCTACCCCGCTGTCTCCACCTTTGAGAGACACTCATCCTCAGGCTATGCAGTGG
>AB033559|Papua_New_Guinea|D4|0
AACTCCACAACCTTCCACCAAACTCTGCAAGATCCCAGAGTGAGAGGCCTGTATTTCCCTGCTGGTGGCTCCAGTTCAGGAACAGTAAACCCTGTTCCGACTACTGCCTCTCCCATATCGTCAATCTTCTCGAGGATTGGGGACCCTGCGCTGAACATGGAGAACATCACATCAGGATTCCTAGGACCCCTGCTCGTGTTACAGGCGGGGTTTTTCTTGTTGACAAGAATCCTCACAATACCGCAGAGTCTAGACTCGTGGTGGACTTCTCTCAATTTTCTAGGGGGAACTACCGTGTGTCTTGGCCAAAATTCGCAGTCCCCAACCTCCAATCACTCACCAACCTCCTGTCCTCCAACTTGTGCTGGTTATCGCTGGATGTGTCTGCGGCGTTTTATCATCTTCCTCTTCATCCTGCTGCTATGCCTCATCTTCTTGTTGGTTCTTCTGGACTATCAAGGTATGTTGCCCGTTTGTCCTCTAATTCCAGGATCATCAACCACCAGCACGGGACCCTGCAGAACCTGCACGACTCCTGCTCAAGGAACCTCTATGTATCCCTCCTGTTGCTGTACAAAACCTTCGGACGGAAACTGCACCTGTATTCCCATCCCATCATCCTGGGCTTTCGGAAAATTCCTATGGGAGTGGGCCTCAGCCCGTTTCTCTTGGCTCAGTTTACTAGTGCCATTTGTTCAGTGGTTCGTAGGGCTTTCCCCCACTGTTTGGCTTTCAGTTATATGGATGATGTGGTATTGGGGGCCAAGTCTGTACAGCATCTTGAGTCCCTTTTTACCGCTGTTACCAATTTTCTTTTGTCTTTGGGTATACATTTAAACCCTAACAAAACAAAAAGATGGGGTTATTCTCTAAATTTCATGGGCTATGTCATTGGATGTTGGGGATCATTGCCACAAAATCACATCATACACAAAATCAAAGAATGTTTTAGAAAACTCCCTGTTCATAGGCCTATTGATTGGAAAGTGTGTCAACGAATTGTGGGCCTTCTGGGTTTTGCTGCCCCTTTCACACAATGTGGTTATCCTGCTTTAATGCCCTTGTATGCATGTATTCAATCTAAGCAGGCTTTCACTTTTTCGCCAACTTACAAGGCCTTTCTGTGTAAACAATACCTGAACCTTTACCCCGTTGCCAGGCAACGGCCAGGTCTGTGCCAAGTGTTTGCTGATGCAACCCCCACTGGGTGGGGCTTGGTCATGGGCCATCAGCGCATGCGTGGAACCTTTCTGGCTCCTCTGCCGATCCATACTGCGGAACTCCTAGCCGCTTGTTTTGCTCGCAGCAGGTCTGGAGCAAACATTCTCGGAACTGACAACTCTGTTGTCCTCTCCCGCAAATATACATCGTTTCCATGGCTGCTAGGCTGTGCTGCCAACTGGATCCTGCGCGGGACGTCCTTTGTTTACGTCCCGTCGGCGCTGAATCCTGCGGACGACCCTTCTCGGGGCCGCTTGGGGCCCTGTCGTCCCCTTCTCTGCCTGCCGTTCCGGCCGACCACGGGGCGCACCTCTCTTTACGCGGACTCCCCGTCTGTGCCTTCTCATCTGCCGGACCGTGTGCACTTCGCTTCACCTCTGCACGTCGCATGGAGACCACCGTGAACGCCCACCAAATCTTGCCCAAGGTCTTACATAAGCGGACTCTTGGACTCTCTGCAATGTCAACGACCGACCTTGAGGCATACTTCAAAGACTGTTTGTTTAAAGACTGGGAGGAGTTGGGGGAGGAGATTAGATTAAAGGTCTTTGTACTAGGAGGCTGTAGGCATAAATTGGTCTGCGCACCAGCACCATGCAACTTTTTCACCTCTGCCTAATCATCTCTTGTTCATGTCCTACTGTTCAAGCCTCCAAGCTGTGCCTTGGGTGGCTTTGGGGCATG---------------------------------------------------------------------------GACATTGACCCTTATAAAGAATTTGGAGCTACTGTGGAGTTACTCTCGTTTTTGCCTTCTGACTTCTTTCCTTCCGTACGAGATCTTCTAGATACCGCCGCGGCTCTGTATCGGGATGCCTTAGAGTCTCCTGAGCATTGTTCACCTCACCATACTGCACTCAGGCAAGCAATTCTTTGCTGGGGAGAACTAATGACTCTAGCTACCTGGGTGGGTACTAATTTGGAAGATCCAGCATCTAGGGACCTAGTAGTCAGTTATGTCAACACTAATATGGGCCTAAAGTTCAGACAATTATTGTGGTTTCACATTTCTTGTCTCACTTTTGGAAGAGAAACGGTTCTAGAGTATTTGGTGTCTTTTGGAGTGTGGATTCGCACTCCCCCAGCTTATAGACCACCAAATGCCCCTATCCTATCAACACTTCCGGAGACTACTGTTGTTAGACGA------CGAGGCAGGTCCCCTAGAAGAAGAACTCCCTCGCCTCGCAGACGAAGATCTCAATCGCCGCGTCGCAGAAGATCTCAATCTCGGGAATCTCAATGTTAGTATCCCTTGGACTCATAAGGTGGGAAATTTTACTGGGCTTTATTCTGCTACTGTACCTGTCTTTAACCCTCATTGGAAAACGCCCTCTTTTCCTAATATACATTTACACCAGGATATTATCAAAAAATGTGAACAGTTTGTAGGGCCGCTCACAGTCAATGAGAAAAGAAGGTTGAAATTGATCATGCCTGCTAGGTTTTATCCTAATTTTACCAAATATTTGCCCTTGGATAAGGGTATTAAACCTTATTATCCAGAACATCTAGTTAATCATTACTTCCAAACTAGACACTATTTACACACTCTATGGAAGGCGGGTGTTTTATATAAGAGAGTATCAACACATAGCGCCTCATTTTGTGGGTCACCATATTCTTGGGAACAAGAGCTACAGCATGGGNN---------------------------------NNNNNNN------------NNNNNNNNNCAATCCTCTGGGATTCTTTCCCGACCACCAGTTGGATCCAGCCTTCAGAGCAAACACCAACAATCCAGATTGGGACTTCAATCCCAACAAGGACACCTGGCCAGACGCCAACAAGGTAGGAGCTGGAGCATTCGGGCTAGGGTTCACCCCACCGCACGGAGGCCTTTTGGGGTGGAGCCCTCAGGCTCAGGGCATAATACAAACNN------------------------------------TGCCAGCAAATCCGCCTCCTGCTTCTACCAATCGCCAGTCAGGACGACAGCCTACCCCGCTGTCTCCACCTCTGAGAACCACTCATCCTCAGGCCATGCAGTGG
>AB048701|Australia|D4|0
AACTCCACAACCTTCCACCAAACTCTGCAAGATCCCAGAGTGAGAGGCCTGTATCTCCCTGCTGGTGGCTCCAGTTCAGGAACAGTAAACCCTGTTCCGACTACTGCCTCTCCCACATTGTCAACCTCCTCGAGGATTGGGGACCCTGCGCTGAACATGGAGAACATCACATCAGGATTCCTAGGACCCCTGCTCGTGTTACAGGCGGGGTTTTTCTTGTTGACAAGAATCCTCACAATACCGCAGAGTCTAGACTCGTGGTGGACTTCTCTCAGTTTTCTAGGGGGAACTACCGTGTGTCTTGGCCAAAATTCGCAGTCCCCAACCTCCAATCACTCACCAACCTCCTGTCCTCCAACTTGTGTTGGTTATCGCTGGATGTGTCTGCGGCGTTTTATCATCTTCCTCTTCATCCTGCTGCTATGCCTCATCTTCTTGTTGGTTCTTCTGGACTATCAAGGTATGTTGCCCGTTTGTCCTCTAATTCCAGGATCATCAACCACCAGCACGGGACCCTGCAGAACCTGCACGACTCCTGCTCAAGGAACCTCTATGTATCCCTCCTGTTGCTGTACAAAACCTTCGGATGGAAACTGCACCTGTATTCCCATCCCATCATCCTGGGCTTTCGGAAAATTCCTATGGGAGTGGGCCTCAGCCCGTTTCTCTTGGCTCAGTTTACTAGTGCCATTTGTTCAGTGGTTCGTAGGGCTTTCCCCCACTGTTTGGCTTTCAGTTATATGGATGATGTGGTATTGGGGGCCAAGTCTGTACAACACCTTGAGTCCCTTTTTACCGCTGTTACCAATTTTCTTTTATCTTTGGGTATACATTTAAACCCTAACAAAACAAAAAGATGGGGGTATTCTCTAAATTTCATGGGCTATGTCATTGGAAGTTGGGGATCATTGCCACAAGATCACATCAGACACAAAATCAAAGAATGTTTTAGAAAACTCCCTGTTCACAGGCCTATTGATTGGAAAGTGTGCCAACGAATTGTGGGTCTTCTGGGTTTTGCTGCCCCTTTCACACAATGTGGGTATCCTGCTTTAATGCCCTTGTATGCCTGTATTCAATCTAAGCAGGCTTTCACTTTTTCGCCAACTTACAAGGCCTTTCTGTGTAAACAATACCTGAACCTTTACCCCGTTGCCAGGCAACGGCCAGGTCTGTGCCAAGTGTTTGCTGATGCAACCCCCACTGGCTGGGGCTTGGTCATGGGCCATCAGCGCATGCGTGGAACCTTTTCGGCTCCTCTGCCGATCCATACTGCGGAACTCCTAGCCGCTTGTTTTGCTCGCAGCAGGTCTGGAGCAAACATTCTCGGGACTGACAACTCTGTTGTCCTCTCCCGCAAATATACATCGTTTCCATGGCTGCTAGGCTGTGCTGCCAACTGGATCCTGCGCGGGACGTCCTTTGTTTACGTCCCGTCGGCGCTGAATCCCGCGGACGACCCTTCTCGGGGCCGCTTGGGGCCCTGTCGTCCTCTTCTCCACCTGCCGTTCCGACCGACCACGGGGCGCACCTCTCTTTACGCGGACTCCCCGTCTGTGCCTTCTCATCTGCCGGACCGTGTGCACTTCGCTTCACCTCTGCACGTCGCATGGAGACCACCGTGAACGCCCACCAATTCTTGCCCAAGGTCTTACATAAGAGGACTCTTGGACTCTCTGCAATGTCAACGACCGACCTTGAGGCATACTTCAAAGACTGTTTGTTTAAAGACTGGGAGGAGTTGGGGGAGGAGCTTAGATTAAAGGTCTTTGTACTAGGAGGCTGTAGGCATAAATTGGTCTGCGCACCAGCACCATGCAACTTTTTCACCTCTGCCTAATCATCTCTTGTTCATGTCCTACTGTTCAAGCCTCCAAGCTGTGCCTTGGGTGGCTTTGGGACATG---------------------------------------------------------------------------GACATTGACCCTTATAAAGAATTTGGAGCTTCCGTGGAGTTACTCTCGTTTTTGCCTTCTGACTTCTTTCCTTCCGTACGAGATCTTCTAGACACCGCAACAGCTCTGTATCGGGATGCCTTAGAGTCTCCTGAACACTGTACACCTCACCATACTGCACTCAGGCACGTATGTCTTTGCTGGGGAGACCTAATGAACCTAGCTACCTGGGTGGGCACCAATTTAGAAGATCAAGCATCTAGGGACCTAGTAGTCAGTTATGTCAACACTAATATGGGCCTAAAGTTCAGACAATTATTGTGGTTTCACATTTCTTGTCTCACTTTTGGAAGAGATTTGGTCCTAGAGTATTTGGTGTCTTTTGGAGTGTGGATTCGCACTCCTCCAGCTTATAGACCATCAAATGCCCCTATCCTATCAACACTTCCGGAAACTACTGTTGTTAGACAA------CGAGGCAGGACCATTAGAAGAAGAACTCCCTCGCCTCGCAGACGAAGATCTCAATCGCCGCGTCGCAGAAGATCTCAATCTCGGGAATCTCAATGTTAGTATCCCTTGGACTCATAAGGTGGGAAATTTTACTGGGCTTTATTCTTCTTCCGTACCTGTCTTTAACCCTCATTGGAAAACACCCTCTTTTCCTAATATACATTTACATCAAGATATTATCAAAAAATGTGAACAGTTTGTAGGGCCGCTCACAGTCAATGAGAAAAGAAGGTTGAAATTGATCATGCCTGCTAGGTTTTATCCTAATTTTACCAAATATTTGCCCTTGGACAAGGGTATTAAACCTTATTATCCAGAACATCTAGTTAATCATTACTTCCACACTAGACACTATTTACACACTCTATGGAAGGCGGGTATCTTATATAAGAGAGTATCAACACATAGCGCCTCATTTTGTGGGTCACCATATTCTTGGGAACAAGAGCTACAGCATGGGNN---------------------------------NNNNNNN------------NNNNNNNNNCAATCCTCTGGGATTCTTTCCCGACCATCAGTTGGATCCAGCCTTCAGAGCAAACACCAACAATCCAGATTGGGACTTCAATCCCAACAAGGACACTTGGCCAGACGCCAACAAGGTAGGAGCTGGAGCATTCGGACTAGGGTTCACCCCACCGCACGGAGGCCTTCTGGGGTGGAGCCCTCAGGCTCAGGGCATAATGCAAACNN------------------------------------TGCCAGCAAATCCGCCTCCTGCCTCTACCAATCGACAGTCAGGACGGCAGCCTACCCCGCTGTCTCCACCTCTGAGAACCACTCATCCTCAGGCCATGCAGTGG
>AB048702|Australia|D4|0
AACTCCACAACCTTCCACCAAACTCTGCAAGATCCCAGAGTGAGAGGCCTGTATCTCCCTGCTGGTGGCTCCAGTTCAGGAACAGTAAACCCTGTTCCGACTACTGCCTCTCCCATATCGTCAATCTTCTCGAGGATTGGGGACCTTGCGCTGAACATGGAGAACATCACATCAGGATTCCTAGGACCCCTGCTCGTGTTACAGGCGGGGTTTTTCTTGTTGACAAGAATCCTCACAATACCGCAGAGTCTAGACTCGTGGTGGACTTCTCTCAATTTTCTAGGGGGAACTACCGTGTGTCTTGGCCAAAATTCGCAGTCCCCAACCTCCAATCACTCACCAACCTCCTGTCCTCCAACTTGTCCTGGTTATCGCTGGATGTTTCTGCGGCGTTTTATCATCTTCCTCTTCATCCTGCTGCTATGCCTCATCTTCTTGTTGGTTCTTCTGGATTATCAAGGTATGTTGCCCGTTTGTCCTCTAATTCCAGGATCATCAACCACCAGCACGGGACCCTGCAGAACCTGCACGACTCCTGCTCAAGGAACCTCTATGTATCCCTCCTGTTGCTGTACAAAACCTTCGGATGGAAACTGCACCTGTATTCCCATCCCATCATCCTGGGCTTTCGGAAAATTCCTATGGGAGTGGGCCTCAGCCCGTTTCTCTTGGCTCAGTTTACTAGTGCCATTTGTTCAGTGGTTCGTAGGGCTTTCCCCCACTGTTTGGCTTTCAGTTATATGGATGATGTGGTATTGGGGGCCAAGTCTGTACAGCACCTTGAGTCCCTTTTTACCGCTGTTACCAATTTTCTTTTGTCTTTGGGTATACATTTAAACCCTAACAAAACAAAAAGATGGGGTTATTCTCTAAATTTCATGGGCTATGTCATTGGAAGTTGGGGATCATTGCCACAAGATCACATCATACACAAAATCAAAGAATGTTTTAGAAAACTCCCTGTTCACAGGCCTATTGATTGGAAAGTGTGCCAACGAATTGTGGGTCTTCTGGGTTTTGCTGCCCCTTTCACGCAATGTGGTTATCCTGCTTTAATGCCCTTGTATGCATGTATTCAATCTAAGCAGGCTTTCACTTTTTCGCCAACTTACAAGGCCTTTCTGTGTAAACAATACCTGAACCTTTACCCCGTTGCCAGGCAACGGCCAGGTCTGTGCCAAGTGTTTGCTGATGCAACCCCCACTGGCTGGGGCTTGGTCATGGGCCATCAGCGCATGCGTGGAACCTTTTTGGCTCCTCTGCCGATCCACACTGCGGAACTCCTAGCCGCTTGTTTTGCTCGCAGCAGGTCTGGAGCAAACATTCTCGGGACTGACAACTCTGTTGTCCTCTCCCGCAAATATACATCGTTTCCATGGCTGCTAGGCTGTGCTGCCAACTGGATCCTGCGCGGGACGTCCTTTGTTTACGTCCCGTCGGCGCTGAATCCCGCGGACGACCCTTCTCGGGGCCGCTTGGGGCCCTGTCGTCCTCTTCTCCGCCTGCCGTTCCGACCGACCACGGGGCGCACCTCTCTTTACGCGGACTCCCCGTCTGTGCCTTCTCATCTGCCGGACCGTGTGCACTTCGCTTCACCTCTGCACGTCGCATGGAGACCACCGTGAACGCCCACCAATTCTTGCCCAAGGTCTTACATAAGAGGACTCTTGGACTCTCTGCAATGTCAACGACCGACCTTGAGGCATACTTCAAAGACTGTTTGTTTAAAGACTGGGAGGAGTTGGGGGAGGAGATTAGATTAAAGGTCTTTGTACTAGGAGGCTGTAGGCATAAATTGGTCTGCGCACCAGCACCATGCAACTTTTTCACCTCTGCCTAATCATCTCTTGTTCATGTCCTACTGTTCAAGCCTCCAAGCTGTGCCTTGGGTGGCTTTGGGGCATG---------------------------------------------------------------------------GACATTGACCCTTATAAAGAATTTGGAGCTACTGTGGAGTTACTCTCGTTTTTGCCTTCTGACTTCTTTCCTTCCGTACGAGATCTTCTAGATACCGCCGCAGCTCTGTATCGGGATGCCTTAGAGTCTCCTGAGCACTGTTCACCTCACCATACTGCACTCAGGCAAGCAATTCTTTGCTGGGGAGACCTAATGACTCTAGCTACCTGGGTGGGTACCAATTTGGAAGATCCAGCATCTAGGGACCTAGTAGTCAGTTATGTCAACACTAATGTGGGCCTAAAGTTCAGACAATTATTGTGGTTTCACATTTCTTGTCTCACTTTTGGAAGAGAAACGGTCCTAGAGTATTTGGTGTCTTTTGGAGTGTGGATTCGCACTCCTCCAGCTTATAGACCACCAAATGCCCCTATCCTATCAACACTTCCGGAAACTACTGTTGTTAGACGA------CGAGGCAGGTCCCCTAGAAGAAGAACTCCCTCGCCTCGCAGACGAAGATCTCAATCGCCGCGTCGCAGAAGATCTCAATCTCGGGAATCTCAATGTTAGTATCCCTTGGACTCATAAGGTGGGAAATTTTACTGGGCTTTATTCTTCTACTGTACCTGTCTTTAACCCTCATTGGAAAACACCCTCTTTTCCTAATATACATTTACATCAAGATATTATCAAAAAATGTGAACAGTTTGTAGGGCCGCTCACAGTCAATGAGAAAAGAAGGTTGAAATTGATCATGCCTGCTAGGTTTTATCCTAATTTTACCAAATATTTGCCCTTGGACAAGGGTATTAAACCTTATTATCCAGAACATCTAGTTAATCATTACTTCCAAACTAGACACTATTTACACACTCTATGGAAGGCGGGTGTCTTATATAAGAGAGTATCAACACATAGCGCCTCATTTTGTGGGTCACCATATTCTTGGGAACAAGAGCTACAGCATGGGNN---------------------------------NNNNNNN------------NNNNNNNNNCAATCCTCTGGGATTCTTTCCCGACCACCAGTTGGATCCAGCCTTCAGAGCAAACACCAACAATCCAGATTGGGACTTCAATCCCAACAAGGACACCTGGCCAGACGCCAACAAGGTAGGAGCTGGAGCATTCGGGCTAGGGTTCACCCCACCGCACGGAGGCCTTTTGGGGTGGAGCCCTCAGGCTCAGGGCATAATGCAAACNN------------------------------------TGCCAGCAAATCCGCCTCCTGCCTCTACCAATCGACAGTCAGGACGGCAGCCTACCCCGCTGTCGCCACCTCTGAGAACCACTCATCCTCAGGCCATGCAGTGG
>AB188243|Russian_Federation|D3|0
AACTCCACAACCTTCCACCAAACTCTACAAGATCCCAGAGTGAAAGGCCTGTATTTCCCTGCTGGTGGCTCCAGTTCAGGAACAGTAAACCCTGTTCCGACTACTGCCTCTCACTTATCGTCAATCTTCTCGAGGATTGGGGACCCTGCGCTGAACATGGAGAACATCACATCAGGATTCCTAGGACCCCTTCTCGTGTTACAGGCGGGGTTTTTCTTGTTGACAAGAATCCTCACAATACCGCAGAATCTAGACTCGTGGTGGACTTCTCTCAATTTTCTAGGGGGAACCACCGTGTGTCTTGGCCAAAATTCGCAGTCCCCAATCTCCAATCACTCACCAACCTCCTGTCCTCCGACTTGTCCTGGTTATCGCTGGATGTGTCTGCGGCGTTTTATCATATTCCTCTTCATCCTGCTGCTATGCCTCATCTTCTTGTTGGTTCTTCTGGACTATCAAGGTATGTTGCCCGTTTGTCCTCTAATTCCAGGATCCTCAACCACCAGCACGGGACCATGCAGAACATGCACGACTCCTGCTCAAGGAACCTCTATGTATCCCTCCTGTTGCTGTACCAAACCTTCGGACGGAAATTGCACCTGTATTCCCATCCCATCATCCTGGGCTTTCGGAAAATTCCTATGGGAGTGGGCCTCAGCCCGTTTCTCCTGGCTCAGTTTACTAGTGCCATTTGTTCAGTGGTTCGTAGGGCTTTCCCCCACTGTCTGGCTTTCAGTTATATGGATGATGTGGTATTGGGGGCCAAGTCTGTACAGCACCTTGAGTCCCTTTTTACCGCTGTTACCAATTTTCTTTTGTCTTTGGGTATACATTTAAACCCTAACAAAACAAAAAGATGGGGTTACTCTCTAAATTTCATGGGCTATGTCATTGGATGTTATGGGTCATTGCCACAAGAACACATCATACACAAAATCAAAGAATGTTTTAGAAAACTTCCTGTTAACAGGCCTATTGATTGGAAAGTATGTCAACGAATTGTGGGTCTTTTGGGCTTTGCTGCCCCTTTTACTCAATGTGGTTATCCTGCTTTAATGCCCTTGTATGCATGTATTCAATCTAAGCAGGCTTTCACTTTCTCGCCAACTTACAAGGCCTTTCTGTATAAACAATACCTGAACCTTTACCCCGTTGCCCGGCAACGGCCTGGTCTGTGCCAAGTGTTTGCTGACGCAACCCCCACTGGCTGGGGCTTGGTCATGGGCCATCAGCGCCTGCGTGGAACCTTTCGGGCTCCTCTACCGATCCATACTGCGGAACTCCTAGCCGCTTGTTTTGCTCGCAGCCGGTCTGGAGCAAACATTCTCGGGACTGATAACTCGGTTGTCCTCTCCCGCAAATATACATCGTTTCCATGGCTGCTAGGCTGTGCTGCCAACTGGATCCTGCGCGGGACGTCCTTTGTTTACGTCCCGTCGGCGCTGAATCCCGCGGACGACCCTTCTCGGGGCCGCTTGGGACTCTATCGTCCCCTTCTCCGTCTGCCGTTCCGACCGACCACGGGGCGCACCTCTCTTTACGCGGACTCCCCGTCTGTGCCTTCTCATCTGCCGGACCGTGTGCACTTCGCTTCACCTCTGCACGTCGCATGGAGACCACCGTGAACGCCCACCACGTCTTGCCCAAGGTCTTGCATAAGAGGACTCTTGGACTCTCTGCAATGTCAACGACCGACCTTGAGGCATACTTCAAAGACTGTTTGTTTAAAGACTGGGAGGAGTTGGGGGAGGAGATTAGATTAAAGTTGTTTGTATTAGGAGGCTGTAGGCATAAATTGGTCTGCGCACCAGCACCATGCAACTTTTTCACCTCTGCCTAATCATCTCTTGTTCATGTCCTACTGTTCAAGCCTCCAAGCTGTGCCTTGGGTGGCTTTAGGGCATG---------------------------------------------------------------------------GACATTGACCCTTATAAAGAATTTGGAGCTTCCGTGGAGTTACTCTCGTTTTTGCCTTCTGACTTCTTTCCTTCAGTACGAGCTCTTCTAGATACCGCCTCAGCTCTGTATCGGGATGCCTTAGAGTCTCCTGAGCATTGCTCAGCTCACCATACTGCACTCAGGCAAGCAATTCTTTGCTGGGGGGAGTTAATGACTCTAGCTACCTGGGTGGGTGTTAATTTGGAAGATCCAGCATCCAGGGACCTAGTAGTCAGTTATGTCAACACTAATATGGGCCTAAAGTTCAGACAACTCTTGTGGTTTCACATTTCTTGTCTCACTTTTGGAAGAGAAACAGTTATAGAGTATTTGGTGTCTTTCGGAGTGTGGATTCGCACTCCTCCAGCTTATAGACCACCAAATGCCCCTATCTTATCAACACTTCCGGAGACTACTGTTATTAGACGA------CGAGGCAGGTCCCCTAGAAGAAGAACTCCCTCGCCTCGCAGACGAAGATCTCAATCGCCGCGTCGCAGAAGATCTCAATCTCGGGAATCTCAATGTTAGTATTCCTTGGACTCATAAGGTGGGAAACTTTACGGGACTTTATTCTTCTACTGTACCTGTCTTTAACCCTCATTGGAAAACACCCTCTTTTCCAAATATACATTTACACCAAGACATTATCAAAAAATGTGAGCAGTTTGTAGGTCCACTCACAGTTAATGAGAAAAGAAGATTGCAATTGATTATGCCTGCTAGGTTTTATCCAAATGTTACCAAATATTTGCCATTAGATAAGGGTATTAAACCTTATTATCCAGAACATCTAGTTAATCATTATTTCCAAACTAGACACTATTTACACACTCTATGGAAGGCGGGTATATTATATAAGAGAGAAACAACACATAGCGCCTCATTTTGTGGGTCACCATATTCTTGGGAACAAGAGCTACAGCATGGGNN---------------------------------NNNNNNN------------NNNNNNNNNCAATCCTCTGGGATTCTTTCCCGACCACCAGTTGGATCCAGCCTTCAGAGCAAACACCGCAAATCCAGATTGGGACTTCAATCCCAACAAGGACACTTGGCCAGACGCCAACAAGGTAGGAGCTGGAGCATTCGGGCCGGGACTCACCCCACCGCACGGAGGCCTTTTGGGGTGGAGCCCTCAGGCTCAGGGCATACTACAAACNN------------------------------------TGCAAACAAATCCGCCTCCTGCCTCTACCAATCGCAAGTTGGGAAGGCAGCCTACCCCGCTGTCTCCACCATTGAGAAACACGCATCCTCAGGCCATGCAGTGG
>AB210818|Japan|D2|0
AACTCCACAACCTTCCACCAAACTCTGCAAGATCCCAGGGTGAGAGGCCTGTATTTCCCTGCTGGTGGCTCCAGTTCAGGAACAGTAAACCCTGTTCCGACATCTGCCTCTCCCATATCGTCAATCTTCTCGAGGATTGGGGACCCTGCGCTGAACATGGAGAACACAACATCAGGATTCCTAGGACCCCTGCTCGTGTTACAGGCGGGGTTTTTCTTGTTGACAAGAATCCTCACAATACCGCAGAGTCTAGACTCGTGGTGGACTTCTCTCAATTTTCTAGGGGGATCTCCCACGTGTCTTGGCCAAAATTCGCAGTCCCCAACCTCCAATCACTCACCAACCTCCTGTCCTCCAATTTGTCCTGGTTATCGCTGGATGTGTCTGCGGCGTTTTATCATATTCCTCTTCATCCTGCTGCTATGCCTCATCTTCTTGTTGGTTCTTGTGGACTACCAAGGTATGTTGCCCGTTTGTCCTCTAATTCCAGGATCTTCAACTACCAGCACGGGACCATGCAGAACCTGCACGACTCCTGCTCAAGGAACCTCTATGTATCCCTCCTGTTGCTGTACCAAACCTTCGGACGGAAATTGCACCTGTATTCCCATCCCATCATCCCTGGGCTTTCGAAAATTCCTATGGGAGTGGGCCTCAGCCCGTTTCTCCTGGCTCAGTTTACTAGTGCCATTTGTTCAATGGTTCGCAGGGCTTTCCCCCACTGTTTGGCTTTCAGTTATATGGATGATGTGGTATTGGGGGCCAAGTCTGTACAGCATCTTGAGTCCCTTTTTACCGCTGTTACCAATTTTCTTTTGTCTTTGGGTATACATTTAAACCCTAACAAAACTAAAAGATGGGGTTACTCTTTAAATTTCATGGGCTATGTCATTGGATGTTATGGGTCATTGCCACAAGATCACATCATACAAAAAATCAAAGAATGTTTTCGAAAACTTCCTGTTAACAGGCCTATTGATTGGAAAGTCTGTCAACGTATTGTGGGTCTTTTGGGTTTTGCTGCTCCTTTTACACAATGTGGTTATCCTGCTTTAATGCCCTTGTATGCCTGTATTCAATCTAAGCAGGCTTTCACTTTCTCGCCAACTTACAAGGCCTTTCTGTGTAAACAATACCTGAACCTTTACCCCGTTGCCCGGCAACGGCCAGGTCTGTGCCAAGTGTTTGCTGACGCAACCCCCACTGGCTGGGGCTTGGTCATGGGCCATCAGCGCATGCGTGGAACCTTTCTGGCTCCTTTGCCGATCCATACTGCGGAAATCCTAGCCGCTTGTTTTGCTCGCAGCAGGTCTGGAGCAAACATTCTCGGGACGGATAACTCTGTTGTTCTCTCCCGCAAATATACATCATTTCCATGGCTGCTAGGCTGTGCTGCCAACTGGATCCTGCGCGGGACGTCCTTTGTTTACGTCCCGTCGGCGCTGAATCCCGCGGACGACCCTTCTCGGGGCCGCTTGGGACTCTATCGTCCCCTTCTCCGTCTGCCGTTTCGTCCGACCACGGGGCGCACCTCTCTTTACGCGGACTCCCCGTCTGTGCCTTCTCATCTGCCGGACCGTGTGCACTTCGCTTCACCTCTGCACGTCGCATGGAGACCACCGTGAACGCCCACCACTGCTTGCCCAAGGTCTTACATAAGAGGACTCTTGGACTCTCTGTGATGTCAACGACCGACCTTGAGGCATACTTCAAAGACTGTTTGTTTAAAGACTGGGAGGAGTTGGGGGAGGAGATTAGATTAATGATCTTTGTATTAGGAGGCTGTAGGCATAAATTGGTCTGCGCACCAGCACCATGCAACTTTTTCACCTCTGCCTAATCATCTCTTGTTCATGTCCTACTGTTCAAGCCTCCAAGCTGTGCCTTGGGTGGCTTTGGGGCATG---------------------------------------------------------------------------GACATTGACCCTTATAAAGAATTTGGAGCTACTGTGGAGTTACTCTCGTTTTTGCCTTCTGACTTCTTTCCTTCAGTACGAGATCTTCTTGATACCGCCTCAGCTCTGTATCGGGAAGCCTTAGAGTCTCCTGAGCATTGTTCACCTCATCATACTGCACTCAGGCAAGCTATCCTTTGCTGGAGGGAGCTAATGACTCTAGCTACCTGGGTGGGTGTTAATTTGGAAGATCCAGCATCTAGGGACCTAGTAGTCAGTTATGTCAACACTAATATGGGCCTAAAGTTCAGGCAACTATTGTGGTTTCACATTTCTTGTCTTACTTTTGGAAGAGAAACGGTCATAGAGTATTTGGTGTCTTTCGGAGTGTGGATTCGCACTCCACCAGCTTATAGACCACCTAATGCCCCTATCTTATCAACACTTCCGGAGACTACTGTTGTTAGACGA------CGAGGCAGGTCCCCTAGAAGAAGAACTCCCTCGCCTCGCAGACGAGGGTCTCAATCGCCGCGTCGCAGAAGATCTCAGTCTCGGGAATCTCAATGTTAGTATTCCTTGGACTCATAAGGTGGGAAACTTTACGGGGCTTTATTCCTCTACTGTACCTGTCTTTAACCCTCATTGGAAAACACCTTCTTTTCCTAATATACATTTACACCAAGACATCATCAAAAAATGTGAACAATTTGTAGGTCCACTCACAGTCAATGAGAAACGAAGACTGCAATTAATTATGCCTGCTAGGTTTTATCCAAATGTTACCAAATATTTGCCATTAGATAAGGGTATTAAACCTTATTATCCAGAACATCTAGTTAATCATTACTTCCAAACCAGACATTATTTACACACTCTTTGGAAGGCGGGCATATTATATAAGAGAGAAACAACACGTAGCGCCTCATTTTGTGGGTCACCATATTCTTGGGAACAAAAGCTACAGCATGGGNN---------------------------------NNNNNNN------------NNNNNNNNNCAATCCTCTGGGATTCTTTCCCGACCACCAGTTGGATCCAGCCTTCAGAGCAAACACCGCAAATCCAGATTGGGACTTCAATCCCAACAAGGACACCTGGCCAGACGCCAACAAGGTAGGAGCTGGAGCATTCGGGCTGGGATTCACCCCACCACCGGGAGGCCTTTTGGGGTGGAGCCCTCAGGCTCAGGGCATAATACAAACNN------------------------------------TGCCAGCAAATCCGCCTCCTGCATCTACCAATCGCCAGTCAGGAAGGCAGCCTACCCCGCTGACACCACCTTTGAGAGACACTCATCCTCAGGCCATGCAGTGG
>AM494716|Central_African_Republic|D7|0
AACTCTACAACCTTCCACCAAGCTCTGCAAGATCCCAGAGTGAGAGGCCTGTATTTCCCTGCTGGTGGCTCCAGTTCAGGAACAGTAAACCCTGTTCCGACTACTGCCTCTCACATATCGTCAATCTTATCGAGGATTGGGGACCCTGCACTGAACATGGAGAACATCACATCAGGATTCCTAGGACCCCTGCTCGTGTTACAGGCGGGGTTTTCCTTGTTGACAAGAATCCTCACAATACCGCAGAGTCTAGACTCGTGGTGGACTTCTCTCAATTTTCTAGGGGGAACTACCGTGTGTCTTGGCCAAAATTCGCAGTCCCCAACCTCCAATCACTCACCAACCTCCTGTCCTCCAACTTGTCCTGGTTATCGCTGGATGTGTCTGCGGCGTTTTATCATCTTCCTCTTCATCCTGCTGCTATGCCTCATCTTCTTGTTGGTTCTTCTGGACTATCAAGGTATGTTGCCCGTTTGTCCTCTAATTCCAGGATCTTCAACCACCAGCAGGGGACCATGCAGAACCTGCACGACTCCTGCTCAAGGAACCTCTATGCATCCCTCTTGTTGCTGTACAAAACTTTCGGATGGAAACTGCACCTGTATTCCCATCCCATCATCCTGGGCTTTCGGAAACTTCCTATGGGTGTGGGCCTCAGCCCGTTTCTCCTGGCTCAGTTTACTAGTGCCATTTGTTCAGTGGTTCGTAGGGCTTTCCCCCACTGTTTGGCTTTCAGTTATATGGATGATGTGGTACTGGGGGCCAAGTCTGTACAGCATCTTGAGTCCCTTTTTACCGCTGTTACCAATTTTCTTTTGTCTTTGGGTATACATTTAAACACTAACAAAACAAAGAGATGGGGTTATTCTCTACATTTCATGGGTTATGTCATTGGATGTTGGGGATCATTGCCGCAAGATCATATCATACACAAAATCAAAGAATGTTTCCGTAAACTCCCTGTTAACAGGCCTATTGATTGGAAAGTATGTCAACGAATTGTGGGTATTCTGGGTTTTGCTGCCCCTTTCACACAATGTGGTTATCCTGCTTTAATGCCATTATATGCATGTATTCAATCAAAGCAGGCTTTCACTTTCTCGCCAACTTACAAGGCCTTTCTGTGTAAACAATACCTGAACCTTTACCCCGTTGCCCGGCAACGGCCAGGTCTGTGCCAAGTGTTTGCTGATGCAACCCCCACTGGCTGGGGCTTGGCAATAGGCCATCAGCGCATGCGTGGAACCTTTCAGGCTCCTCTGCCGATCCATACTGCGGAACTCCTAGCCGCTTGTTTTGCTCGCAGCCGGTCTGGAGCAAACATTCTCGGGACTGACAACTCTGTGGTTCTCTCCCGCAAATATACATCGTTTCCATGGCTGCTAGGCTGTGCTGCCAACTGGATCCTGCGCGGGACGTCCTTTGTTTACGTCCCGTCGGCGCTGAATCCTGCGGACGACCCTTCTCGGGGCCGCTTGGGGATCTATCGTCCTCTTCTCCGCCTGCCGTTCCGACCAACCACGGGGCGCACCTCTCTTTACGCGGACTCCCCGTCTGTGCCTTCTCATCTGCCGGACCGTGTGCACTTCGCTTCACCTCTGCACGTCGCATGGAAACCACCGTGAACGCCCACCAAATCTTGCCCAAGGTCTTACATAAGAGGACTCTTGGACTCTCTGCAATGTCAACGACCGACCTTGAGGCTTACTTCAAAGACTGTTTGTTTAAAGACTGGGAGGAGTTGGGGGAGGAGATGAGGTTAAAGGTCTTTGTACTAGGAGGCTGTAGGCATAAATTGGTCTGCGCACCAGCACCATGCAACTTTTTCACCTCTGCCTAATCATCTCGTGTTCATGTCCTACTGTTCAAGCCTCCAAGCTGTGCCTTGGGTGGCTTTGGGACATG---------------------------------------------------------------------------GACATTGACCCTTATAAAGAATTTGGAGCTACTGTGGAGTTACTCTCGTTTTTGCCTTCTGACTTCTTTCCTTCAGTACGAGATCTACTAGATACCGCCTCAGCTCTGTATCGGGATGCCTTAGAGTCTCCTGAGCATTGTTCACCTCACCATACTGCACTCAGGCAAGCCATTCTTTGTTGGGGGGAACTAATGACTCTAGCTACCTGGGTGGGTGTAAATTTGGAAGATCCAGCATCTAGGGACCTAGTAGTCAGTTATGTCAATACTAATATGGGCCTAAAGTTCAGGCAACTATTGTGGTTTCACATTTCTTGTCTCACTTTTGGAAGAGAAACCGTCCTAGAGTATTTGGTGTCTTTTGGAGTGTGGATTCGCACTCCTCCAGCTTATAGACCACCAAATGCCCCTATCTTATCAACACTTCCGGAGACTACTGTTGTTAGACGA------AGAGGCAGGTCCCCTAGAAGAAGAACTCCCTCGCCTCGCAGACGAAGGTCTCAATCGCCGCGTCGCAGAAGATCTCAATCTCGGGAATCTCAATGTTAGTATTCCTTGGACTCATAAGGTGGGAAATTTTACGGGGCTTTATTCTTCTACTGCACCTGTCTTTAACCCTCAGTGGAAAACACCCTCTTTTCCAAATATACATTTACACCAAGACATTATCAAAAAATGTGAACAGTTTGTAGGCCCGCTCACAATCAATGAGAAAAGAAGGTTAAAATTGATTATGCCTGCTAGGTTCTATCCTAATTTTACCAAATATTTGCCCTTGGACAAGGGTATCAAACCCTATTATCCAGAACATCTAGTTAATCATTACTTCCAAACCAGACACTATTTACACACTCTATGGAAGGCGGGTATTTTATATAAGAGAGAAACAACACATAGCGCCTCATTTTGTGGGTCACCATATTCTTGGGAACAAGAGCTACAGCATGGGNN---------------------------------NNNNNNN------------NNNNNNNNNCAATCCTCTGGGATTCTTTCCCGACCACCAGTTGGATCCAGCCTTCAGAGCAAACACCACAAATCCAGATTGGGACTTCAATCCCAACAAGGATACCTGGCCAGACGCCAACAAGGTAGGAGCTGGAGCATTCGGGCTGGGGTTCACCCCACCGCACGGAGGCCTTTTGGGGTGGAGCCCTCAGGCTCAGGGCATAATACAAACNN------------------------------------TGCCAGCAAATCCGCCTCCTGCCTCCACCAATCGCCAGTCAGGAAGGCAGCCTACTCCGCTGTCTCCACCTTTGAGAAACACTCATCCTCAGGCCATGCAGTGG
>AY796031|Turkey|D2|0
AACACCACAACTTTCCACCAAACTCTGCAAGATCCCAGGGTGAGAGGCCTGTATTTCCCTGCTGGTGGCTCCAGTTCAGGAACAGTAAACCCTGTTCCGACTACTGCCTCTCCCATATCGTCAATCTTCTCGAGGATTGGGGACCCTGCGCTGAACATGGAGAACATCACATCAGGACTCCTAGGACCCCTGCTCGTGTTACAGGCGGGGTTTTTCTTGTTGACAAGAATCCTCACAATACCGCAGAGTCTAGACTCGTGGTGGACTTCTCTCAATTTTCTAGGGGAAACCACCGTGTGTCGTGGCCAAAATTCGCAGTCCCCAACCTCCAATCACTCACCAACCTCCTGTCCTCCAACTTGTCCTGGTTATCGCTGGATGTGTCTGCGGCGTTTTATCATATTCCTCTTCATCCTGCTGCTATGCCTCATCTTCTTGTTGGTTCTTCTGGACTATCAAGGTATGTTGCCCGTCTGTCCTCTAATTCCAGGATCTTCAACCACCAGCACGGGACCATGCAGAACCTGCACGACTACTGCTCAAGGGACCTCTATGTATCCCTCCTGTTGCTGTACCAAACCTTCGGACGGAAATTGCACCTGTATTCCCATCCCATCATCCTGGGCTTTCGGAAAATTCCTATGGGAGTGGGCCTCAGCCCGTTTCTCCTGGCTCAGTTTACTAGTGCCATTTGTTCAGTGGTTCGTAGGGCTTTCCCCCACTGTTTGGCTTTCAGTTATATGGATGATGTGGTATTGGGGGCCAAGTCTGTACAGCATCTTGAGGCCCTTTTTACCGCTGTTACCAATTTTCTTTTGTCTTTGGGTATACATTTAAACCCTAACAAAACTAAAAGATGGGGGTATTCCTTAAATTTCATGGGCTATGTCATTGGCTGTTATGGCTCCTTGCCACAAGATCACATCAAGCAGAAAATCAAAGAATGTTTTAGGAAACTTCCTGTTAACAGGCCTATTGATTGGAAAGTCTGTCAACGTATTGTGGGTCTTTTGGGTTTTGCTGCCCCTTTTACACAATGTGGTTATCCTGCTTTAATGCCCCTGTATTCCTGTATTCAAGCTAAGCAGGCTTTCACTTTCTCGCCAACTTACAAGGCCTTTCTGTGTAAACAATACCTGAACCTTTACCCCGTTGCTAGGCAACGGCCAGGTCTGTGCCAAGTGTTTGCTGACGCAACCCCCACTGGCTGGGGCTTGGTCATGGGCCATCAGCGCATGCGTGGAACCTTTTTGGCTCCTCTGCCGATCCATACTGCGGAACTCCTAGCCGCTTGTTTTGCTCGCAGCAGGTCTGGAGCAAACATTCTCGGGACGGATAACTCTGTTGTTCTCTCCCGCAAATATACATCGTTTCCATGGCTGCTAGGCTGTGCTGCCAACTGGATCCTGCGCGGGACGTCCTTTGTTTACGTCCCGTCGGCGCTGAATCCCGCGGACGACCCTTCTCGGGGCCGCTTGGGATTTTTTCGTCCCCTTCTCCGTCTGCCGTTTCGTCCGACCACGGGGCGCACCTCTCTTTACGCGGACTCCCCGTCTGTGCCTTCTCATCTGCCGGACCGTGTGCACTTCGCTTCACCTCTGCACGTCGCATGGAGACCACCGTGAACGCCCACCCATTCTTGCCCAAGGTCTTACATAAGAGGACTCTTGGACTCTCTGTAATGTCAACGACCGACCTTGAGGCATACTTCAAAGACTGTTTGTTTAAAGACTGGGAGGAGTTGGGGGAGGAGAATAGGTTAATGATCTTTGTACTAGGAGGCTGTAGGCATAAATTGGTCTGCGCACCAGCACCATGCAACTTTTTCACCTCTGCCTAATCATCTCTTGTTCATGTCCTACTGTTCAAGCCTCCAAGCTGTGCCTTGGGTGGCTTTGGGGCATG---------------------------------------------------------------------------GACATCGACCCTTATAAAGAATTTGGAGCTACTGTGGAGTTACTCTCGTTTTTGCCTTCTGACTTCTTTCCTTCGGTACGAGATCTTCTAGATAACGCCTCAGCTCTGTATCGGGATGCCTTAGAGTCTCCTGAGCATTGTTCACCTCACCATACTGCACTCAGGCAAGCAATACTTTGCTGGGGGGACTTAATGACTCTAGCTACCTGGGTGGGTGTTAATTTGGAAGATCCAGCATCTAGGGACCTAGTAGTAAGTTATGTTAACACTCATATGGGCCTAAAGTTCAGGCAACTATTGTGGTTTCACATTTCTTGTCTCACTTTTGGAAGAGAAACAGTCATAGAGTATTTGGTGTCTTTCGGAGTGTGGATTCGCACTCCTCCCGCTTATAGACCACCAAATGCCCCTATCTTATCAACACTTCCGGAAACTACTGTTGTTAGACGA------CGAGGCAGGTCCCCTAGAAGAAGAACTCCCTCGCCTCGCAGACGAAGGTCTCAATCGCCGCGTCGCAGAAGATCTCAATCTCGGGAACCTCAATGTTAGTATTCCTTGGACTCACAAAGTGGGTAACTTTACGGGGCTTTATTCTTCTACTGTACCTGTCTTTAACCCTCATTGGAAAACACCCTCTTTTCCTAATATACATTTACACCCAGACATTATCAAAAAATGTGAACAATTTGTAGGCCCACTCACAGCCAATGAGAAACGAAGACTGCAATTAATTATGCCTGCTAGGTTTTATCCAAATGTTACCAAATATTTGCCATTAGATAAGGGTATTAAACCTTATTATCCGGAACATGTAGTTAATCATTACTTCCAAACCAGACATTATTTACACACTCTATGGAAGGCGGGTATATTATATAAGAGAGAAACCACACATAGCGCCTCATTTTGTGGGTCACCATATTCTTGGGAACAAGAGCTACAGCATGGGNN---------------------------------NNNNNNN------------NNNNNNNNNCAATCCTCTGGGATTCTTTCCCGACCACCAGTTGGATCCAGCCTTCAGAGCAAACACCGCAAATCCAGATTGGGACTTCAATCCCAACAAGGACCCCTGGCCAGACGCCAACAAGGTAGGAGCTGGAGCATTCGGGCTGGGATTCACCCCACCGCACGGAGGCCTTTTGGGGTGGAGCCCTCAGGCTCAGGGCATAATACAAACNN------------------------------------TGCCAGCAAATCCGCCTCCTGCCTCTACCAATCGCCAGTCAGGAAGGCAGCCTACCCCGCTGTCTCCACCTTTGAGAGACACTCATCCTCAGGCCATGCAGTGG
>AY902768|USA|D3|0
AATTCCACAACCTTTCACCAAACTCTGCAAGATCCCAGAGTGAGAGGCCTGTATCTCCCTGCTGGTGGCTCCAGTTCAGGAGCAGTAAACCCTGTTCCGACTACTGCCTCTCCCTTATCGTCAATCTTCTCGAGGATTGGGGACCCTGTGCTGAACATGGAGAACATCACATCAGGATTCCTAGGACCCCTTCTCGTGTTACAGGCGGGGTTTTTCTTGTTGACAAGAATCCTCACAATACCGCAGAGTCTAGACTCGTGGTGGACTTCTCTCAATTTTCTCGGGGGAACCACCGTGTGTCGTGGCCAAAATTCGCAGTCCCCAACCTCCAATCACTCACCAACCTCCTGTCCTCCAACTTGTCCTGGTTATCGCTGGATGTGTCTGCGGCGTTTTATCATCTTCCTCTTCATCCTGCTGCTATGCCTCATCTTCTTGTTGGTTCTTCTGGACTATCAAGGTATGTTGCCCGTTTGTCCTCTAATTCCAGGATCCTCAACCACCAGCACGGGACCATGCCGAACCTGCATGACTACTGCTCAAGGAACCTCTATGTATCCCTCCTGTTGCTGTACCAAACCTTCGGACGGAAATTGCACCTGTATTCCCATCCCATCATCATGGGCTTTCGGAAAATTCCTATGGGAGTGGGCCTCAGCCCGTTTCTCCTGGCTCAGTTTACTAGTGCCATTTGTTCAGTGGTTCGTAGGGCTTTCCCCCATTGTTTGGCTTTCAGTTATATGGATGATGTGGTATTGGGGGCCAAGTCTGTACACCATCTTGAGTCCCTTTTTACCGCTGTTACCAATTTTCTTTTGTCTTTGGGTATACATTTAAACCCTAACAAAACAAAGAGATGGGGTTACTCTCTGAATTTTATGGGATATGTCATTGGAAGTTATGGGTCCTTGCCACAAGAACACATCATACAAAAAATCAAAGACTGTTTTAGAAAACTTCCTGTTAACAGGCCTATTGATTGGAAAGTATGTCAACGAATTGTGGGTCTTTTGGGTTTTGCTGCCCCATTTACACAATGTGGTTATCCTGCGTTAATGCCCTTGTATGCATGTATTCAATCTAAGCAGGCTTTCACTTTCTCGCCAACTTACAAGGCCTTTCTGTGTAAACAATACCTGAACCTTTACCCCGTTGCCCGGCAACGGCCAGGTCTGTGCCAAGTGTTTGCTGACGCAACCCCCACTGGCTGGGGCTTGGTCATGGGCCATCAGCGCATGCGTGGAACCTTTTCGGCTCCTCTGCCGATCCATACTGCGGAACTCCTAGCCGCTTGTTTTGCTCGCAGCAGGTCTGGAGCAAACATTATCGGGACCGATAACTCTGTTGTCCTTTCCCGCAAATATACATCGTATCCATGGCTGCTAGGCTGTGCTGCCAACTGGATCCTGAGAGGGACGTCCTTTGTTTACGTCCCGTCGGCGCTGAATCCTGCGGACGACCCTTCTCGGGGTCGCTTGGGACTCTCTCGTCCCCTTCTCCGTCTGCCGTTCCGACCGACCACGGGGCGCACCTCTCTTTACGCGGACTCCCCGTCTGTGCCTTCTCATCTGCCGGACCGTGTGCACTTCGCTTCACCTCTGCACGTCGCATGGAAACCACCGTGAACGCCCACCGAATGTTGCCCAAGGTCTTATATAAGAGGACTCTTGGACTCTCTGCAATGTCAACGACCGACCTTGAGGCATACTTCAAAGACTGTTTGTTTAAAGACTGGGAGGAATTGGGGGAGGAGACTAGGTTAATGATCTTTGTACTAGGAGGCTGTAGGCATAAATTGGTCTGCGCACCAGCACCATGCAACTTTTTCACCTCTGCCTAA-CATCTCTTGTTCATGTCCTACTGTTCAAGCCTCCAAGCTGTGCCTTGGGTGGCTTTAGGGCATG---------------------------------------------------------------------------GACATCGACCCTTATAAAGAATTTGGAGCTTCTGTGGAGTTACTCTCGTTTTTGCCTTCTGACTTCTTTCCTTCAGTACGAGATCTTCTAGATACCGCCGCAGCTCTGTATCGGGAAGCCTTAGAGTCTCCTGAGCATTGCACACCTCACCATACTGCACTCAGGCAAGCCATTCTTTGCTGGGGGGAACTAATGACTCTAGCTACCTGGGTGGGTGTTAATTTGGAAGATCCAGCATCCAGAGACCTAGTAGTCAGTTATGTCAACACGAATATGGGCCTAAAGTTCAGGCAACTCTTGTGGTTTCACATTTCTTGTCTCACTTTTGGAAGACAAACCGTGATAGAGTATTTGGTGTCTTTCGGAGTGTGGATTCGCACTCCTCCAGCTTATAGACCATCAAATGCCCCTATCCTATCAACACTTCCGGAAACTTGTGTTATTAGACAA------CGAGGCAGGTCCCCTAGAAGAAGAACTCCCTCGCCTCGCAGACGAAGGTCTCAATCGCCGCGTCGCAGAAGATCTCGGTCTCGGGAACCTCAATGTTAGTATTCCTTGGACTCATAAGGTGGGGAACTTTACTGGCCTTTATTCTTCTACTGTACCTGTCTTTAATCCGCATTGGAAAACACCATCTTTTCCTAATATACATTTACACCAAGATATTATCAAAAAATGTGAACAGTTTGTAGGCCCACTTACAGTTAATGAGAAAAGAAGATTGCAATTGATTATGCCTGCTAGGTTTTATCCAAAGGTTACCAAATATTTACCATTGGATAAGGGTATTAAACCTTATTATCCAGAACATCTAGTTAATCATTACTTCCAAACTAGACACTATTTACACATTCTATGGAAGGCGGGTATATTATATAAGAGAGAAACTACACATAGCGCCTCATTTTGTGGGTCACCATATTCTTGGGAACAAGATCTACAGCATGGGNN---------------------------------NNNNNNN------------NNNNNNNNNCAATCCTCTGGGATTCTTTCCCGACCACCAGTTGGATCCAGCCTTCAGAGCAAACACCGCAAATCCAGATTGGGATTTCAATCCCAACAAGGACAACTGGCCAGACGCCAACAAGGTAGGAGCTGGAGCATTCGGGCTGGGTCTCACCCCACCACACGGAGGCCTTTTGGGGTGGAGCCCTCAGGCTCAGGGCATACTACAAACNN------------------------------------TGCCAGCAAATCCGCCTCCTGCCTCCACCAATCGCCAGACAGGAAGGCAGCCTACCCCGCTGTCTCCACCTTTGAGAAACACTCATCCTCAGGCCATGCAGTGG
>DQ315779|India|D5|0
AACTCCACAACCTTCCACCAAGCTCTGCAAGATCCCAGAGTGAGAGGCCTGTATTTCCCTGCTGGTGGCTCAACTTCAGGAACAGTAAACCCTGTTCCGACTACTGCCTCTCCCATATTGTCAATCTTCTCGAAGATTGGGGACCCTGCACCGAACATGGAGAACATCACATCAGGATTCCTAGGACCCCTGCTCGTGTTACAGGCGGGGTTTTTCTTGTTGACAAGAATCCTCACAATACCGCAGAGTCTAGACTCGTGGTGGACTTCTCTCAATTTTCTAGGGGGAACTACCGTGTGTCTTGGCCAAAATTCGCAGTCCCCAACCTCCAATCACTCACCAACCTCCTGTCCTCCAGCTTGTCCTGGTTATCGCTGGATGTGTCTGCGGCGTTTTATCATCTTCCTCTTCATCCTGCTGCTATGCCTCATCTTCTTGTTGGTTCTTCTGGACTATCAAGGTATGTTGCCCGTTTGTCCTCTAATTCCAGGATCTTCGACCACCAGCACGGGACCATGCCGCACCTGCATGACTACTGCTCAAGGAACCTCTATGTATCCCTCATGTTGCTGTACCAAACCTTCGGACGGAAATTGCACCTGTATTCCCATCCCATCATCTTGGGCTTTCGGAAAATTCCTATGGGAGTGGGCCTCAGCCCGTTTCTCCTGGCTCAGTTTACTAGTGCCATTTGTTCAGTGGTTCGTAGGGCTTTCCCCCACTGTTTGGCTTTCAGTTATATGGATGATGTGGTATTGGGGGCCAAGTCTGTACAGCATCTTGAGTCCCTTTTTACCGCTGTTACCAATTTTCTTTTGTCTTTGGGTATACATTTAAACCCTAACAAGACGAAAAGATGGGGTTATTCTCTACATTTCATGGGGTATGTCATTGATTGTTGGGGATCATTACCACAAGAGCACATTATACACAAGCTGAAAGAATGTTTTAGAAAACTCCCTGTTAACAGGCCTATTGATTGGAAAGTATGTCAAAGAATTGTGGGTCTTTTGGGTTTTGCTGCCCCTTTTACGCAATGTGGTTATCCTGCTTTAATGCCCTTATATGCATGTATTCAAGCTAAACGGGCTTTCACTTTCTCGCCAACTTACAAGGCCTTTCTCTGTAAACAATACATGAACCTTTACCCCGTTGCCCGGCAACGGTCAGGTCTGTGCCAAGTGTTTGCTGACGCAACCCCCACTGGCTGGGGCTTGGTCATGGGCCATCAGCGCATGCGTGGAACCTTTCAGGCTCCTCTGCCGATCCATACTGCGGAACTCCTAGCCGCTTGTTTTGCTCGCAGCAGGTCTGGGGCAAACATTATCGGGACTGATAACTCTGTTGTTCTCTCCCGCAAATATACGTCGTTTCCATGGCTGCTAGGCTGTGCTGCCAACTGGATCCTGCGCGGGACGTCCTTTGTTTACGTCCCGTCGGCGCTGAATCCCGCGGACGACCCGTCTCGGGGCCGCTTAGGTCTCTGTCGTCCTCTCCTCCGTCTGCCGTTCCGACCGACCACGGGGCGCACCTCTCTTTACGCGGACTCCCCGTCTGTGCCTTCTCATCTGCCGGACCGTGTGCACTTCGCTTCACCTCTGCACGTCGCATGGAGACCACCGTGAACGCCCACCAATTCTTGCCCAAGATCTTACATAAGAGGACTCTTGGACTCTCCACAATGTCAACGACCGATCTTGAGCAATACTTCAAAGACTGTTTGTTTAAGGACTGGGAGGAGTTGGGGGAGGAGATCAGGTTAAAGGTCTTTGTATTAGGAGGCTGTAGGCATAAATTGGTCTGCGCACCAGCACCATGCAACTTTTTCACCTCTGCCTAATCATCTTTTGTTCATGTCCTACTGTTCAAGCCTCCAAGCTGTGCCTTGGGTGGCTTTGGGGCATG---------------------------------------------------------------------------GACATTGACCCTTATAAAGAATTTGGAGCGACTGTGGAGTTACTCTCATTTTTGCCTTCTGATTTCTTTCCGTCTGTACGAGATCTTCTAGATACCGCCGCAGCTCTATATCGGGATGCGTTAGAATCTCCTGAGCATTGTTCACCTCACCATACTGCACTCAGGCAAGCAATTCTTTGCTGGGGAGAACTAATGACTCTAGCTACCTGGGTGGGTACTAATTTGGAAGATCCAGCATCTAGGGACCTAGTGGTCAGTTATGTCAACACTAACATGGGCCTAAAGTTCAGACAACTATTGTGGTTTCACATTTCTTGTCTCACTTTTGGGAGAGAAACGGTTTTGGAGTATTTGGTGTCTTTCGGAGTGTGGATTCGCACTCCTCCAGCTTATAGACCACCAAATGCCCCTATCTTATCAACACTTCCGGAGACTACTGTTGTTAGACGA------CGAGGCAGGTCCCCTAGAAGAAGAACTCCCTCGCCTCGCAGACGAAGGTCTCAATCGCCGCGTCGCAGAAGATCTCAATCTCGGGAATCTCAATGTTAGTATTCCCTGGACTCATAAGGTGGGAAACTTTACGGGGCTTTATTCTTCTACTGTACCTGTCTTTAACCCTCATTGGAAAACACCAACTTTCCCAAATATACATTTACACCAAGACATCATTTACAAATGTGAACAGTTTGTAGGCCCTCTTACTGTCAATGAGAAACGAAGATTGCAATTGATTATGCCTGCTAGGTTTTACCCTAACGTTACCAAATATTTACCCTTAGATAAGGGTATTAAACCTTACTATCCAGAACATCTAGTTAATCATTACTTTCAAACTAGACACTATTTACACACTCTATGGAAGGCGGGTATTTTATATAAGAGAGAAACAACACATAGCGCCTCATTTTGTGGGTCACCATATTCTTGGGAACAAAAGCTACAGCATGGGNN---------------------------------NNNNNNN------------NNNNNNNNNCAATCCTCTGGGATTCTTTCCCGACCACCAGTTGGATCCAGCCTTCAGAGCAAACACCAGAAATCCAGATTGGGACTTCAATCCCAACAAGGACACCTGGCCAGACGCCAACAAGGTAGGAGCTGGAGCATTCGGGCTGGGGTTCACCCCACCGCACGGAGGCCTTTTGGGGTGGAGCCCGCAGGCTCAGGGCATACTACAAACNN------------------------------------TGCCAGCAAATCCGCCTCCTGCAGCTACCAATCGCCAGTCAGGAAGGCAGCCTACCCCACTGTCTCCACCTCTGAGAGACACTCATCCTCAGGCCATGCAGTGG
>X80925|Greece|D2|0
AACTCCACAACTTTCCACCAAACTCTGCAAGATCCCAGGGTGAGAGGCCTGTACTTCCCTGCTGGTGGCTCCAGTTCAGGAACAGTAAACCCTGTTCCGACTACTGCCTCTCCCATATCGTCAATCTTCTCGAGGATTGGGGACCCTGCGCTGAACATGGAGAACATCACATCAGACTTCCTAGGACCCCTGCTCGTGTCACAGGCGGGGTTTTTCTTGTTGACAAGAATCCTCACAATACCGCAGAGTCTAGACTCGTGGTGGACTTCTCTCAATTTTCTAGGGGGAACCACCGTGTGTCTTGGCCAAAATTCGCAGTCCCCAACCTCCAATCACTCACCAACCTCCTGTCCTCCAACTTGTCCTGGTTATCGCTGGATGTGTCTGCGGCGTTTTATCATATTCCTCTTCATCCTGCTGCTATGCCTCATCTTCTTGTTGGTTCTTCTGGACTATCAAGGTATGTTGCCCGTCTGTCCTCTAATTCCAGGATCCTCAACCACCAGCGCGGGACCATGCAGAACCTGCACGACTACTGCTCAAGGAACCTCTATGTATCCCTCCTGTTGCTGTACCAAACCTTCGGACGGAAATTGCACCTGTATTCCCATCCCATCATCCTGGGCTTTCGGAAAATTCCTATGGGAGTGGGCCTCAGCCCGTTTCTCCTGGCTCAGTTTACTAGTGCCATTTGTTCAGTGGTTCGTAGGGCTTTCCCCCACTGTTTGGCTTTCACTTATATGGATGATGTGGTATTGGGGGCCAAGTCTGTACAGCATCTTGAGTCCCTTTTTACCGCTGTTACCAATTTTCTTTTGTCTTTGGGTATACATTTAAACCCTAACAAAACTAAAAGATGGGGTTATTCCTTAAATTTCATGGGCTATGTCATTGGCTGTTATGGGTCCTTGCCACAAGATCACATCATACAGAAAATCAAAGAATGTTTTAGGAAACTTCCTGTTAACAGGCCTATTGATTGGAAAGTCTGTCAACGTATTGTGGGTCTTTTGGGTTTTGCTGCCCCTTTTACACAATGTGGTTATCCTGCTTTAATGCCCTTGTATGCCTGTATTCAAGCTAAACAAGCTTTCACTTTCTCGCCAACTTACAAGGTCTTTCTGTGTAAACAATACCTGAACCTTTACCCCGTTGCTAGGCAACGGCCAGGTCTGTGCCAAGTGTTTGCTGACGCAACCCCCACTGGCTGGGGCTTGGTCATGGGCCATCAGCGCATGCGTGGAACCTTTCTGGCTCCTCTGCCGATCCATACTGCGGAACTCCTAGCCGCTTGTTTTGCTCGCAGCAGGTCTGGAGCAAACATTCTCGGGACGGATAACTCTGTTGTTCTCTCCCGCAAATATACATCGTTTCCATGGCTGCTAGGCTGTGCTGCCAACTGGATCCTGCGCGGGACGTCCTTTGTTTACGTCCCGTCGGCGCTGAATCCTGCGGACGACCCTTCTCGGGGCCGCTTGGGGATCTTTCGTCCCCTTCTCCGTCTGCCGTTTCGTCCGACCACGGGGCGCACCTCTCTTTACGCGGACTCCCCGTCTGTGCCTTCTCATCTGCCGGACCGTGTGCACTTCGCTTCACCTCTGCACGTCGCATGGAGACCACCGTGAACGCCCACCACATCTTGCCCAAGGTCTTACATAAGAGGGCTCTTGGACTCCCGGCAATGTCAACGACCGACCTTGAGGCCTACTTCAAAGACTGTGTGTTTAAGGACTGGGAGGAGCTGGGGGAGGAGATTAGGTTAAAGGTCTTTGTATTAGGAGGCTGTAGGCATAAATTGGTCTGCGCACCAGCACCATGCAACTTTTTCACCTCTGCCTAATCATCTCTTGTTCATGTCCTACTGTTCAAGCCTCCAAGCTGTGCCTCGGGTGGCTTTGGGGCATG---------------------------------------------------------------------------GACATTGACCCTTATAAAGAATTTGGAGCTACTGTGGAGTTACTCTCATTTTTGCCTTCTGACTTCTTTCCTTCGGTACGAGATCTTCTAGATACCGCCTCAGCTCTGTATCGGGATGCCTTAGAATCTCCTGAGCATTGTTCACCTCACCATACTGCACTCAGGCAAGCAATACTTTGCTGGGGGGAACTAATGACTCTAGCTACCTGGGTGGGTGTTAATTTGGAAGATCCAGCATCTAGGGACCTAGTAGTCAGTTATGTAAACACTAATATGGGCCTAAAGTTCAGGCAACTATTGTGGTTTCACATTTCTTGTCTCACTTTTGGAAGAGAAACAGTTATAGAGTATTTGGTGTCTTTCGGAGTGTGGATTCGCACTCCTCCAGCTTATAGACCACCAAATGCCCCTATCTTATCAACACTTCCGGAAACTACTGTTGTTAGACGA------CGAGGCAGGTCCCCTAGAAGAAGAACTCCCTCGCCTCGCAGACGAAGATCTCAATCGCCGCGTCGCAGAAGATCTCAATCTCGGGAATCTCAATGTTAGTATTCCTTGGACTCATAAAGTGGGTAACTTTACGGGGCTTTATTCTTCTACTGTACCTGTCTTTAACCCTCATTGGAAAACACCCTCTTTTCCTAATATACATTTACACCCAGACATTATCAAAAAATGTGAACAATTTGTAGGCCCACTCACAGTAAATGAGAAACGAAGACTGCAATTAATTATGCCTGCTAGGTTTTATCCAAAGGTTACCAAATATTTGCCATTAGATAAGGGTATTAAACCTTATTATCCGGAACATTTAGTTAATCATTACTTCCAAACCAGACATTATTTACACACTCTATGGAAGGCGGGTATATTATATAAGAGAGAAACAACACGTAGCGCCTCATTTTGTGGGTAACAATATTCTTGGGAACAAGAGCTACAGCATGGGNN---------------------------------NNNNNNN------------NNNNNNNNNCAATCCTCTGGGATTCTTTCCCGACCACCAGTTGGATCCAGCCTTCAGAGCAAACACCGCAAATCCAGATTGGGACTTCAATCCCAACAAGGACACCTGGCCAGACGCCAACAAGGTAGGAGCTGGAGCATTCGGGCTGGGATTCACCCCACCGCACGGAGGCCTTTTGGGGTGGAGCCCTCAGGCTCAGGGCATAATACAAACNN------------------------------------TGCCAGCAAATCCGCCTCCTGCATCTACCAATCGCCAGTCAGGAAGGCAGCCTACCCCGCTGTCTCCACCTTTGAGAAACACTCATCCTCAGGCCATGCAGTGG
>X75657|West_Africa|E|0
AATTCCACAACATTCCACCAAGCTCTGCAGGATCCCAGAGTAAGAGGCCTGTATTTTCCTGCTGGTGGCTCCAGTTCCGGAACAGTGAACCCTGTTCCGACTACTGCCTCACTCATCTCGTCAATCTTCTCGAGGATTGGGGACCCTGCACCGAACATGGAAAGCATCACATCAGGATTCCTAGGACCCCTGCTCGTGTTACAGGCGGGGTTTTTCTTGTTGACAAAAATCCTCACAATACCGCAGAGTCTAGACTCGTGGTGGACTTCTCTCAATTTTCTAGGGGGAGCTCCCGTGTGTCTTGGCCAAAATTCGCAGTCCCCAACCTCCAGTCACTCACCAACCTCTTGTCCTCCAATTTGTCCTGGCTATCGCTGGATGTGTCTGCGGCGTTTTATCATCTTCCTCTTCATCCTGCTGCTATGCCTCATCTTCTTGTTGGTTCTTCTGGACTATCAAGGTATGTTGCCCGTTTGTCCTCTAATTCCAGGATCATCAACCACCAGTACGGGACCCTGCCGAACCTGCACGACTCTTGCTCAAGGAACCTCTATGTTTCCCTCATGTTGCTGTTCAAAACCTTCGGACGGAAATTGCACTTGTATTCCCATCCCATCATCATGGGCTTTCGGAAAATTCCTATGGGAGTGGGCCTCAGCCCGTTTCTCCTGGCTCAGTTTACTAGTGCCATTTGTTCAGTGGTTCGCCGGGCTTTCCCCCACTGTCTGGCTTTCAGTTATATGGATGATGTGGTATTGGGGGCCAAGTCTGTACAACATCTTGAGTCCCTTTATACCGCTGTTACCAATTTTCTTTTGTCTTTGGGTATACATTTAAATCCCAACAAAACAAAAAGATGGGGCTATTCCCTTAATTTCATGGGTTATGTAATTGGAAGTTGGGGCTCATTACCACAGGAACACATCATACAAAAAATCAAAGACTGTTTTAGAAAACTCCCTGTTAACCGGCCTATTGATTGGAAAGTATGTCAAAGAATTGTGGGTCTTTTGGGCTTTGCTGCCCCCTTTACACAATGTGGATATCCTGCTTTAATGCCTCTGTATGCATGTACTCAATCTAAGCAGGCTTTCACTTTCTCGCCAACTTACAAGGCCTTTCTGTGTAAACAATACCTGAACCTTTACCCCGTTGCCCGGCAACGGCCAGGTCTGTGCCAAGTGTTTGCTGATGCAACCCCCACTGGCTGGGGCTTGGCCATAGGCATTCAGCGCATGCGCGGAACCTTTGTGGCTCCTCTGCCGATCCATACTGCGGAACTCCTAGCCGCTTGTTTTGCTCGCAGCAGGTCTGGAGCAAAACTTATCGGGACCGATAATTCTGTCGTTCTCTCCCGGAAGTATACATCCTTTCCATGGCTGCTAGGCTGTGCTGCCAACTGGATCCTGCGAGGGACGTCCTTTGTCTACGTCCCGTCAGCGCTGAATCCTGCGGACGACCCGTCTCGGGGTCGCTTGGGGATCTATCGTCCCCTTCTCCGTCTGCCGTTCCAGCCGACCACGGGGCGCACCTCTCTTTACGCGGTCTCCCCGTCTGTTCCTTCTCATCTGCCGGACCGTGTGCACTTCGCTTCACCTCTGCACGTCGCATGGAGACCACCGTGAACGCCCACCAAATATTGCCCAAGGTCTTACATAAGAGGACTCTTGGACTCTCTGCAATGTCAACGACCGACCTTGAGGCATACTTCAAAGACTGTTTGTTTAAAGACTGGGAGGAGTCGGGGGAGGAGATTAGATTAAAGGTCTTTGTACTAGGAGGCTGTAGGCATAAATTGGTCTGCGCACCAGCACCATGCAACTTTTTCACCTCTGCCTAATCATCTCTTGTTCATGTCCTACTGTTCAAGCCTCCAAGCTGTGCCTTGGGTGGCTTTGGGGCATG---------------------------------------------------------------------------GACATTGACCCTTATAAAGAATTTGGAGCTACTGTGGAGTTACTCTCGTTTTTGCCTTCTGACTTCTTTCCTTCAGTAAGAGATCTTCTAGATACCGCCTCAGCTCTGTATCGGGATGCCTTAGAGTCTCCTGAGCATTGTTCACCTCACCACACTGCACTCAGGCAAGCCATTCTTTGCTGGGGAGAACTAATGACTCTAGCTACCTGGGTGGGTGTAAATTTGGAAGATCCAGCATCCAGGGACCTAGTAGTCAGTTATGTCAATACTAATATGGGCCTAAAGTTCAGGCAATTATTGTGGTTTCACATTTCTTGTCTCACTTTTGGAAGAGAAACCGTCATAGAGTATTTGGTGTCTTTTGGAGTGTGGATTCGCACTCCTCCAGCTTATAGACCACCAAATGCCCCTATCTTATCAACACTTCCGGAGAATACTGTTGTTAGACGA------AGAGGCAGGTCCCCTAGAAGAAGAACTCCCTCGCCTCGCAGACGAAGATCTCAATCGCCGCGTCGCAGAAGATCTCAATCTCCAGCTTCCCAATGTTAGTATTCCTTGGACTCATAAGGTGGGAAATTTTACGGGGCTTTACTCTTCTACTATACCTGTCTTTAATCCTAACTGGAAAACTCCATCTTTTCCTGATATTCATTTGCACCAGGACATTATTAACAAATGTGAACAATTTGTAGGTCCTCTAACTGTAAATGAAAAACGAAGATTAAACTTAGTCATGCCTGCTAGATTTTTTCCCATCTCTACGAAATATTTGCCCCTAGAGAAAGGTATAAAACCTTATTATCCAGATAATGTAGTTAATCATTACTTCCAAACCAGACACTATTTACATACCCTATGGAAGGCGGGCATCTTATATAAAAGAGAAACTACACGTAGCGCCTCATTTTGTGGGTCACCTTATTCTTGGGAACAAGAGCTACATCATGGGNNNNNNNNNNNNNNNNNNNNNNNNNNNNNNNN---NNNNNNN------------NNNNNNNNNCAATCCTCTGGGATTTTTTCCCGACCACCAGTTGGATCCAGCATTCAGAGCAAACACCAGAAATCCAGATTGGGACCACAATCCCAACAAAGACCACTGGACAGAAGCCAACAAGGTAGGAGTGGGAGCATTCGGGCCTGGGTTCACTCCCCCACACGGAGGCCTTTTGGGGTGGAGCCCTCAGGCTCAAGGCATGCTAAAAACNN------------------------------------TGCCAGCAGATCCGCCTCCTGCCTCCACCAATCGGCAGTCAGGAAGGCAGCCTACCCCAATCACTCCACCTTTGAGAGACACTCATCCTCAGGCCATGCAGTGG
>X75664|Senegal|E|0
AACTCCACAACATTTCATCAAGCTCTGCAGGATCCCAGAGTAAGAGGCCTGTATTTTCCTGCTGGTGGCTCCAGTTCCGGAACAGTGAACCCTGTTCCGACTACTGCCTCACTCATCTCGTCAATCTTCTCGAGGATTGGGGACCCTGCACCGAACATGGAAAGCATCACATCAGGATTCCTAGGACCCCTGCTCGTGTTACAGGCGGGGTTTTTCTTGTTGACAAAAATCCTCACAATACCGCAGAGTCTAGACTCGTGGTGGACTTCTCTCAATTTTCTAGGGGGAGCTCCCGTGTGTCTTGGCCAAAATTCGCAGTCCCCAACCTCCAATCACTCACCAACCTCTTGTCCTCCAATTTGTCCTGGCTATCGCTGGATGTGTCTGCGGCGTTTTATCATCTTCCTCTTCATCCTGCTGCTATGCCTCATCTTCTTGTTGGTTCTTCTGGACTATCAAGGTATGTTGCCCGTTTGTCCTCTAATTCCAGGATCATCAACCACCAGCACGGGACCCTGCCGAACCTGCATGACTCTTGCTCAAGGAACCTCTATGTTTCCCTCATGTTGCTGTTCAAAACCTTCGGACGGAAATTGCACTTGTATTCCCATCCCATCATCATGGGCTTTCGGAAAATTCCTATGGGAGTGGGCCTCAGCCCGTTTCTCCTGGCTCAGTTTACTAGTGCCATTTGTTCAGTGGTTCGCCGGGCTTTCCCCCACTGTCTGGCTTTCAGTTATATGGATGATGTGGTATTGGGGGCCAAGTCTGTACGACATCTTGAGTCCCTTTATACCTCTGTTACCAATTTTCTTTTGTCTTTGGGTATACATTTAAATCCCAACAAAACAAAAAGATGGGGATATTCCCTAAATTTCATGGGTTATGTAATTGGAAGTTGGGGGTCATTACCACAGGAACACATCATACAAAAAATCAAACACTGTTTTGGAAAACTCCCTGTTAACCGGCCTATTGATTGGAAAGTATGTCAAGGAATTGTGGGTCTTTTGGGCTTTGCTGCCCCTTTTACACAATGTGGGTATCCTGCTTTAATGCCTCTGTATACGTGTATTCAATCTAAGCAGGCTTTCACTTTCTCGCCAACTTACAAGGCCTTTCTGTGTAAACAATACCTGAACCTTTACCCCGTTGCCCGGCAACGGCCAGGTCTGTGCCAAGTGTTTGCTGATGCAACCCCCACTGGCTGGGGCTTGGCCATAGGCATTCAGCGCATGCGCGGAACCTTTGTGGCTCCTCTGCCGATCCATACTGCGGAACTCCTAGCCGCTTGTTTTGCTCGCAGCAGGTCTGGAGCAAAACTTATCGGGACCGATAATTCTGTCGTTCTCTCCCGGAAATATACATCCTTTCCATGGCTGCTAGGCTGTGCTGCCAACTGGATCCTGCGAGGGACGTCCTTTGTCTACGTCCCGTCAGCGCTGAATCCTGCGGACGACCCGTCTCGGGGTCGCTTGGGGATCTTTCGTCCCCTTCTCCGTCTGCGGTTCCGGCCGACCACGGGGCGCACCTCTCTTTACGCGGTCTCCCCGTCTGTGCCTTCTCATCTGCCGGACCGTGTGCACTTCGCTTCACCTCTGCACGTCGCATGGAGACCACCGTGAACGCCCACCAAATCTTGCCCAAGGTCTTACATAAGAGGACTCTTGGACTCTCTGCAATGTCAACGACCGACCTTGAGGCATACTTCAAAGACTGTTTGTTTAAAGACTGGGAGGAGTTGGGGGAGGAGATTAGATTAAAGGTCTTTGTACTAGGAGGCTGTAGGCATAAATTGGTCTGCGCACCAGCACCATGCAACTTTTTCACCTCTGCCTAATCATCTCTTGTTCATGTCCTACTGTTCAAGCCTCCAAGCTGTGCCTTGGGTGGCTTTGGGGCATG---------------------------------------------------------------------------GACATTGACCCTTATAAAGAATTTGGAGCTACTGTGGAGTTACTCTCGTTTTTGCCTTCTGACTTCTTTCCTTCAGTAAGAGATCTTCTAGATACCGCCTCAGCTCTGTATCGGGATGCCTTAGAATCTCCTGAACATTGTTCACCGCACCACACTGCACTCAGGCAAGCCATTCTTTGCTGGGGGGAACTAATGACTCTAGCTACCTGGGTGGGTGTAAATTTGGAAGATCCAGCATCCAGGGACCTAGTAGTCAGTTATGTCAATACTAATATGGGCCTAAAGTTCAGGCAATTATTGTGGTTTCACATTTCTTGTCTCACTTTTGGAAGAGAAACCGTCATAGAGTATTTGGTGTCTTTTGGAGTGTGGATTCGCACTCCTCCAGCTTATAGACCACCAAATGCCCCTATCTTATCAACACTTCCGGAGAATACTGTTGTTAGACGA------AGAGGCAGGTCCCCTAGAAGAAGAACTCCCTCGCCTCGCAGACGAAGATCTCAATCGCCGCGTCGCAGAAGATCTCAATCTCCAGCTTCCCAATGTTAGTATTCCTTGGACTCATAAGGTGGGAAATTTTACGGGGCTCTACTCTTCTACTATTCCTGTCTTTAATCCTAACTGGAAAACTCCATCTTTTCCTGATATTCATTTGCACCAGGACATTATTAACAAATGTGAACAATTTGTAGGTCCTCTAACAGTAAATGAAAAACGAAGATTAAACTTAGTCATGCCTGCTAGATTTTTTCCCATCTCTACAAAATATTTGCCCCTAGAGAAAGGTATAAAACCTTATTATCCAGATAATGTAGTTAATCATTACTTCCAAACCAGACACTATTTACATACCCTATGGAAGGCTGGGCATCTATATAAAAGAGAAACTACACGTAGCGCCTCATTTTGTGGGTCACCATATTCTTGGGAACAAGAGCTACATCATGGGNNNNNNNNNNNNNNNNNNNNNNNNNNNNNNNN---NNNNNNN------------NNNNNNNNNCAATCCTCTGGGATTTTTTCCCGACCACCAGTTGGATCCAGCATTCAGAGCAAACACCAGAAATCCAGATTGGGACCACAATCCCAACAAAGACCACTGGACGGAAGCCAACAAGGTAGGAGTGGGAGCCTTCGGGCCGGGGTTCACTCCCCCACACGGAGGCCTTTTGGGGTGGAGCCCTCAGGCTCAAGGCATGCTAAAAACNN------------------------------------TGCCAGCAGACCCGCCTCCTGCCTCCACCAATCGGCAGTCAGGAAGGCAGCCTACCCCAATCACTCCACCTTTGAGAGACACTCATCCTCAGGCCATGCAGTGG
>AY090458|Costa_Rica|F1a|0
AACTCAACTCAGTTCCACCAGGCTCTGTTAGATCCGAGGGTAAGGGCTCTGTATTTTCCTGCTGGTGGCTCCAGTTCAGAGACACAGAACCCTGCTCCGACTATTGCCTCTCTCACATCATCAATCTTCTTGAAGACTGGGGGCCCTGCTATGAACATGGACAACATCACATCAGGACTCCTAGGACCCCTGCTCGTGTTACAGGCGGTGTGTTTCTTGTTGACAAAAATCCTCACAATACCACAGAGTCTAGACTCGTGGTGGACTTCTCTCAATTTTCTAGGGGGAACACCAGGGTGTCCTGGCCAAAATTCGCAGTCCCCAACCTCCAATCACTTACCAACCTCCTGTCCTCCAACTTGTCCTGGCTATCGCTGGATGTGTCTGCGGCGTTTTATCATATTCCTCTTCATCCTGCTGCTATGCCTCATCTTCTTGTTGGTTCTTCTGGACTATCAAGGTATGTTGCCCGTCTGTCCTCTACTTCCAGGATCCACGACCACCAGCACGGGACCATGCAAAACCTGCACAACTCTTGCTCAAGGAACCTCTATGTTTCCCTCCTGCTGCTGTTCCAAACCTTCGGACGGAAACTGCACTTGTATTCCCATCCCATCATCCTGGGCTTTAGGAAAATACCTATGGGAGTGGGCCTCAGCCCGTTTCTCCTGGCTCAGTTTACTAGTGCAATTTGTTCAGTGGTGCGTAGGGCTTTCCCCCACTGTTTGGCTTTTAGTTATATGGATGATCTGGTATTGGGGGCCAAATCTGTGCAGCATCTTGAGTCCCTTTATACCGCTGTTACCAATTTTCTGTTATCTGTGGGTATCCATTTAAATACCTCTAAAACGAAAAGATGGGGCTATACTCTAAATTTCATGGGATATGTTATTGGAAGTTGGGGATCATTACCACAAGATCACATTGTACAAAAAATCAAAGACTGTTTTCGTAAACTTCCTGTAAATCGCCCTATTGATTGGAAAGTTTGTCAACGCATTGTGGGTCTTTTGGGCTTTGCCGCCCCCTTTACACAATGTGGTTATCCTGCTCTCATGCCTCTGTATGCCTGTATAACTGCTAAACAGGCCTTTGTCTTTTCGCCAACTTACAAGGCCTTTCTATGTCAACAATACATGAACCTTTACCCCGTTGCTCGGCAACGGCCAGGCCTGTGCCAAGTGTTTGCTGACGCAACCCCCACTGGTTGGGGCTTGGCCATTGGCCATCAGCGCATGCGTGGAACCTTTGTGGCTCCTCTGCCGATCCATACTGCAGAACTCCTTGCAGCTTGTTTCGCTCGCAGCCGGTCTGGAGCGAAACTCATCGGCACAGACAACTCTGTTGTCCTCTCTAGGAAGTACACCTCCTTCCCATGGCTGCTCGGTTGTGCTGCCAACTGGATCCTACGCGGGACGTCCTTTGTCTACGTCCCGTCGGCGCTGAATCCCGCGGACGATCCCTCTCGGGGTCGCTTGGGGCTGTACCGCCCCCTTCTCCGTCTGCCGTTCCAGCCAACGACGGGTCGCACCTCTCTTTACGCGGCCTCCCCGTCTGTTCCTTCTCATCTGCCGGACCGTGTGCACTTCGCTTCACCTCTGCACGTCGCATGGAGACCACCGTGAACGCCCCTCGAAGCCTGCCAACAGTCTTACATAAGCGGACTCTTGGACTCTCAGGACGGTCAATGACCTGGATCGAAGACTACATCAAAGACTGTGTATTTAAGGACTGGGAGGAGCTGGGGGAGGAGATCAGGTTAAAGGTCTTTGTATTAGGAGGCTGTAGGCATAAATTGGTCTGTTCACCAGCACCATGCAACTTTTTCACCTCTGCCTAATCATCTTTTGTTCATGTCCTACTGTTCAAGCCTCCAAGCTGTGCCTTGGGTGGCTTTGGGGCATG---------------------------------------------------------------------------GACATTGACCCTTATAAAGAATTTGGAGCTTCTGTGGAATTACTCTCTTTTTTGCCTTCTGATTTCTTCCCGTCAGTTCGGGACCTACTCGACACCGCTTCAGCCCTTTACCGGGATGCTTTAGAATCACCAGAACATTGCACACCTAACCATACCGCTCTCAGGCAAGCTATCTTGTGCTGGGGTGAGTTAATGACTTTGGCTTCCTGGGTGGGGAATAATTTGGAAGATCCTGCAGCTAGGGACCTAGTGGTTAACTATGTTAATACTAATATGGGCCTAAAAATTAGACAATTACTGTGGTTTCACATTTCCTGCCTTACTTTTGGAAGAGAAACAGTTCTTGAGTATTTGGTGTCTTTTGGAGTGTGGATTCGCACTCCTCCTGCTTATAGACCACCAAATGCCCCTATCTTATCCACACTTCCGGAAACTACTGTTGTTAGACGA------AGAGGCAGGTCTCCTCGAAGAAGAACTCCCTCGCCTCGCAGACGAAGGTCTCAATCGCCGCGTCGCAGAAGATCTCAATCTCCAGCTTCCCAATGTTAGTATTCCTTGGACTCATAAGGTGGGAAACTTTACGGGACTTTATTCCTCTACTGTTCCTACTTTTAATCCTGACTGGTTAACTCCTTCTTTTCCTAATATTCATTTACATCAAGATTTGATAAACAAATGTGAACAATTTGTAGGCCCTCTAACAAAAAATGAATTGAGAAGATTAAAATTGGTTATGCCATCCAGATTTTTTCCTAAGGTTACCAAATATTTTCCTATGGAAAAGGGAATTAAACCCTATTATCCTGATAACGTGGTTAATCATTATTTTAAGACTAGACACTATTTGCATACTTTATGGAAGGCAGGCATTCTATATAAGAGAGAATCCACCCGTAGCGCCTCATTTTGTGGGTCACCATATTCTTGGGAACAAGAGCTACAGCATGGGNNNNNNNNNNNNNNNNNNNNNNNNNNNNNNNNNNNNNNNNNN------------NNNNNNNNNCAATCCTCTGGGATTCTTGCCAGACCATCAGCTGGATCCTCTATTCAGGGCAAATTCCAGCAGTCCCGACTGGGACTTCAACAAAAGCAAGGACAATTGGCCAATGGCAAACAAGGTAGGAGTGGGAGGATACGGTCCTGGTTTCACACCCCCACACGGTGGCCTGCTGGGGTGGAGCCCACAGGCACAGGGTGTGCTTACAACNN------------------------------------TGCCAGCAGATCCGCCTCCTGCTTCCACCAATCGGCGGTCCGGGAGAAAACCAACCCCAGTCTCTCCACCTCTAAGGGACACTCATCCCCAGGCCATGCAGTGG
>AB116654|Japan|F1b|0
AACTCCACTCAGTTCCACCAGGCTCTGTTAGATCCGAGGGTAAGGGCTCTGTATTTTCCTGCTGGGGGCTCCAGTTCAGAGACACAGAACCCTGCTCCGACTATTGCCTCTCTCACATCATCAATCTTCTTGAAGACTGGGGGCCCTGCTACGAACATGGACAACATCACATCAGGACTCCTAGGACCCCTGCTCGTGTTACAGGCGGTGTTTTCCTTGTTGACAAAAATCCTCACAATACCACAGAGTCTAGACTCGTGGTGGACTTCTCTCAATTTTCTAGGGGGAACAACCGGGTGTCCTGGCCAAAATTCGCTGTCCCCAACCTCCAATCACTTACCAACCTCTTGTCCTCCAACTTGTCCTGGCTATCGCTCGATGTGTCTGCGGCGTTTTATCATCTTCCTCTTCATCCTGCTGCTATGCCTCATCTTCTTGTTGGTTCTTCTGGACTATCAAGGTATGTTGCCCGTTTGTCCTCTACTTCCAGGATCCACGACCACCAGCACGGGACCATGCAAAACCTGCACAACTCTTGCTCAAGGAACCTCTATGTTTCCCTCTTGCTGCTGTTCAAAACCCTCGGACGGAAACTGCACTTGTATTCCCATCCCATCATCCTGGGCTTTAGGAAAATACCTATGGGAGTGGGCCTCAGCCCGTTTCTCCTGGCTCAGTTTACTAGTGCAATTTGTTCAGTGGTGCGTAGGGCTTTCCCCCACTGTCTGGCTTTTAGTTATATGGATGATCTGGTATTGGGGGCCAAATCTGTGCAGCATCTTGAGTCCCTTTACACTGCTGTTACTAATTTTCTGTTATCTGTGGGTATCCAGTTAAATACCTCTAAAACAAAAAGATGGGGTTATACCTTGAATTTCATGGGTTATGTTATTGGCAGTTGGGGATCATTACCACAAGATCACATTGTACAAAAGATCAAAGATTGTTTTCGTAAACTTCCTGTAAATCGCCCTATTGATTGGAAAGTTTGTCAACGCATTGTGGGTCTTTTGGGCTTTGCCGCCCCCTTTACTCAATGTGGTTATCCTGCTCTCATGCCTATCCATGCCTGTATAACTGCTAAACAGGCTTTTGTCTTTTCGCCAACTTACAAGGCCTTTCTATGTCAACAATACATGAACCTTTACCCCGTTGCTCGGCAACGGCCAGGCCTGTGCCAAGTGTTTGCTGACGCAACCCCCACTGGTTGGGGCTTGGCCATTGGCCATCAGCGCATGCGTGGAACCTTTGTGGCTCCTCTGCCGATCCATACTGCGGAACTCCTTGCAGCCTGTTTCGCTCGCAGCCGGTCTGGAGCGAAACTCATCGGCACGGACAACTCTGTGGTCCTCTCTAGGAAGTACACCTCCTTCCCATGGCTGCTCGGCTGTGCTGCCAACTGGATCCTACGCGGGACGTCCTTTGTTTACGTCCCGTCGGCGCTGAATCCCGCGGACGATCCCTCTCGGGGTCGCTTGGGGCTGTATCGCCCTCTTCTCCGTCTGCCGTTCCAGCCGACGACGGGTCGTACCTCTCTTTACGCGGCCTCCCCGTCTGTTCCTTCTCATCTGCCGGACCGTGTGCACTTCGCTTCACCTCTGCACGTCGCATGGAGACCACCGTGAACGCCCCTCGAAGCTTGCCAACAGTCTTACATAAGCGGACTCTTGGACTTTCAGGAAGGTCAATGACCTGGATCGAAGAATACATCAAAGACTGTGTATTTAAGGACTGGGAGGAGCTGGGGGAGGAGACTAGGTTAATGATTTTTGTATTAGGAGGCTGTAGGCATAAATTGGTCTGTTCACCAGCACCATGCAACTTTTTCACCTCTGCCTAATCATCTTTTGTTCATGTCCTACTGTTCAAGCCTCCAAGCTGTGCCTTGGGTGGCTTTAGGGCATG---------------------------------------------------------------------------GACATTGACCCTTATAAAGAATTTGGAGCTTCTGTGGAATTACTCTCTTTTTTGCCTACTGATTTCTTCCCGTCAGTTCGGGACCTTCTCGACACCGCTTCAGCCCTTTACCGGGATGCTTTAGAATCACCAGAACACTGCACAGCTCACCATACCGCTATCAGGCAAATTGTATTGTGCTGGGGTGAGTTGATGACTTTGGCTTCCTGGGTGGGCAATAATTTGGACGATCCTGCTGCTAGGGACCTAGTGGTTAACTATGTCAATACTCACATGGGCCTAAAAATTAGACAATTACTGTGGTTTCACATTTCCTGCCTTACTTTTGGAAGACAAACAGTTCTGGAGTATTTGGTGTCTTTTGGAGTGTGGATTCGCACTCCTATTGCTTATAGACCACCAAATGCCCCTATCTTATCCACACTTCCGGAGACTACTGTTGTTAGAGGA------CGACGCAGGTCCCCTCGAAGAAGAACTCCCTCGCCTCGCAGACGAAGGTCTCAATCGCCGCGTCGCAGAAGATCTCAATCTCCAGCTTCCCGATGTTAGTATTCCTTGGACTCATAAGGTGGGAAACTTTACGGGACTCTATTCCTCTACTGTTCCTACTTTTAATCCTGACTGGTTAACTCCTTCTTTTCCTGACATTCATTTACATCAAGATTTGATACACAAATGTGAACAATTTGTAGGCCCTCTCACAAAAAATGAATTGAGAAGATTAAAATTGGTTATGCCATCCAGATTTTTTCCTAAGGTTACTAAATATTTTCCTATGGAAAAGGGAATTAAACCCTATTATCCTGATAACGTGGTTAATCATTATTTTAAGACCAGACACTATTTGCATACTTTATGGAAAGCAGGAATTCTATATAAGAGAGAATCCACACGTAGCGCCTCATTTTGTGGGTCACCATATTCTTGGGAACAAGAGCTACAGCATGGGNNNNNNNNNNNNNNNNNNNNNNNNNNNNNNNNNNNNNNNNNN------------NNNNNNNNNCAATCCTCTGGGATTCTTTCCAGACCATCAGCTGGATCCTCTATTCAGGGCAAATTCCAGCAGTCCCGACTGGGACTTCAACAAAAACAAGGACAATTGGCCAATGGCAAACAAGGTAGGAGTGGGAGGATACGGTCCTGGGTTCACACCCCCACACGGTGGCCTGTTGGGGTGGAGCCCACAGGCACAGGGTGTGCTTACAACNN------------------------------------TGCCAGCAGATCCGCCTCCTGCTTCCACCAATCGGAGGTCCGGGAGAAAACCAACCCCAGTCTCTCCACCTCTAAGAGACACTCATCCACAGGCCATGCAGTGG
>FJ657525|Argentina|F1b|0
AACTCAACTCAGTTCCACCAGGCTCTGTTAGATCCGAGGGTAAGGGCTCTGTATTTTCCTGCTGGTGGCTCCAGTTCAGAGACACAGAACCCTGCTCCGACTATTGCCTCTCTCACATCATCAATCTTCTTGAAGACTGGGGGCCCTGCTACGAACATGGACAACATCACATCAGGACTCCTAGGACCCCTGCTCGTGTTACAGGCGGTGTGTTTCTTGTTGACAAAAATCCTCACAATACCACGGAGTCTAGACTCGTGGTGGACTTCTCTCAGTTTTCTAGGGGGAACACCCGGGTGTCCTGGCCAAAATTCGCAGTCCCCAACCTCCAATCACTTACCAACCTCCTGTCCTCCAACTTGTCCTGGCTATCGCTGGATGTGTCTGCGGCGTTTTATCATCTTCCTCTTCATCCTGCTGCTATGCCTCATCTTCTTGTTGGTTCTTCTGGACTATCAAGGTATGTTGCCCGTTTGTCCTCTACTTCCAGGATCCACGACCACCAGCACGGGACCATGCAAAACCTGCACAACTCTTGCTCAAGGAACTTCTATGTTTCCCTCTTGCTGCTGTTCCAAACCTTCGGACGGAAACTGCACTTGTATTCCCATCCCATCATCCTGGGCTTTAGGAAAATACCTATGGGAGTGGGCCTCAGCCCGTTTCTCCTGGCTCAGTTTACTAGTGCAATTTGTTCAGTGGTGCGTAGGGCTTTCCCCCACTGTCTGGCTTTTAGTTATATGGATGATCTGGTATTGGGGGCCAAATCTGTGCAGCATCTTGAGTCCCTTTATACCGCTGTTACCAATTTTCTGTTATCTGTGGGTATCCATTTAAATACCTCTAAAACGAAAAGATGGGGTTACAACCTAAATTTCATGGGTTATGTTATTGGCAGTTGGGGATCATTACCACAAGATCACATTGTACAAAAAATCAAAGATTGTTTTCGTAAACTTCCTGTAAATCGCCCTATTGATTGGAAAGTTTGTCAACGCATTGTGGGTCTTTTGGGCTTTGCCGCCCCCTTTACTCAATGTGGTTATCCTGCTCTCATGCCTCTGTATGCCTGTATAACTGCTAAACAGGCTTTTGTCTTTTCGCCAACTTACAAGGCCTTTCTATGTCAACAATACATGAACCTTTACCCCGTTGCTCGGCAACGGCCAGGCCTGTGCCAAGTGTTTGCTGACGCAACCCCCACTGGTTGGGGCTTGGCCATTGGCCATCAGCGCATGCGTGGAACCTTTGTGGCTCCTCTGCCGATCCATACTGCGGAACTCCTTGCAGCTTGTTTCGCTCGCAGCCGGTCTGGAGCGAAACTCATCGGCACAGACAACTCTGTTGTCCTCTCTAGGAAGTACACCTCCTTCCCATGGCTGCTCGGTTGCGCTGCCAACTGGATCCTACGCGGGACGTCCTTTGTTTACGTCCCGTCGGCGCTGAATCCAGCGGACGATCCCTCTCGGGGTCGCTTGGGGCTGTATCGCCCCCTTCTCCGTCTGCCGTTCCAGCCGACGACGGGTCGCACCTCTCTTTACGCGGCCTCCCCGTCTGTTCCTTCTCATCTGCCGGACCGTGTGCACTTCGCTTCACCTCTGCACGTCGCATGGAGACCACCGTGAACGCCCCTCGAAGCTTGCCAACAGTCTTACATAAGCGGACTCTTGGACTTGCAGGACGGTCAATGACCTGGATCGAAGAATACATCAAAGACTGTGTATTTGCGGACTGGGAGGAGCTGGGGGAGGAGACTAGGTTAATGATCTTTGTATTAGGAGGCTGTAGGCATAAATTGGTCTGTTCACCAGCACCATGCAACTTTTTCACCTCTGCCTAATCATCTTTTGTTCATGTCCTACTGTTCAAGCCTCCAAGCTGTGCCTTGGGTGGCTTTAGGGCATG---------------------------------------------------------------------------GACATTGACCCTTATAAAGAATTTGGAGCCTCTGTGGAATTACTCTCTTTTTTGCCTTCTGATTTCTACCCGTCAGTTCGGGACCTACTCGACACCGCTTCAGCCCTCTATCGGGATGCTTTGGAATCACCAGAACATTGCTCACCTCACCATACCGCTCTCAGGCAAGTTAGTTTGTGCTGGAGTGAGTTAATGACTTTCGCTATCTGGGTGGGCAATAATTTGGAAGATCCTGCTGCTAGGGATCTAGTGGTTAACTATGTCAATACTCACATGGGCCTAAAAATTAGACAATTACTGTGGTTTCACRTTTCCTGCCTTACTTTTGGAAGAGAAACAGTTCTTGAGTATTTGGTGTCTTTTGGAGTGTGGATTCGCACTCCTCCTGCTTATAGACCACAAAATGCCCCTATCTTATCCACACTTCCGGAAACTACTGTTGTTAGAGGA------CGAGGCAGGTCCCCTCGAAGAAGAACTCCCTCGCCTCGCAGACGAAGGTCTCAATCGCCGCGTCGCAGAAGATCTCAATCTCCAGCTTCCCGATGTTAGTATTCCTTGGACTCATAAGGTGGGAAATTTTACGGGACTCTATTCCTCTACTGTTCCTACTTTTAATCCTGATTGGTTAACTCCTTCTTTTCCTGACATTCATTTACATCAAGATTTGATACACAAATGTGAACAATTTGTAGGCCCTCTCACAAAAAATGAATTGAGAAGATTAAAATTGGTTATGCCATCCAGATTTTTTCCTAGGGTTACCAAATATTTTCCTTTGGAAAAGGGAATTAAACCCTATTATCCTGACAACGTAGTTAATCATTATTTTAAGACCAGACACTATTTGCATACATTATGGAAAGCAGGAATTCTATATAAGAGAGAATCCACACGTAGCGCCTCATTCTGTGGGTCACCATATTCTTGGGAACAAGAGCTACAGCATGGGNNNNNNNNNNNNNNNNNNNNNNNNNNNNNNNNNNNNNNNNNN------------NNNNNNNNNCAATCCTCTGGGATTCTTTCCAGACCATCAGCTGGATCCTCTATTCAGGGCAAATTCCAGCAGTCCCGACTGGGACTTCAACAAAAACAAGGACAATTGGCCAATGGCAAACAAGGTAGGAGTGGGAGGATACGGTCCTGGGTTCACACCCCCACACGGTGGCCTGTTGGGGTGGAGTCCACAGGCACAGGGTGTGCTTACAACNN------------------------------------TGCCAGCAGATCCGCCTCCTGCTTCCACCAATCGGCGATCCGGGAGAAAACCAACCCCAGTCTCTCCACCTCTAAGAGACACTCATCCACAGGCCATGCAGTGG
>AY090455|Nicaragua|F2a|0
AACTCAACCCAGTTCCACCAGGCTCTGTTGGATCCCAGGGTAAGGGCTCTGTACTTCCCTGCTGGTGGCTCCAGTTCAGGGACACAGAACCCTGCTCCGACTATTGCCTCTCTTACATCATCAATCTTCTCGAAGACTGGGGGCCCTGCTATGAACATGGACAACATTACATCAGGACTCCTAGGACCCCTGCTCGTGTTACAGGCGGTGTGTTTCTTGTTGACAAAAATCCTCACAATACCACAGAGTCTAGACTCGTGGTGGACTTCTCTCAATTTTCTAGGGGGACTACCCGGGTGTCCTGGCCAAAATTCGCAGTCCCCAACCTCCAATCACTTACCAACCTCCTGTCCTCCAACTTGTCCTGGTTATCGTTGGATGTGTCTGCGGCGTTTTATCATCTTCCTCTTCATCCTGCTGCTATGCCTCATCTTCTTGTTGGTTCTTCTGGACTATCAAGGTATGTTGCCCGTTTGTCCTCTACTTCCAGGATCCACGACCACCAGCACGGGACCCTGCAAAACCTGCACAACTCTTGCACAAGGAACCTCTATGTTTCCCTCCTGTTGCTGTTCAAAACCTTCGGACGGAAACTGCACTTGTATTCCCATCCCATCATCTTGGGCTTTAGGAAAATACCTATGGGAGTGGGCCTCAGCCCGTTTCTCCTGGCTCAGTTTACTAGTGCACTTTGTTCAGTGGTGCGTCGGGCTTTCCCCCACTGTTTGGCTTTTAGTTATATGGATGATCTGGTATTGGGGGCCAAATCTGTGCAGCATCTTGAGTCCCTTTATACCGCTGTTACCAATTTTCTGTTATCTGTGGGTATCCATTTAAATACCTCTAAAACAAAAAGATGGGGTTACTCCCTACATTTTATGGGCTATGTCATTGGTAGTTGGGGATCATTACCCCAAGATCACATTGTACACAAAATCAAAGAGTGCTTTCGGAAACTGCCTGTAAATCGTCCAATTGATTGGAAAGTTTGTCAACGCATAGTGGGTCTTTTGGGCTTTGCCGCCCCTTTCACCCAATGCGGTTATCCTGCTCTCATGCCTCTGTATGCCTGTATTACCGCTAAACAGGCTTTTGTCTTTTCGCCAACCTACAAGGCCTTTCTGTGTAAACAATACATGAACCTTTACCCCGTTGCTCGGCAACGGCCAGGCCTGTGCCAAGTGTTTGCTGACGCAACCCCCACTGGTTGGGGCTTGGCCATTGGCCATCAGCGCATGCGTGGAACCTTTGTGGCTCCTCTGCCGATCCATACTGCGGAACTCCTAGCAGCTTGTTTCGCTCGCAGCAGGTCTGGAGCGACTCTCATCGGCACGGACAATTCTGTTGTCCTCTCTAGGAAGTACACCTCCTTTCCATGGCTGCTCGGATGTGCTGCAAACTGGATCCTGCGCGGGACGTCCTTTGTTTACGTCCCGTCGGCGCTGAATCCCGCGGACGACCCCTCCCGGGGCCGCTTGGGGCTATACCGCCCTCTTCTCCGTCTGCCGTTCCAGCCGACGACGGGTCGCACCTCTCTTTACGCGGACTCCCCGTCTGTTCCTTCTCATCTGCCGGACCGTGTGCACTTCGCTTCACCTCTGCACGTCGCATGGAGACCACCGTGAACGCCCCCTGGAGTTTGCCAACAGCCTTACATAAGAGGACTCTTGGACTTTCAGGATGGTCAATGCCCTGGATCGAAGAATACATCAAAGACTGTGTATTTAAGGACTGGGAGGAGTTGGGGGAGGAGATTAGGTTAAAGGTCTTTGTACTAGGAGGCTGTAGGCATAAATTGGTCTGTTCACCAGCACCATGCAACTTTTTCACCTCTGCCTAATCATTTCTTGTTCATGTCCCACTGTTCAAGCCTCCAAGCTGTGCCTTGGGTGGCTTTGGGGCATG---------------------------------------------------------------------------GACATTGACCCTTATAAAGAATTTGGAGCTTCTGTGGAGTTACTCTCGTTTTTGCCTTCTGATTTCTTCCCATCGGTTCGGGACCTACTCGACACCGCTTCAGCTCTTTACCGGGATGCTTTAGAGTCACCTGAGCATTGCACTCCCAACCATACTGCTCTCAGGCAAGCTATTTTGTGTTGGGGTGAGTTAATGACTTTGGCTTCCTGGGTGGGCAATAATTTGGAGGACCCTGCAGCTAGGGACTTAGTTGTTAACTATGTTAACACTAACATGGGCCTAAAAATTAGACAACTGTTGTGGTTTCACATTTCCTGCCTTACTTTTGGAAGAGAAACAGTTCTTGAGTATTTGGTGTCCTTTGGAGTGTGGATTCGCACTCCTCCTGCTTATAGACCACCAAATGCCCCTATCCTATCCACACTTCCGGAAACTACTGTTGTTAGACGA------CGAGGCAGGTCCCCTAGAAGAAGAACTCCCTCGCCTCGCAGACGAAGATCTCAATCGCCGCGTCGCCGCAGATCTCAATCTCCAGGTTCCCAATGTTAGTATTCCTTGGACTCATAAGGTGGGAAACTTTACGGGGCTTTACTCCTCTACTGTTCCTGCTTTTAATCCTAACTGGTCCACTCCTTCTTTTCCTGATATTCATTTGCATCAAAACCTGATTTCTAAATGTGAACAATTTGTAGGCCCACTTACTAAAAATGAATTACGAAGATTAAAATTGGTTATGCCAGCCAGATTTTATCCTAAGGTTACCAAATATTTTCCTATGGACAAAGGCATCAAACCCTATTATCCTGAGCATGCAGTTAATCATTACTTTAAAACCAGACATTATTTGCATACTTTATGGAAGGCGGGAATTTTATATAAGAGAGAATCCACACGTAGCGCCTCATTTTGTGGGTCACCATATACCTGGGAACAAGAGCTACAGCATGGGNNNNNNNNNNNNNNNNNNNNNNNNNNNNNNNNNNNNNNNNNN------------NNNNNNNNNCAATCCTCTGGGATTCTTTCCAGACCATCAGCTGGATCCGCTATTCAGAGCAAATTCCAGCAGTCCCGACTGGGACTTCAACACAAACAAGGACAGTTGGCCAATGGCAAACAAGGTAGGAGTGGGAGGCTACGGTCCCGGGTTCACACCCCCACACGGTGGCCTGCTGGGGTGGAGCCCTCAAGCACAAGGTGTGTTAACAACNN------------------------------------TGCCAGCAGATCCGCCTCCTGCTTCCACCAATCGGCGGTCCGGGAGAAAGCCAACCCCAGTCTCTCCACCTCTAAGAGACACACATCCACAGGCAATGCAGTGG
>AY311369|Venezuela|F2a|0
AACTCAACCCAGTTCCACCAGGCTCTGTTGGATCCCAGGGTAAGGGCTCTGTACTTCCCTGCTGGTGGCTCCAGTTCAGGGACACAGAACCCTGCTCCGACTATTGCCTCTCTCACATCATCAATCTTCTCGAAGACTGGGGGCCCTGCTATGAACATGGACAACATTACATCAGGACTCCTAGGACCCCTGCTCGTGTTACAGGCGGTGTGTTTCTTGTTGACAAAAATCCTCACAATACCACAGAGTCTAGACTCGTGGTGGACTTCTCTCAATTTTCTAGGGGGACTACCCGGGTGTCCTGGCCAAAATTCGCAGTCCCCAACCTCCAATCACTTACCAACCTCCTGTCCTCCAACTTGTCCTGGCTATCGTTGGATGTGTCTGCGGCGTTTTATCATCTTCCTCTTCATCCTGCTGCTATGCCTCATCTTCTTGTTGGTTCTTCTGGACTATCAAGGTATGTTGCCCGTTTGTCCTCTACTTCCAGGATCCACGACCACCAGCACGGGACCCTGCAAAACCTGCACAACTCTTGCACAAGGAACCTCTATGTTTCCCTCCTGTTGCTGTTCCAAACCCTCGGACGGAAACTGCACTTGTATTCCCATCCCATCATCTTGGGCTTTAGGAAAATACCTATGGGAGTGGGCCTCAGCCCGTTTCTCCTGGCTCAGTTTACTAGTGCAATTTGTTCAGTGGTGCGTCGGGCTTTCCCCCACTGTTTGGCTTTTAGTTATATGGATGATCTGGTATTGGGGGCCAAATCTGTGCAGCATCTTGAGTCCCTTTATACCGCTGTTACCAATTTTCTGTTATCTGTGGGTATCCATTTAAATACCTCTAAAACAAAAAGATGGGGGTACTCCCTACATTTTATGGGCTATGTCATTGGTAGTTGGGGATCATTGCCCCAAGATCACATTGTACACAAAATCAAAGAATGCTTTCGGAAACTGCCTGTAAATCGTCCAATTGATTGGAAAGTTTGTCAACGCTTAGTGGGTCTTTTGGGCTTTGCTGCCCCTTTCACCCAATGCGGTTATCCTGCTCTCATGCCTCTGTATGCCTGTATTACTGCTAAACAGGCTTTTGTCTTTTCGCCAACCTACAAAGCCTTTCTGTGTAAACAATACATGAACCTTTACCCCGTTGCTCGGCAACGGCCAGGCCTGTGCCAAGTGTTTGCTGACGCAACCCCCACTGGTTGGGGCTTGGCCATTGGCCATCAGCGCACGCGTGGAACCTTTGTGGCTCCTCTGCCGATCCATACTGCGGAACTCCTAGCAGCTTGTTTCGCTCGCAGCCGGTCTGGAGCGACTCTTAATGGCACGGACAATTCTGTTGTCCTATCTAGGAAGTACACCTCCTTTCCATGGCTGCTCGGATGTGCTGCAAACTGGATCCTGCGCGGGACGTCCTTTGTTTACGTCCCGTCGGCGCTGAATCCCGCGGACGACCCCTCCCGGGGCCGCTTGGGGCTGTACCGCCCTCTTCTCCGTCTACTGTTCAAGCCTACGACGGGTCGCACCTCTCTTTACGCGGACTCCCCGTCTGTTCCTTCTCATCTGCCGGACCGTGTGCACTTCGCTTCACCTCTGCACGTCGCATGGAGACCACCGTGAACGCCCCCTGGAGTTTGCCAACAGTCTTACATAAGAGGACTCTTGGACTTTCAGGATGGTCAATGCCCTGGATCGAAGAATACATCAAAGACTGTGTATTTAAGGACTGGGAGGAGTTGGGGGAGGAGATTAGGTTAAAGGTCTTTGTACTAGGAGGCTGTAGGCATAAATTGGTCTGTTCACCAGCACCATGCAACTTTTTCACCTCTGCCTAATCATCTTTTGTTCATGTCCCACTGTTCAAGCCTCCAAGCTGTGCCTTGGGTGGCTTTGGGGCATG---------------------------------------------------------------------------GACATTGACCCTTATAAAGAATTTGGAGCTTCTGTGGAGTTACTCTCGTTTTTGCCTTCTGATTTCTTCCCATCGGTTCGGGACCTACTCGACACCGCTTCAGCTCTTTACCGGGATGCTTTAGAGTCACCTGAGCATTGCACTCCCAACCATACTGCTCTCAGGCAAGCTATTTTGTGTTGGGGTGAGTTAATGACTTTGGCTTCCTGGGTGGGCAATAATTTGGAGGACCCTGCAGCTAGGGATTTAGTAGTTAACTATGTTAACACTAACATGGGCCTAAAAATTAGACAACTGTTGTGGTTTCACATTTCCTGCCTTACTTTTGGAAGAGAAACAGTTCTTGAGTATTTGGTGTCCTTTGGAGTGTGGATTCGCACTCCTCCTGCTTATAGACCACCAAATGCCCCTATCCTATCCACACTTCCGGAAACTACTGTTGTTAGACGA------CGAGGCAGGTCCCCTAGAAGAAGAACTCCCTCGCCTCGCAGACGAAGATCTCAATCGCCGCGTCGCCGCAGATCTCAATCTCCAGCTTCCCAATGTTAGTATTCCTTGGACTCATAAGGTGGGAAACTTTACGGGGCTTTACTCTTCTACTGTTCCTGCTTTTAATCCTAACTGGTCCACTCCTTCTTTTCCTGATATTCATTTGCATCAAAACCTGATTTCTAAATGTGAACAATTTGTAGGCCCACTTACTAAAAATGAATTACGAAGATTAAAATTGGTTATGCCAGCCAGATTTTATCCTAAGGTTACCAAATATTTTCCTATGGACAAAGGCATCAAACCCTATTATCCTGAGCATGCAGTTAATCATTACTTTAAAACCAGACATTATTTGCATACTTTATGGAAGGCGGGAATTTTATATAAGAGAGAATCCACACGTAGCGCCTCATTTTGTGGGTCACCATATACCTGGGAACAAGAGCTACAGCATGGGNNNNNNNNNNNNNNNNNNNNNNNNNNNNNNNNNNNNNNNNNN------------NNNNNNNNNCAATCCTCTGGGATTCTTTCCAGACCATCAGCTGGATCCGCTATTCAGAGCAAATTCCAGCAGTCCCGACTGGGACTTCAACACAAACAAGGACAGTTGGCCAATGGCAAACAAGGTAGGAGTGGGAGGCTACGGTCCAGGGTTCACACCCCCACACGGTGGCCTGCTGGGGTGGAGCCCTCAAGCACAAGGTGTGTTAACAACNN------------------------------------TGCCAGCAGATCCGCCTCCTGCTTCCACCAATCGGCGGTCCGGGAGAAAGCCAACCCCAGTCTCTCCACCTCTAAGAGACACACATCCACAGGCAATGCAGTGG
>DQ899144|Venezuela|F2b|0
AACTCAACCCAGTTCCACCAGGCTCTGTTGGATCCCAGGGTAAAGGCTCTGTATTTTCCTGCTGGTGGCTCCAGTTCAGGAACACAAAACCCTGCTCCGACTATTGCCTCTCTCACATCATCAATCTACTCGAAGACTGGGGGCCCTGCTATGAACATGGACAACATTACATCAGGACTCCTAGGACCCCTGCTCGTGTTACAGGCGGTGTGTTTCTTGTTGACAAAAATCCTCACAATACCACAGAGTCTAGACTCGTGGTGGACTTCTCTCAATTTTCTAGGGGGACTACCCGGGTGTCCTGGCCAAAATTCGCAGTCCCCAACCTCCAATCACTTACCAACCTCCTGTCCTCCAACTTGTCCTGGCTATCGTTGGATGTGTCTGCGGCGTTTTATCATCTTCCTCTTCATCCTGCTGCTATGCCTCATCTTCTTGTTGGTTCTTCTGGACTATCAAGGTATGTTGCCCGTTTGTCCTCTACTTCCAGGATCCACGACCACCAGCACGGGACCCTGCAAAACCTGCACAACTCTTGCACAAGGAACCTCTATGTTTCCCTCCTGTTGCTGTTCAAAACCCTCGGACGGAAACTGCACTTGTATTCCCATCCCATCATCCTGGGCTTTAGGAAAATACCTATGGGAGTGGGCCTCAGCCCGTTTCTCTTGGCTCAGTTTACTAGTGCAATTTGTTCAGTGGTGCGTAGGGCTTTCCCCCACTGTCTGGCTTTTAGTTATATGGATGATCTGGTATTGGGGGCCAAATCTGTGCAGCATCTTGAGTCCCTTTATACCGCTGTTACCAATTTTCTGTTATCTGTGGGTATCCATTTAAATACTTCTAAAACAAAGAGATGGGGTTACACCCTACATTTTATGGGTTATGTCATTGGTAGTTGGGGATCATTACCTCAAGATCATATTGTTCACAAAATCAAAGAATGTTTTCGAAAACTTCCTGTAAATCGTCCAATTGATTGGAAAGTCTGTCAACGCATTGTGGGTCTTTTGGGCTTTGCTGCCCCTTTCACACAATGTGGTTATCCTGCTCTCATGCCTCTGTATGCTTGTATTACTGCTAAACAGGCTTTTGTTTTTTCGCCAACTTACAAGGCCTTTCTCTGTAAACAATACATGCACCTTTACCCCGTTGCCAGGCAACGGCCGGGCCTGTGCCAAGTGTTTGCTGACGCAACCCCCACTGGTTGGGGCTTGGCCATTGGCCATCAGCGCATGCGTGGAACCTTTGTGGCTCCTCTGCCGATCCATACTGCGGAACTCCTTGCAGCTTGTTTCGCTCGCAGCAGGTCTGGAGCGACTCTCATCGGCACAGACAACTCTGTTGTCCTCTCTAGGAAGTACACCTCCTTCCCATGGCTGCTCGGGTGTGCTGCAAACTGGATCCTGCGCGGGACGTCCTTTGTTTACGTCCCGTCGGCGCTGAATCCCGCGGACGACCCCTCCCGGGGCCGCTTGGGGCTGTACCGCCCTCTTCTCCGTCTGCCGTTCCAGCCGACAACGGGTCGCACCTCTCTTTACGCGGACTCCCCGTCTGTTCCTTCTCATCTGCCGGACCGTGTGCACTTCGCTTCACCTCTGCACGTCGCATGGAGACCACCGTGAACGCCCCCTGGAGTTTGCCAACAGTCTTACACAAGAGGACTCTTGGACTTTCAGGAGGGTCAATGACCTGGATTGCAGAATACATCAAAGACTGTGTATTTAAGGACTGGGAGGAGTTGGGGGAGGAGACTAAGTTAAAGGTCTTTGTACTAGGAGGCTGTAGGCATAAATTGGTCTGTTCACCAGCACCATGCAACTTTTTCACCTCTGCCTAATCATCTTTTGTTCATGTCCCACTGTTCAAGCCTCCAAGCTGTGCCTTGGGTGGCTTTGGGGCATG---------------------------------------------------------------------------GACATTGACCCTTATAAAGAATTTGGAGCTTCTGTGGAGTTACTCTCTTTTTTGCCTTCCGATTTCTTTCCATCGGTTCGGGACCTACTCGACACCGCTTCAGCCCTTTACCGGGATGCTTTAGAGTCACCTGAACATTGCACTCCCAATCACACTGCTCTCAGGCAAGCTATTTTGTGCTGGGGTGAGTTAATGACTTTGGCTTCCTGGGTGGGCAATAACTTGGAGGACCCTGCTGCCAGGGATTTAGTAGTTAACTATGTTAACACTAACATGGGCCTAAAAATTAGACAACTACTGTGGTTTCACATTTCCTGCCTTACTTTTGGAAGAGAAACAGTTCTTGAGTATTTGGTGTCCTTTGGAGTGTGGATTCGCACTCCTCCTGCTTACAGACCACCAAATGCCCCTATCCTATCCACACTTCCGGAAACTACTGTTGTTAGACGA------CGAGGCAGGTCCCCTAGAAGAAGAACTCCCTCGCCTCGCAGACGAAGATCTCAATCGCCGCGTCGCCGAAGATCTCAATCTCCAGCTTCCCAATGTTAGTATTCCTTGGACTCATAAGGTGGGAAATTTTACGGGGCTTTATTCTTCTACTGTGCCTGCTTTTAATCCTAACTGGTTAACTCCTTCTTTTCCTGATATTCATTTACATCAAGACCTAATTTCTAAATGTGAACAATTTGTAGGCCCACTCACTAAAAATGAATTAAGGAGGTTAAAATTGGTTATGCCAGCTAGATTTTATCCTAAGGTTACCAAATATTTTCCTATGGAGAAAGGAATCAAGCCTTATTATCGTGAGCATGCAGTTAATCATTACTTCAAAACCAGACATTATTTGCATACTTTATGGAAGGCGGGAATTTTATATAAGAGAGAATCCACACGTAGCGCATCATTTTGTGGGTCACCATATTCCTGGGAACAAGAGGTACAGCATGGGNNNNNNNNNNNNNNNNNNNNNNNNNNNNNNNNNNNNNNNNNN------------NNNNNNNNNCAATCCTCTGGGATTCTTTCCAGACCATCAGCTGGATCCGCTATTCAAAGCAAATTCCAGCAGTCCCGACTGGGACTTCAACACAAACAAGGACAGTTGGCCAATGGCAAACAAGGTAGGAGTGGGAGGATACGGTCCAGGGTTCACACCCCCACACGGTGGCCTGCTGGGGTGGAGCCCTCAGGCACAAGGTATGTTAACAACNN------------------------------------TGCCAGCAGATCCGCCTCCTGCTTCCACCAATCGGCGGTCCGGGAGAAAGCCAACCCCAGTCTCTCCACCTGTAAGAGACACTCATCCACAGGCAATGCAGTGG
>DQ899146|Venezuela|F2b|0
AACTCAACCCAGTTCCACCAGGCTCTGTTGGATCCCAGGGTAAAGGCTCTGTATTTTCCTGCTGGTGGCTCCAGTTCAGGAACACAAAACCCTGCTCCGACTATTGCCTCTCTCACATCATCAATCTACTCGAAGACTGGGGGCCCTGCTATGAACATGGACAACATTACATCAGGACTCCTAGGACCCCTGCTCGTGTTACAGGCGGTGTGTTTCTTGTTGACAAAAATCCTCACAATACCACAGAGTCTAGACTCGTGGTGGACTTCTCTCAATTTTCTAGGGGGACTACCCGGGTGTCCTGGCCAAAATTCGCAGTCCCCAACCTCCAATCACTTACCAACCTCCTGTCCTCCAACTTGTCCTGGCTATCGTTGGATGTGTCTGCCGCGTTTTATCATCTTCCTCTTCATCCTGCTGCTATGCCTCATCTTCTTGTTGGTTCTTCTGGACTATCAAGGTATGTTGCCCGTTTGTCCTCTACTTCCAGGATCCACGACCACCAGCACGGGACCCTGCAAAACCTGCACAACTCTTGCACAAGGAACCTCTATGTTTCCCTCCTGTTGCTGTTCAAAACCCTCGGACGGAAACTGCACTTGTATTCCCATCCCATCATCCTGGGCTTTAGGAAAATACCTATGGGAGTGGGCCTCAGCCCGTTTCTCTTGGCTCAATTTACTAGTGCAATTTGTTCAGTGGTGCGTAGGGCTTTCCCCCACTGTCTGGCTTTTAGTTATATGGATGATCTGGTATTGGGGGCCAAATCTGTGCAGCATCTTGAGTCCCTTTATACCGCTGTTACCAATTTTCTGTTATCTGTGGGTATCCATTTAAATACTTCTAAAACAAAGAGATGGGGTTACACCCTACATTTTATGGGTTATGTCATTGGTAGTTGGGGATCATTACCTCAAGATCATATTGTTCACAAAATCAAAGAATGTTTTCGGAAACTTCCTGTAAATCGTCCAATTGATTGGAAAGTCTGTCAACGCATTGTGGGTCTTTTGGGCTTTGCTGCCCCTTTCACACAATGTGGTTATCCTGCTCTCATGCCTCTGTATGCTTGTATTACTGCTAAACAGGCTTTTGTTTTTTCGCCAACTTACAAGGCCTTTCTCTGTAAACAATACATGCACCTTTACCCCGTTGCCAGGCAACGGCCGGGCCTGTGCCAAGTGTTTGCTGACGCAACCCCCACTGGTTGGGGCTTGGCCATTGGCCATCAGCGCATGCGTGGAACCTTTGTGGCTCCTCTGCCGATCCATACTGCGGAACTCCTTGCAGCTTGTTTCGCTCGCAGCAGGTCTGGAGCGACTCTCATCGGCACAGACAACTCTGTTGTCCTCTCTAGGAAGTACACCTCCTTCCCATGGCTGCTCGGGTGTGCTGCAAACTGGATCCTGCGCGGGACGTGCTTTGTTTACGTCCCGTCGGCGCTGAATCCCGCGGACGACCCCTCCCGGGGCCGCTTGGGGCTGTACCGCCCTCTTCTCCGTCTGCCGTTCCAGCCGACAACGGGTCGCACCTCTCTTTACGCGGACTCCCCGTCTGTTCCTTCTCATCTGCCGGACCGTGTGCACTTCGCTTCACCTCTGCACGTCGCATGGAGACCACCGTGAACGCCCCTTGGAGTTTGCCAACAGTCTTACACAAGAGGACTCTTGGACTTTCAGGAGGGTCAATGACCTGGATTGCAGAATACATCAAAGACTGTGTATTTAAGGACTGGGAGGAGTTGGGGGAGGAGACTAGGTTAAAGGTCTTTGTACTAGGAGGCTGTAGGCATAAATTGGTCTGTTCACCAGCACCATGCAACTTTTTCACCTCTGCCTAATCATCTTTTGTTCATGTCCCACTGTTCAAGCCTCCAAGCTGTGCCTTGGGTGGCTTTGGGGCATG---------------------------------------------------------------------------GACATTGACCCTTATAAAGAATTTGGAGCTTCTGTGGAGTTACTCTCTTTTTTGCCTTCCGATTTCTTTCCATCGGTTCGGGACCTATTCGACACCGCTTCAGCCCTTTACCGGGATGCTTTAGAGTCACCTGAACATTGCACTCCCAATCACACTGCTCTCAGGCAAGCTATTTTGTGCTGGGGTGAGTTAATGACTTTGGCTTCCTGGGTGGGCAATAACTTGGAGGACCCTGCTGCCAGGGATTTAGTAGTTAACTATGTTAACACTAACATGGGCCTAAAAATTAGACAACTACTGTGGTTTCACATTTCCTGCCTTACTTTTGGAAGAGAAACAGTTCTTGAGTATTTGGTGTCCTTTGGAGTGTGGATTCGCACTCCTCCTGCTTACAGACCACCAAATGCCCCTATCCTATCCACACTTCCGGAAACTACTGTTGTTAGACGA------CGAGGCAGGTCCCCTAGAAGAAGAACTCCCTCGCCTCGCAGACGAAGATCTCAATCGCCGCGTCGCCGAAGATCTCAATCTCCAGCTTCCCAATGTTAGTATTCCTTGGACTCATAAGGTGGGAAATTTTACGGGGCTTTATTCTTCTACTGTGCCTGCTTTTAATCCTAACTGGTTAACTCCTTCTTTTCCTGATATTCATTTACATCAAGACCTAATTTCTAAATGTGAACAATTTGTAGGCCCACTCACTAAAAATGAATTAAGGAGGTTAAAATTGGTTATGCCAGCTAGATTTTATCCTAAGGTTACCAAATATTTTCCTATGGAGAAAGGAATCAAGCCTTATTATCCTGAGCATGCAGTTAATCATTACTTCAAAACCAGACATTATTTGCATACTTTATGGAAGGCGGGAATTTTATATAAGAGAGAATCCACACGTAGCGCATCATTTTGTGGGTCACCATATTCCTGGGAACAAGAGCTACAGCATGGGNNNNNNNNNNNNNNNNNNNNNNNNNNNNNNNNNNNNNNNNNN------------NNNNNNNNNCAATCCTCTGGGATTCTTTCCAGACCATCAGCTGGATCCGCTATTCAAAGCAAATTCCAGCAGTCCCGACTGGGACTTCAACACAAACAAGGACAGTTGGCCAATGGCAAACAAGGTAGGAGTGGGAGGATACGGTCCAGGGTTCACACCCCCACACGGTGGCTTGCTAGGGTGGAGCCCTCAGGCACAAGGTATGTTGTCAACNN------------------------------------TGCCAGCAGATCCGCCTCCTGCTTCCACCAATCGGCGGTCCGGGAGAAAGCCAACCCCAGTCTCTCCACCTCTAAGAGACACTCATCCACAGGCAATGCAGTGG
>AB116549|Panama|F3|0
AACTCAACCCAGTTCCACCAGGCTCTGTTAGATCCGAGGGTAAGGGCTCTGTATTTTCCTGCTGGTGGCTCCAGTTCAGGGACACAGAACCCTGCTCCGACTATTGCCTCTCTCACATCATCAATCTTCTCGAAGACTGGGGGCCCTGCCATGAACATGGAGAACATCACATCAGGACTCCTAGGACCCCTGCTCGTGTTACAGGCGGTGTGTTTCTTGTTGACAAAAATCCTCACAATACCACAGAGTCTAGACTCGTGGTGGACTTCTCTCAATTTTCTAGGGGGACTACCCGGGTGTCCTGGCCAAAATTCGCAGTCCCCAACCTCCAATCACTTACCAACCTCCTGTCCTCCAACTTGTCCTGGCTATCGTTGGATGTGTCTGCGGCGTTTTATCATCTTCCTCTTCATCCTGCTGCTATGCCTCATCTTCTTGTTGGTTCTTCTGGACTATCAAGGTATGTTGCCCGTTTGTCCTCTACTTCCAGGATCCACGACCACCAGCACGGGACCATGCAAAACCTGCACAACTCTTGCTCAAGGAACCTCTATGTTTCCCTCCTGTTGCTGTTCAAAACCCTCGGACGGAAACTGCACCTGTATTCCCATCCCATCATCTTGGGCTTTAGGAAAATACCTATGGGAGTGGGCCTCAGCCCGTTTCTCCTGGCTCAATTTACTAGTGCAATTTGTTCAGTGGTGCGTAGGGCTTTCCCCCACTGTCTGGCTTTTAGTTATATGGATGATCTGGTATTGGGGGCCAAATCTGTGCAGCATCTTGAGTCCCTTTATACCGCTGTTACCAATTTTCTGTTATCTGTGGGTATCCATTTAAATACTTCTAAAACAAAAAGATGGGGTTACTCACTACATTTCATGGGTTATGTTATTGGTAGTTGGGGAACGTTACCCCAAGATCATATTGTACAAAAAATCAAAGATTGTTTTCGGAAACTTCCTGTAAATCGACCAATTGATTGGAAAGTTTGTCAGCGCATTGTGGGTCTTTTGGGCTTTGCGGCCCCTTTCACCCAATGTGGTTATCCTGCTCTCATGCCTTTGTATACCTGTATTACTGCTAAACAGGCTTTTGTCTTTTCGCCAACTTACAAGGCCTTTCTCTGTAAACAATACATGAACCTTTACCCCGTTGCTCGGCAACGGCCAGGCCTGTGCCAAGTGTTTGCTGACGCAACCCCCACTGGTTGGGGCTTGGCCATTGGCCATCAGCGCATGCGTGGAACCTTTGTGGCTCCTCTGCCGATCCATACTGCGGAACTCCTTGCAGCCTGTTTCGCTCGCAGCCGGTCTGGAGCGACCATTATCGGCACAGACAACTCTGTTGTCCTCTCTAGGAAGTACACCTCCTTCCCATGGCTGCTCGGTTGTGCTGCCAACTGGATCCTGCGCGGGACGTCCTTTGTTTACGTCCCGTCGGCGCTGAATCCCGCGGACGACCCCTCCCGGGGTCGCTTGGGGCTGTACCGCCCCCTTCTTCGTCTGCCGTTCCAGCCGACGACGGGTCGCACCTCTCTTTACGCGGACTCCCCGTCTGTTCCTTCTCATCTGCCGGACCGTGTGCACTTCGCTTCACCTCTGCACGTCGCATGGAGACCACCGTGAACGCCCCCTGGAATCTGCCAACAGTCTTACATAAGAGGACTCTTGGACTTTCAGGACGGTCAATGACCTGGATCGAAGAATACATCAAAGACTGTGTATTTAAGGACTGGGAGGAGCTGGGGGAGGAGATCAGGTTAAAGGTCTTTGTACTAGGAGGCTGTAGGCATAAATTGGTCTGTTCACCAGCACCATGCAACTTTTTCACCTCTGCCTAATCATCTTTTGTTCATGTCCCACTGTTCAAGCCTCCAAGCTGTGCCTTGGGTGGCTTTGGGGCATG---------------------------------------------------------------------------GACATTGACCCTTATAAAGAATTTGGAGCTTCTGTGGAATTGCTCTCTTTTTTGCCTTCTGATTTCTTCCCGTCTGTTCGGGATCTACTCGACACCGCTTCAGCCCTTTACCGGGATGCTCTAGAGTCACCGGAACATTGCACCCCCAATCATACCGCTCTCAGGCAAGCTATTTTGTGCTGGGGTGAGTTAATGACTTTGGCTTCCTGGGTGGGTAATAATTTGGAAGACCCTGCAGCTAGGGATTTAGTAGTTAATTATGTCAACACTAATATGGGCCTGAAAATTAGACAACTGTTGTGGTTTCACATTTCCTGTCTTACTTTTGGAAGAGAAACAGTTCTTGAGTATTTGGTGTCCTTTGGAGTGTGGATTCGCACTCCACCTGCTTATAGACCACCAAATGCCCCTATCCTATCCACACTTCCGGAAACTACTGTTGTTAGACGA------CGAGGCAGGTCCCCTAGAAGAAGAACTCCCTCGCCTCGCCGACGAAGATCTCAATCGCCGCGTCGCAGAAGATCTCAATCTCCAGCTTCCCAATGTTAGTATTCCTTGGACTCATAAGGTGGGAAATTTTACGGGGCTCTACTCTTCTACTGTACCTGCTTTCAATCCTAACTGGTTAACTCCTTCTTTTCCTGATATTCATTTACATCAAGATCTGATATCTAAATGTGAACAATTTGTAGGCCCGCTCACTAAAAATGAATTGAGAAGATTAAAATTGGTCATGCCAGCTAGATTTTATCCTAAGGTTACCAAATACTTTCCTATGGAGAAAGGGATTAAACCCTATTATCCTGAGCATGCAGTTAATCATTATTTTAAAACAAGACATTATTTGCATACTTTATGGAAGGCGGGAATCTTATATAAGAGAGAATCCACACGTAGCGCCTCATTTTGTGGGTCACCATATTCCTGGGAACAAGAGCTACAGCATGGGNNNNNNNNNNNNNNNNNNNNNNNNNNNNNNNNNNNNNNNNNN------------NNNNNNNNNCAATCCTCTGGGCTTCTTGCCAGACCATCAGCTGGATCCGCTATTCAGAGCAAATTCCAGCAGTCCCGACTGGGACTTCAACACAAACAAGGACAGTTGGCCAATGGCAAACAAGGTAGGAGTGGGAGGCTACGGTCCAGGGTTCACACCCCCACACGGTGGCCTGCTGGGGTGGAGCCCTCAGGCACAGGGTGCTTTAACAACNN------------------------------------TGCCAGCAGATCCGCCTCCTGCTTCCACCAATCGGCGGTCCGGGAGAAAGCCAACCCCAGTCTCTCCACCTCTAAGAGACACACATCCACAGGCCATGCAGTGG
>X75663|Columbia|F3|0
AACTCAACTCACTTCCACCAAGCTCTGTTGGATCCCAGGGTAAGGGCACTGTATTTTCCTGCTGGTGGCTCCAGTTCAGGAACACAGAACCCTGCTCCGACTATTGCCTCTCTCACATCATCAATCTCCTCGAAGACTGGGGGCCCTGCTATGAACATGGAGAACATCACATCAGGACTCCTAGGACCCCTGCGCGTGTTACAGGCGGTGTGTTTCTTGTTGACAAAAATCCTCACAATACCACAGAGTCTAGACTCGTGGTGGACTTCTCTCAATTTTCTAGGGGGACTACCCAGGTGTCCTGGCCAAAATTCGCAGTCCCCAACCTCCAATCACTTACCAACCTCCTGTCCTCCAACTTGTCCTGGCTATCGTTGGATGTGTCTGCGGCGTTTTATCATCTTCCTCTTCATCCTGCTGCTATGCCTCATCTTCTTGTTGGTTCTTCTGGACTACCAAGGTATGTTGCCCGTTTGTCCTCTACTTCCAGGATCCACGACCACCAGCACGGGACCATGCAAAACCTGCACAGCTCTTGCTCAAGGAACCTCTATGTTTCCCTCCTGTTGCTGTTCCAAACCCTCGGACGGAAACTGCACCTGTATTCCCATCCCATCATCTTGGGCTTTAGGAAAATACCTATGGGAGTGGGCCTCAGCCCGTTTCTCCTGGCTCAGTTTACTAGTGCAATTTGTTCAGTGGTGCGTAGGGCTTTCCCCCACTGTCTGGCTTTTAGTTATATGGATGATCTGGTATTGGGGGCCAAATCTGTGCAGCATCTTGAGTCCCTTTATACCGCTGTTACCAATTTTCTGTTATCTGTGGGTATCCATTTAAATACTGCTAAAACAAAAAGATGGGGTTACAACCTACATTTCATGGGTTATGTTATTGGTAGTTGGGGAACGTTACCCCAAGATCATATTGTACACAAAATCAAAGATTGTTTTCGAAAAGTTCCTGTAAATCGCCCAATTGATTGGAAAGTTTGTCAAAGTATTGTGGGTCTTTTGGGCTTTGCGGCCCCTTTTACCCAATGTGGTTATCCTGCTCTCATGCCTTTGTATGCCTGTATTACTGCTAAACAGGCTTTTGTCTTCTCGCCAACTTACAAGGCCTTTCTGTGTAAACAATACATGAACCTTTACCCCGTTGCTCGGCAACGGCCAGGCCTGTGCCAAGTGTTTGCTGACGCAACCCCCACTGGCTGGGGCTTGGCCATAGGCCATCAGCGCATGCGTGGAACCTTTGTGGCTCCTCTGCCGATCCATACTGCGGAACTCCTTGCAGCTTGCTTCGCTCGCAGCCGGTCTGGAGCAATCCTCATCGGCACAGACAATTCTGTCGTCCTCTCTCGGAAGTATACATCCTTTCCATGGCTGCTCGGTTGTGCTGCCAACTGGATCCTGCGCGGGACGTCCTTTGTTTACGTCCCGTCGGCGCTGAATCCAGCGGACGAACCCTCCCGGGGTCGCTTGGGGCTGTACCGCCCCCTTCTTCGTCTGCCGTTCCAGCCGACAACGGGTCGCACCTCTCTTTACGCGGACTCCCCGTCTGTTCCTTCTCATCTGCCGGACCGTGTGCACTTCGCTTCACCTCTGCACGTCGCATGGAGACCACCGTGAACGCCCCCTGGAGTTTGCCAACAGTCTTACATAAGAGGACTCTTGGACTTTCAGGACGGTCAATGACCTGGATCGAAGACTACATCAAAGACTGTGTATTTAAGGACTGGGAGGAGCTGGGGGAGGAGATCAGGTTAAAGGTCTTTGTACTAGGAGGCTGTAGGCATAAATTGGTCTGTTCACCAGCACCATGCAACTTTTTCACCTCTGCCTAATCATCTCTTGTTCATGTCCCACTGTTCAAGCCTCCAAGCTGTGCCTTGGGTGGCTTTGGGGCATG---------------------------------------------------------------------------GACATTGACCCTTATAAAGAATTTGGAGCTTCTGTGGAATTGTTCTCTTTTTTGGCTTCTGACTTCTTTCCGTCTGTTCGGGACCTCCTCGACACCGCCTCAGCCCTGTACCGGGATGCCTTAGAGTCACCGGAACATTGCACCCCCAATCATACCGCTCTCAGGCAAGCTATTTTGTGCTGGGGTGAGTTAATGACTTTGGCTTCCTGGGTGGGTAATAATTTGGAAGACCCTGCAGCTAGGGATTTAGTAGTTAATTATGTCAACACTAATATGGGCTTAAAGATTAGACAACTATTGTGGTTTCACATCTCCTGTCTTACTTTTGGAAGAGAAACAGTTCTTGAGTATTTGGTGTCCTTTGGAGTGTGGATTCGCACTCCACCTGCTTATAGACCACCAAATGCCCCTATCCTATCCACACTTCCGGAAACTACTGTTGTTAGACGA------CGAGGCAGGTCCCCTAGAAGAAGAACTCCCTCGCCTCGCCGACGAAGGTCTCAATCGCCGCGTCGCAGAAGATCTCAATCTCCAGCTTCCCAATGTTAGTATTCCTTGGACTCATAAGGTGGGAAATTTTACGGGGCTCTACTCTTCTACTGTACCTGCTTTCAATCCTAACTGGTTAACTCCTTCTTTTCCTGATATTCATTTACATCAGGATATGATATCTAAATGTGAACAATTTGTAGGCCCGCTCACTAAAAATGAATTGAGAAGATTAAAATTGGTCATGCCAGCTAGATTTTATCCTAAGCATACCAAATATTTCCTATTGGAGAAAGGGATTAAACCCTATTATCCAGATCAGGCAGTTAATCATTATTTTCAAACCAGACATTATTTGCATACTTTATGGAAGGCGGGAATTCTATATAAGAGAGAAACCACACGTAGCGCCTCATTTTGTGGGTCACAATATTCCTGGGAACAAGAGCTACAGCATGGGNNNNNNNNNNNNNNNNNNNNNNNNNNNNNNNNNNNNNNNNNN------------NNNNNNNNNCAATCCACTGGGCTTCTTGCCAGACCATCAGCTGGATCCGCTATTCAGAGCAAATTCCAGCAGTCCCGACTGGGACTTCAACACAAACAAGGACAGTTGGCCAATGGCAAACAAGGTAGGAGTGGGAGGCTACGGTCCAGGGTTCACACCCCCACACGGTGGCCTGCTGGGGTGGAGCCCTCAGGCACAGGGTGTTTTAACAACNN------------------------------------TGCCAGCAGATCCGCCTCCTGCTTCCACCAATCGGCTGTCCGGGAGGAAGCCAACCCAAGTCTCTCCACCTCTAAGAGACACACATCCTCAGGCCATGCAGTGG
>AF223962|Argentina|F4|0
AACTCAACCCAGTTCCACCAGGCCCTGTTGGATCCGAGGGTAAGGGCTCTGTATTTTCCTGCTGGTGGCTCCAGTTCAGAGACACAGAACCCTGCTCCGACTATTGCCTCTCTCACATCATCAATCTTCTCGAAGACTGGGGGCCCTGCTATGAACATGGACAACATCACATCAGGACTCCTAGGACCCCTGCTCGTGTTACAGGCGGTGTGTTTCTTGTTGACAAAAATCCTCACAATACCACAGAGTCTAGACTCGTGGTGGACTTCTCTCAATTTTCTAGGGGGACTACCCGGGTGTCCTGGCCAAAATTCGCAGTCCCCAACCTCCAATCACTTACCAACCTCCTGTCCTCCAACTTGTCCTGGCTATCGTTGGATGTGTCTGCGGCGTTTTATCATCTTCCTCTTCATCCTGCTGCTATGCCTCATCTTCTTGTTGGTTCTTCTGGACTATCAAGGTATGTTGCCCGTTTGTCCTCTAATTCCAGGATCTACGACCACCAGCACGGGACCATGCAAAACCTGCACAACTCTTGCTCAAGGAACCTCTATGTTTCCCTCCTGTTGCTGTTCCAAACCCTCGGACGGAAACTGCACTTGTATTCCCATCCCATCATCTTGGGCTTTAGGAAAATACCTATGGGAGTGGGCCTCAGCCCGTTTCTCCTGGCTCAGTTTACTAGTGCAATTTGTTCAGTGGTGCGTAGGGCTTTCCCCCACTGTCTGGCTTTTAGTTATATGGATGATCTGGTATTGGGGGCCAAATCTGTGCAGCATCTTGAGTCCCTTTATACCGCTGTTACCAATTTTCTGTTATCTGTGGGTATCCATTTGAATACCTCTAAAACAAAAAGATGGGGTTACAATTTACATTTCATGGGTTATGTCATTGGCAGTTGGGGAGCATTACCCCAAGATCATATTGTACACAAAATCAAAGAATGTTTTAGAAAACTTCCTGTAAATCGTCCAATTGACTGGAAAGTTTGTCAACGTATTGTGGGACTTTTGGGCTTTGCTGCTCCTTTTACCCAATGTGGTTATCCTGCTCTCATGCCTCTGTATACTTGTATCACTGCGAAACAGGCTTTTGTCTTTTCGCCAACTTACAAGACCTTTCTCTGTAAACAGTACATGAACCTTTACCCCGTTGCTCGGCAACGGCCAGGCCTGTGCCAAGTGTTTGCTGACGCAACCCCCACTGGTTGGGGCTTGGCCATTGGCCATCAGCGCATGCGTGGAACCTTTGTGGCTCCTCTGCCGATCCATACTGCGGAACTCCTTGCAGCTTGTTTCGCTCGCAGCCGGTCTGGAGCGAATCTCATCGGCACAGACAACTCTGTTGTCCTCTCTAGGAAGTACACCTCCTTCCCATGGCTGCTCGGATGTGCTGCCAACTGGATCCTGCGCGGGACGTCCTTTGTTTACGTCCCGTCGGCGCTGAATCCCGCGGACGACCCCTCCCGGGGCCGCTTGGGGGTCTACCGCCCTCTTCTGCGTCTGCTGTTCCAGCCGACCACGGGTCGCACCTCTCTTTACGCGGACTCCCCGTCTGTTCCTTCTCATCTGCCGGTCCGTGTGCACTTCGCTTCACCTCTGCACGTCGCATGGAGACCACCGTGAACGCCCCCTGGAGTTTGCCAACAGTCTTACATAAGAGGACTATTGGACTTTCAGGACGGTCAATGACCTGGATCGAAGAATACATCAAAGACTGTGTATTTAAAGACTGGGAGGAGTTGGGGGAGGAGATCAGGTTAAAGGTCTTTGTACTAGGAGGCTGTAGGCATAAATTGGTCTGTTCACCAGCACCATGCAACTTTTTCACCTCTGCCTAATCATCTTTTGTTCATGTCCTACTGTTCAAGCCTCCAAGCTGTGCCTTGGGTGGCTTTGGGGCATG---------------------------------------------------------------------------GACATTGACCCTTATAAAGAATTTGGAGCTTCTGTGGAATTGCTCTCTTTTTTGCCTTCTGATTTCTTCCCGTCGGTTCGGGACCTACTCGACACCGCTTCAGCCCTCTACAGGGATGCTTTAGAGTCACCGGAACATTGCACCCCCAATCATACCGCTCTCAGGCAAGCTATTTTGTGTTGGGGTGAATTAATGACTTTGGCTTCCTGGGTGGGCAATAATTTGGAGGACCCTGCAGCCAGGGATTTAGTAGTTAACTATGTTAACACTAACATGGGCTTAAAGATTAGACAACTATTGTGGTTTCACATTTCCTGCCTTACTTTTGGAAGAGAAACAGTTCTTGAGTATTTGGTGTCCTTTGGAGTGTGGATTCGCACTCCTCCAGCTTATAGACCACCAAATGCCCCTATCCTATCCACACTTCCGGAAACTACTGTTGTTAGACGA------CGAGGCAGGTCCCCTAGAAGAAGAACTCCCTCGCCTCGCAGACGAAGGTCTCAATCGCCGCGTCGCAGAAGATCTCAATCTCCAGCTTCCCAATGTTAGTATTCCTTGGACTCATAAGGTGGGAAATTTTACGGGGCTCTACTCTTCTACTGTACCTGCTTTCAATCCTCACTGGTTAACTCCTTCTTTTCCTGATATTCATTTGCATCAAGACCTGATATCTAAATGTGAGCAATTTGTAGGCCCACTTACCAAAAATGAATTGAGAAGGTTGAAATTGATTATGCCATCCAGATTCTTTCCTAAACTTACTAAATATTTTCCTCTGGAGAAAGGCATTAAACCTTATTATCCTGAGCATGCAGTTAATCATTATTTTAAAACCAGACATTATTTGCATACTTTATGGAAGGCGGGAATTTTATATAAGAGAGAATCCACACGTAGCGCCTCATTTTGTGGGTCACCATATTCCTGGGAACAAGAGCTACAGCATGGGNNNNNNNNNNNNNNNNNNNNNNNNNNNNNNNNNNNNNNNNNN------------NNNNNNNNNCAATCCACTGGGATTCTTTCCAGACCATCAGCTGGATCCTCTTTTCAGAGCAAATTCCAGCAGTCCCGATTGGGACTTCAACAAAAACAAGGACACTTGGCCAATGGCAAACAAGGTAGGAGTGGGAGGTTACGGTCCAGGGTTCACACCACCACACGGTGGCCTGTTGGGATGGAGCCCTCAGGCACAAGGTGTTCTAACAACNN------------------------------------TGCCAGCAGATCCGCCTCCTGCTTCCACCAATCGGCGGTCCGGGAGGAAGCCAACCCCAGTCTCTCCACCTCTAAGAGACACACATCCACAGGCAATGCAGTGG
>AB166850|Bolivia|F4|0
AACTCAACCCAGTTCCACCAGGCCCTGTTGGATCCGAGGGTAAGGGCTCTGTCTCCTCCTGCTGGTGGCTCCAGTTCAGAGACACAGAACCCTGCTCCGACTATTGCCTCTCTCACATCATCAATCTTCTCGAAAACTGGGGGCCCTGCTATGAACATGGACAACATCACATCAGGACTCCTAGGACCCCTGCTCGTGTTACAGGCGGTGTGTTTCTTGTTGACAAAAATCCGCACAATACCACAGAGTCTAGACTTGTGGTGGACTTCTCTCAATTTTCTAGGGGGACTACCCGGGTGTCCTGGCCAAAATTCGCAGTCCCCAACCTCCAATCACTTACCAACCTCCTGTCCTCCAACTTGTCCTGGCTATCGTTGGATGTGTCTGCGGCGTTTTATCATCTTCCTCTTCATCCTGCTGCTATGCCTCATCTTCTTGTTGGTTCTTCTGGACTATCAAGGTATGTTGCCCGTTTGTCCTCTAATTCCAGGATCTACGACCACCAGCACGGGACCATGCAAAACCTGCACAACTCTTGCTCAAGGAACCTCTATGTTTCCCTCCTGTTGCTGTTCAAAACCTTCGGACGGAAACTGCACCTGTATTCCCATCCCATCATCTTGGGCTTTAGGAAAATACCTATGGGAGTGGGCCTCAGCCCGTTTCTCCTGGCTCAGTTTACTAGTGCAATTTGTTCAGTGGTGCGTAGGGCTTTCCCCCACTGTCTGGCTTTTAGTTATATGGATGATCTGGTATTGGGGGCCAAATCTGTGCAGCATCTTGAGTCCCTTTATACCGCTGTTACCAATTTTCTGTTATCTGTGGGTATCCATTTGAATACCTCTAAAACAAAAAGATGGGGTTACAATTTACATTTCATGGGTTATATCATTGGTAGTTGGGGAGCATTACCCCAAGATCATATTGTACACAAAATCAAAGAATGTTTTAGAAAACTTCCTGTAAATCGTCCAATTGACTGGAAAGTTTGTCAACGTATTGTGGGTCTTTTGGGCTTTGCTGCTCCTTTCACCCAATGTGGTTATCCTGCTCTCATGCCTCTGTATGCCTGTATCACTGCAAAACAGGCTTTTGTCTTTTCGCCAACTTACAAGGCCTTTCTCTGTAAACAGTACATGAACCTTTACCCCGTTGCTCGGCAACGGCCAGGCCTGTGCCAAGTGTTTGCTGACGCAACCCCCACTGGTTGGGGCTTGGCCATTGGCCATCAGCGCATGCGTGGAACCTTTGCGGCTCCTCTGCCGATCCATACTGCGGAACTCCTTGCAGCTTGTTTCGCTCGCAGCCGGTCTGGAGCGAATCTCATCGGCACGGACAACTCTGTTGTCCTCTCTAGGAAGTACACCTCCTTCCCATGGCTGCTCGGATGTGCTGCCAACTGGATCCTGCGCGGGACGTCCTTTGTTTACGTCCCGTCGGCGCTGAATCCCGCGGACGACCCCTCTCGGGGCCGCTTGGGGCTCTACCGCCCTCTTCTGCGTCTGCCGTTCCAGCCGACCACGGGTCGCACCTCTCTTTACGCGGACTCCCCGTCTGTTCCTTCTCATCTGCCGGTCCGTGTGCACTTCGCTTCACCTCTGCACGTCGCATGGAGACCACCGTGAACGCCCCCTGGAGTTTGCCAATAGTCTTACATAACAGGACTATTGGACTTTCAGGACGGTCAATGACCTGGATCGAAGAATACATCAAAGACTGTGTGTTTAAAGACTGGGAGGAGTTGGGGGAGGAGACCAGGTTAATGATCTATGTACTAGGAGGCTGTAGGCATAAATTGGTCTGTTCACCAGCACCATGCAACTTTTTCACCTCTGCCTAATCATCTTTTGTTCATGTCCTACTGTTCAAGCCTCCAAGCTGTGCCTTGGGTGGCTTTAGGGCATG---------------------------------------------------------------------------GACATTGACCCTTATAAAGAATTTGGCGCTTCTGCGGAATTGCTCTCTTTTTTGCCTTCTGATTTCTTTCCGTCGGTTCGGGATCTACTCGACACCGCTTCAGCCCTCTACAGGGATGCTTTAGAGTCACCGGAACATTGCACTCCCAATCATACCGCTCTCAGGCAAGCTATTTTGTGTTGGGGTGAATTAATGACTTTGGCTTCCTGGGTGGGCAATAATTTGGAGGACCCTGCAGCCAGGGATTTAGTAGTTAACTATGTTAACACTAACATGGGCTTAAAAATTAGACAACTATTGTGGTTTCACATTTCTTGCCTTACTTTTGGAAGAGAAACAGTTCTTGAGTATTTGGTGTCCTTTGGAGTGTGGATTCGCACTCCTCCAGCTTATAGACCACCAAATGCCCCTATCCTATCCATACTTCCGGAAACTACTGTTGTTAGACGA------CGAGGCAGGTCCCCTAGAAGAAGAACTCCCTCGCCTCGCAGACGAAGGTCTCAATCGCCGCGTCGCAGAAGATCTCAATCTCCAGCTTCCCAATGTTAGTATTCCTTGGACTCATAAGGTGGGAAATTTTACGGGGCTCTACTCTTCTACTGTACCTGCTTTCAATCCTCACTGGTTAACTCCTTCTTTTCCTGATATTCATTTGCATCAAGACCTGATATCTAAATGTGAACAATTTGTAGGCCCACTTACCAAAAATGAATTGAGAAGGTTGAAATTGATTATGCCAGCCAGATTCTTTCCTAAACTTACTAAATATTTTCCGCTGGAGAAAGGCATTAAACCCTATTATCCTGAGCATGCAGTTAATCATTACTTTAAAACCAGACATTATTTGCATACTTTATGGAAGGCGGGAATTTTATATAAGAGAGAATCCTCTCGTAGCGCCTCATTTTGTGGGTCACCATATTCCTGGGAACAAGAGCTACAGCATGGGNNNNNNNNNNNNNNNNNNNNNNNNNNNNNNNNNNNNNNNNNN------------NNNNNNNNNCAATCCACTGGGATTCTTTCCAGACCATCAGCTGGATCCTCTTTTCAAAGCAAATTCCAGCAGTCCCGATTGGGACTTCAACAAAAACAAGGACACTTGGCCAATGGCAAACAAGGTAGGAGTGGGAGCATACGGTCCAGGGTTCACACCCCCACACGGTGGCCTGTTGGGGTGGAGCCCTCAGGCACAAGGTGTTCTAACAACNN------------------------------------TGCCAGCAGATCCGCCTCCTGCCTCCACCAATCGGCGGTCCGGGAGGAAGCCAACCCCAGTCTCTCCACCTCTAAGAGACACACATCCACAGGCAATGCAGTGG
>AB056513|USA|G|0
AACTCTACAGCATTCCACCAAGCTCTACAAAATCCCAAAGTCAGGGGCCTGTATTTTCCTGCTGGTGGCTCCAGTTCAGGGATAGTGAACCCTGTTCCGACTATTGCCTCTCACATCTCGTCAATCTTCTCCAGGATTGGGGACCCTGCACCGAACATGGAGAATATCACATCAGGATTCCTAGGACCCCTGCTCGTGTTACAGGCGGGGTTTTTCTTGTTGACAAGAATCCTCACAATACCGCAGAGTCTAGACTCGTGGTGGACTTCTCTCAATTTTCTAGGGGGAGTGCCCGTGTGTCCTGGCCTAAATTCGCAGTCCCCAACCTCCAATCACTCACCAATCTCCTGTCCTCCAACTTGTCCTGGCTATCGCTGGATGTGTCTGCGGCGTTTTATCATATTCCTCTTCATCCTGCTGCTATGCCTCATCTTCTTGTTGGTTCTTCTGGACTATCAAGGTATGTTGCCCGTTTGTCCTCTGATTCCAGGATCCTCGACCACCAGTACGGGACCCTGCAAAACCTGCACGACTCCTGCTCAAGGCAACTCTATGTATCCCTCATGTTGCTGTACAAAACCTTCGGACGGAAATTGCACCTGTATTCCCATCCCATCATCTTGGGCTTTCGCAAAATACCTATGGGAGTGGGCCTCAGTCCGTTTCTCTTGGCTCAGTTTACTAGTGCCATTTGTTCAGTGGTTCGTAGGGCTTTCCCCCACTGTCTGGCTTTCAGCTATATGGATGATGTGGTATTGGGGGCCAAATCTGTACAACATCTTGAGTCCCTTTATACCGCTGTTACCAATTTTCTTTTGTCTTTGGGTATACATCTAAACCCTAACAAAACAAAAAGATGGGGTTATTCCTTAAATTTTATGGGATATGTAATTGGAAGTTGGGGTACTTTGCCACAAGAACACATCACACAGAAAATTAAGCAATGTTTTCGGAAACTCCCTGTTAACAGGCCAATTGATTGGAAAGTCTGTCAACGAATAACTGGTCTGTTGGGTTTCGCTGCTCCTTTTACCCAATGTGGTTACCCTGCCTTAATGCCTTTATATGCATGTATACAAGCTAAGCAGGCTTTTACTTTCTCGCCAACTTATAAGGCCTTTCTCTGTAAACAATACATGAACCTTTACCCCGTTGCTAGGCAACGGCCCGGTCTGTGCCAAGTGTTTGCTGACGCAACCCCCACTGGTTGGGGCTTGGCCATCGGCCATCAGCGCATGCGTGGAACCTTTGTGGCTCCTCTGCCGATCCATACTGCGGAACTCCTAGCTGCTTGTTTTGCTCGCAGCCGGTCTGGAGCAAAACTCATTGGGACTGACAATTCTGTCGTCCTTTCTCGGAAATATACATCCTTTCCATGGCTGCTAGGCTGTGCTGCCAACTGGATCCTTCGCGGGACGTCCTTTGTTTACGTCCCGTCAGCGCTGAATCCAGCGGACGACCCCTCCCGGGGCCGTTTGGGGCTCTGTCGCCCCCTTCTCCGTCTGCCGTTCCTGCCGACCACGGGGCGCACCTCTCTTTACGCGGTCTCCCCGTCTGTGCCTTCTCATCTGCCGGACCGTGTGCACTTCGCTTCACCTCTGCACGTTACATGGAAACCGCCATGAACACCTCTCATCATCTGCCAAGGCAGTTATATAAGAGGACTCTTGGACTGTTTGTTATGTCAACAACCGGGGTGGAGAAATACTTCAAGGACTGTGTTTTTGCTGAGTGGGAAGAATTAGGCAATGAGTCCAGGTTAATGACCTTTGTATTAGGAGGCTGTAGGCATAAATTGGTCTGCGCACCAGCACCATGTAACTTTTTCACCTCTGCCTAATCATCTCTTGTTCATGTCCTACTGTTCAAGCCTCCAAGCTGTGCCTTGGGTGGCTTTAGGGCATG---------------------------------------NNNNNNNNNNNNNNNNNNNNNNNNNNNNNNNNNNNNGACATTGACCCTTATAAAGAATTTGGAGCTACTGTGGAGTTACTCTCGTTTTTGCCTTCTGACTTTTTCCCGTCTGTTCGTGATCTTCTCGACACCGCTTCAGCTTTGTACCGGGAATCCTTAGAGTCCTCTGATCATTGTTCGCCTCACCATACAGCACTCAGGCAAGCAATCCTGTGCTGGGGTGAGTTGATGACTCTAGCTACCTGGGTGGGTAATAATTTGGAAGATCCAGCATCCAGAGATTTGGTGGTCAATTATGTTAATACTAATTTGGGTTTAAAAATCAGGCAACTATTGTGGTTTCACATTTCCTGTCTTACTTTTGGGAGAGAAACCGTTCTTGAGTATTTGGTGTCTTTTGGAGTGTGGATTCGCACTCCTCCTGCTTATAGACCACCAAATGCCCCTATCCTATCAACACTTCCGGAGACTACTGTTGTTAGACGA------AGAGGCAGGTCCCCTCGAAGAAGAACTCCCTCGCCTCGCAGACGAAGATCTCAATCGCCGCGTCGCAGAAGATCTGCATCTCCAGCTTCCCAATGTTAGTATTCCTTGGACTCACAAGGTGGGAAACTTTACGGGGCTGTATTCTTCTACTATACCTGTCTTTAATCCTGATTGGCAAACTCCTTCTTTTCCAAATATCCATTTGCATCAAGACATTATAACTAAATGTGAACAATTTGTGGGCCCTCTCACAGTAAATGAGAAACGAAGATTAAAACTAGTTATGCCTGCCAGATTTTTCCCAAACTCTACTAAATATTTACCATTAGACAAAGGTATCAAACCGTATTATCCAGAAAATGTAGTTAATCATTACTTCCAGACCAGACATTATTTACATACCCTTTGGAAGGCGGGTATTCTATATAAGAGAGAAACATCCCGTAGCGCTTCATTTTGTGGGTCACCATATACTTGGGAACAAGATCTACAGCATGGGNNNNNNNNNNNNNNNNNNNNNNNNNNNNNNNN---NNNNNNN------------NNNNNNNNNCAATCCTCTAGGATTCCTTCCCGATCACCAGTTGGACCCAGCATTCAGAGCAAATACCAACAATCCAGATTGGGACTTCAATCCCAAAAAGGACCCTTGGCCAGAGGCCAACAAGGTAGGAGTTGGAGCCTATGGACCCGGGTTCACCCCTCCACACGGAGGCCTTTTGGGGTGGAGCCCTCAGTCTCAGGGCACACTAACAACNN------------------------------------TGCCAGCAGATCCGCCTCCTGCCTCCACCAATCGTCAGTCAGGGAGGCAGCCTACTCCCATCTCTCCACCACTAAGAGACAGTCATCCTCAGGCCATGCAGTGG
>AB064312|USA|G|0
AACTCTACAGCATTCCACCAAGCTCTACAAAATCCCACAGTCAGGGGCCTGTATCTTCCTGCTGGTGGCTCCAGTTCAGGGATAGTGAACCCTGTTCCGACTATTGCCTCTCACATCTCGTCAATCTTCTCCAGGATTGGGGACCCTGCACCGAACATGGAGAACATCACATCAGGATTCCTAGGACCCCTGCTCGTGTTACAGGCGGGGTTTTTCTTGTTGACAAGAATCCTCACAATACCGCAGAGTCTAGACTCGTGGTGGACTTCTCTCAATTTTCTAGGGGGAGTGCCCGTGTGTCCTGGCCTAAATTCGCAGTCCCCAACCTCCAATCACTCACCAATCTCCTGTCCTCCAACTTGTCCTGGCTATCGCTGGATGTGTCTGCGGCGTTTTATCATATTCCTCTTCATCCTGCTGCTATGCCTCATCTTCTTGTTGGTTCTTCTGGACTATCAAGGTATGTTGCCCGTTTGTCCTCTGATTCCAGGATCCTCGACCACCAGTACGGGACCCTGCAAAACCTGCACGACTCCTGCTCAAGGCAACTCTATGTATCCCTCATGTTGCTGTACAAAACCTTCGGACGGAAATTGCACCTGTATTCCCATCCCATCATCTTGGGCTTTCGCAAAATACCTATGGGAGTGGGCCTCAGTCCGTTTCTCTTGGCTCAGTTTACTAGTGCCATTTGTTCAGTGGTTCGTAGGGCTTTCCCCCACTGTCTGGCTTTCAGCTATATGGATGATGTGGTATTGGGGGCCAAATCTGTACAACATCTTGAGTCCCTTTATACCGCTGTTACCAATTTTCTTTTGTCTTTGGGTATACATCTAAACCCTGACAAAACAAAAAGATGGGGTTATTCCTTAAATTTTATGGGATATGTAATTGGAAGTTGGGGTACTTTGCCACAAGAACACATCACACAGAAAATTAAGCAATGTTTTCGGAAACTCCCTGTTAACAGGCCAATTGATTGGAAAGTCTGTCAACGAATAACTGGTCTGTTGGGTTTCGCTGCTCCTTTTACCCAATGTGGTTACCCTGCCTTAATGCCTTTATATGCATGTATACAAGCTAAGCAGGCTTTTACTTTCTCGCCAACTTATAAGGCCTTTCTCTGTAAACAATACATGAACCTTTACCCCGTTGCTAGGCAACGGCCCGGTCTGTGCCAAGTGTTTGCTGACGCAACCCCCACTGGTTGGGGCTTGGCCATCGGCCATCAGCGCATGCGTGGAACCTTTGTGGCTCCTCTGCCGATCCATACTGCGGAACTCCTAGCTGCTTGTTTTGCTCGCAGCCGGTCTGGAGCAAAACTCATTGGGACTGACAATTCTGTCGTCCTTTCTCGGAAATATACATCCTTTCCATGGCTGCTAGGCTGTGCTGCCAACTGGATCCTTCGCGGGACGTCCTTTGTTTACGTCCCGTCAGCGCTGAATCCAGCGGACGACCCCTCCCGGGGCCGTTTGGGGCTCTGTCGCCCCCTTCTCCGTCTGCCGTTCCTGCCGACCACGGGGCGCACCTCTCTTTACGCGGTCTCCCCGTCTGTTCCTTCTCATCTGCCGGACCGTGTGCACTTCGCTTCACCTCTGCACGTTACATGGAAACCGCCATGAACACCTCTCATCATCTGCCAAGGCAGTTATATAAGAGGACTCTTGGACTGTTTGTTATGTCAACAACCGGGGTGGAGAAATACTTCAAGGACTGTGTTTTTGCTGAGTGGGAAGAATTAGGCAATGAGTCCAGGTTAATGACCTTTGTATTAGGAGGCTGTAGGCATAAATTGGTCTGCGCACCAGCACCATGTAACTTTTTCACCTCTGCCTAATCATCTCTTGTTCATGTCCTACTGTTCAAGCCTCCAAGCTGTGCCTTGGGTGGCTTTAGGGCATG---------------------------------------NNNNNNNNNNNNNNNNNNNNNNNNNNNNNNNNNNNNGACATTGACCCTTATAAAGAATTTGGAGCTACTGTGGAGTTGCTCTCGTTTTTGCCTTCTGACTTTTTCCCGTCTGTTCGTGATCTTCTCGACACCGCTTCAGCTTTGTACCGGGAATCCTTAGAGTCCTCTGATCATTGTTCGCCTCACCATGCAGCACTCAGGCAAGCAATCCTGTGCTGGGGTGAGTTGATGACTCTAGCTACCTGGGTGGGTAATAATTTGGAAGATCCAGCATCCAGAGATTTGGTGGTCAATTATGTTAATACTAATATGGGTTTAAAAATCAGGCAACTATTGTGGTTTCACATTTCCTGTCTTACTTTTGGGAGAGAAACCGTTCTTGAGTATTTGGTGTCTTTTGGAGTGTGGATTCGCACTCCTCCTGCTTATAGACCACCAAATGCCCCTATCCTATCAACACTTCCGGAGACTACTGTTGTTAGACGA------AGAGGCAGGTCCCCTCGAAGAAGAACTCCCTCGCCTCGCAGACGAAGATCTCAATCGCCGCGTCGCAGAAGATCTGCATCTCCAGCTTCCCAATGTTAGTATTCCTTGGACTCACAAGGTGGGAAACTTTACGGGGCTGTATTCTTCTACTATACCTGTCTTTAATCCTGATTGGCAAACTCCTTCTTTTCCAAATATCCATTTGCATCAAGACATTATAACTAAATGTGAACAATTTGTGGGCCCTCTCACAGTAAATGAGAAACGAAGATTAAAACTAGTTATGCCTGCCAGATTTTTCCCAAACTCTACTAAATATTTACCATTAGACAAAGGTATCAAACCGTATTATCCAGAAAATGTAGTTAATCATTACTTCCAGACCAGACATTATTTACATACCCTTTGGAAGGCGGGTATTCTATATAAGAGAGAAACATCCCGTAGCGCTTCATTTTGTGGGTCACCATATACTTGGGAACAAGATCTACAGCATGGGNNNNNNNNNNNNNNNNNNNNNNNNNNNNNNNN---NNNNNNN------------NNNNNNNNNCAATCCTCTAGGATTCCTTCCCGATCACCAGTTGGACCCAGCATTCAGAGCAAATACCAACAATCCAGATTGGGACTTCAATCCCAAAAAGGACCCTTGGCCAGAGGCCAACAAGGTAGGAGTTGGAGCCTATGGACCCGGGTTCACCCCTCCACACGGAGGCCTTTTGGGGTGGAGCCCTCAGTCTCAGGGCACACTAACAACNN------------------------------------TGCCAGCAGATCCGCCTCCTGCCTCCACCAATCGTCAGTCAGGGAGGCAGCCTACTCCCATCTCTCCACCACTAAGAGACAGTCATCCTCAGGCCATGCAGTGG
>AF405706|Germany|G|0
AACTCTACAGCATTCCACCAAGCTCTACAAAATCCCAAAGTCAGGGGCCTGTATTTTCCTGCTGGTGGCTCCAGTTCAGGGATAGTGAACCCTGTTCCGACTATTGCCTCTCACATCTCGTCAATCTTCTCCAGGATTGGGGACCCTGCACCGAACATGGAGAACATCACATCAGGATTCCTAGGACCCCTGCTCGTGTTACAGGCGGGGTTTTTCTTGTTGACAAGAATCCTCACAATACCACAGAGTCTAGACTCGTGGTGGACTTCTCTCAATTTTCTAGGGGGAGTGCCCGTGTGTCCTGGCCTAAATTCGCAGTCCCCAACCTCCAATCACTCACCAATCTCCTGTCCTCCAACTTGTCCTGGCTATCGCTGGATGTGTCTGCGGCGTTTTATCATATTCCTCTTCATCCTGCTGCTATGCCTCATCTTCTTGTTGGTTCTTCTGGACTATCAAGGTATGTTGCCCGTTTGTCCTCTGATTCCAGGATCCTCGACCACCAGTACGGGACCCTGCAAAACCTGCACGACTCCTGCTCAAGGCAACTCTATGTATCCCTCATGTTGCTGTACAAAACCTTCGGACGGAAATTGCACCTGTATTCCCATCCCATCATCTTGGGCTTTCGCAAAATACCTATGGGAGTGGGCCTCAGTCCGTTTCTCTTGGCTCAGTTTACTAGTGCCATTTGTTCAGTGGTTCGTAGGGCTTTCCCCCACTGTCTGGCTTTCAGCTATATGGATGATGTGGTATTGGGGGCCAAATCTGTACAACATCTTGAGTCCCTTTATACCGCTGTTACCAATTTTCTTTTGTCTTTGGGTATACATCTAAACCCTACCAAAACAAAAAGATGGGGTTATTCCTTAAATTTTATGGGATATGTAATTGGAAGTTGGGGTACTTTGCCACAAGAACACATCACACAGAAAATTAAGCAATGTTTTCGGAAACTCCCTGTTAACAGGCCAATTGATTGGAAAGTCTGTCAACGAATAACTGGTCTGTTGGGTTTCGCTGCTCCTTTTACCCAATGTGGTTACCCTGCCTTAATGCCTTTATATGCATGTATACAAGCTAAGCAGGCTTTTACTTTCTCGCCAACTTATAAGGCCTTTCTCTGTAAACAATACATGAACCTTTACCCCGTTGCTAGGCAACGGCCCGGTCTGTGCCAAGTGTTTGCTGACGCAACCCCCACTGGTTGGGGCTTGGCCATCGGCCATCAGCGCATGCGTGGAACCTTTGTGGCTCCTCTGCCGATCCATACTGCGGAACTCCTAGCTGCTTGTTTTGCTCGCAGCCGGTCTGGAGCAAAACTCATTGGGACTGACAATTCTGTCGTCCTTTCTCGGAAATATACATCCTTTCCATGGCTGCTAGGCTGTGCTGCCAACTGGATCCTTCGCGGGACGTCCTTTGTTTACGTCCCGTCAGCGCTGAATCCAGCGGACGACCCCTCCCGGGGCCGTTTGGGGCTCTGTCGCCCCCTTCTCCGTCTGCCGTTCCTGCCGACCACGGGGCGCACCTCTCTTTACGCGGTCTCCCCGTCTGTGCCTTCTCATCTGCCGGACCGTGTGCACTTCGCTTCACCTCTGCACGTTACATGGAAACCGCCATGAACACCTCTCATCATCTGCCAAGGCAGTTATATAAGAGGACTCTTGGACTGTTTGTTATGTCAACAACCGGGGTGGAGAAATACTTCAAGGACTGTGTTTTTGCTGAGTGGGAAGAATTAGGCAATGAGTCCAGGTTAATGACCTTTGTATTAGGAGGCTGTAGGCATAAATTGGTCTGCGCACCAGCACCATGTAACTTTTTCACCTCTGCCTAATCATCTCTTGTTCATGTCCTACTGTTCAAGCCTCCAAGCTGTGCCTTGGGTGGCTTTAGGGCATG---------------------------------------NNNNNNNNNNNNNNNNNNNNNNNNNNNNNNNNNNNNGACATTGACCCTTATAAAGAATTTGGAGCTACTGTGGAGTTGCTCTCGTTTTTGCCTTCTGACTTTTTCCCGTCTGTTCGTGATCTTCTCGACACCGCTTCAGCTTTGTACCGGGAATCCTTAGAGTCCTCTGATCATTGTTCGCCTCACCATACAGCACTCAGGCAAGCAATCCTGTGCTGGGGTGAGTTGATGACTCTAGCTACCTGGGTGGGTAATAATTTGGAAGATCCAGCATCCAGAGATTTGGTGGTCAATTATGTTAATACTAATATGGGTTTAAAAATCAGGCAACTATTGTGGTTTCACATTTCCTGTCTTACTTTTGGGAGAGAAACCGTTCTTGAGTATTTGGTGTCTTTTGGAGTGTGGATTCGCACTCCTCCTGCTTATAGACCACCAAATGCCCCTATCCTATCAACACTTCCGGAGACTACTGTTGTTAGACGA------AGAGGCAGGTCCCCTCGAAGAAGAACTCCCTCGCCTCGCAGACGAAGATCTCAATCGCCGCGTCGCAGAAGATCTGCATCTCCAGCTTCCCAATGTTAGTATTCCTTGGACTCACAAGGTGGGAAACTTTACGGGGCTGTATTCTTCTACTATACCTGTCTTTAATCCTGATTGGCAAACTCCTTCTTTTCCAAATATCCATTTGCATCAAGACATTATAACTAAATGTGAACAATTTGTGGGCCCTCTCACAGTAAATGAGAAACGAAGATTAAAACTAGTTATGCCTGCCAGATTTTTCCCAAACTCTACTAAATATTTACCATTAGACAAAGGTATCAAACCGTATTATCCAGAAAATGTAGTTAATCATTACTTCCAGACCAGACATTATTTACATACCCTTTGGAAGGCGGGTATTCTATATAAGAGAGAAACATCCCGTAGCGCTTCATTTTGTGGGTCACCATATACTTGGGAACAAGATCTACAGCATGGGNNNNNNNNNNNNNNNNNNNNNNNNNNNNNNNN---NNNNNNN------------NNNNNNNNNCAATCCTCTAGGATTCCTTCCCGATCACCAGTTGGACCCAGCATTCAGAGCAAATACCAACAATCCAGATTGGGACTTCAATCCCAAAAAGGACCCTTGGCCAGAGGCCAACAAGGTAGGAGTTGGAGCCTATGGACCCGGGTTCACCCCTCCACACGGAGGCCTTTTGGGGTGGAGCCCTCAGTCTCAGGGCACACTAACAACNN------------------------------------TGCCAGCAGATCCGCCTCCTGCCTCCACCAATCGTCAGTCAGGGAGGCAGCCTACTCCCATCTCTCCACCACTAAGAGACAGTCATCCTCAGGCCATGCAGTGG
>AB059660|USA|H|0
AACTCAACACAGTTCCACCAAGCACTGTTGGATCCGAGAGTAAGGGGTCTGTATCTTCCTGCTGGTGGCTCCAGTTCAGAAACACAGAACCCTGCTCCGACTATTGCCTCTCTCACATCATCAATCTTCTCGAAGACTGGGGACCCTGCTATGAACATGGAGAACATCACATCAGGACTCCTAGGACCCCTTCTCGTGTTACAGGCGGTGTGTTTCTTGTTGACAAAAATCCTCACAATACCACAGAGTCTAGACTCGTGGTGGACTTCTCTCAATTTTCTAGGGGTACCACCCGGGTGTCCTGGCCAAAATTCGCAGTCCCCAATCTCCAATCACTTACCAACCTCCTGTCCTCCAACTTGTCCTGGCTATCGTTGGATGTGTCTGCGGCGTTTTATCATCTTCCTCTTCATCCTGCTGCTATGCCTCATCTTCTTGTTGGTTCTTCTGGACTATCAAGGTATGTTGCCCGTGTGTCCTCTACTTCCAGGATCTACAACCACCAGCACGGGACCCTGCAAAACCTGCACCACTCTTGCTCAAGGAACCTCTATGTTTCCCTCCTGTTGCTGTACCAAACCTTCGGACGGAAATTGCACCTGTATTCCCATCCCATCATCTTGGGCTTTCGGAAAATACCTATGGGAGTGGGCCTCAGCCCGTTTCTCTTGGCTCAGTTTACTAGTGCAATTTGTTCAGTGGTGCGTAGGGCTTTCCCCCACTGTCTGGCTTTTAGTTATATGGATGATTTGGTATTGGGGGCCAAATCTGTGCAGCATCTTGAGTCCCTTTATACCGCTGTTACCAATTTTTTGTTATCTGTGGGCATCCATTTGAACACAGCTAAAACAAAATGGTGGGGTTATTCCTTACACTTTATGGGTTATATCATTGGGAGTTGGGGGACATTGCCTCAGGAACATATTGTGCATAAAATCAAAGATTGCTTTCGCAAACTTCCCGTGAATAGACCCATTGATTGGAAGGTTTGTCAACGAATTGTGGGTCTTTTGGGCTTTGCAGCCCCTTTTACTCAATGTGGTTATCCTGCTCTCATGCCCTTGTATGCCTGTATTACTGCTAAGCAGGCTTTTGTTTTCTCGCCAACTTACAAGGCCTTTCTCTGTAAACAATACCTGAACCTTTACCCCGTTGCTCGGCAACGGCCAGGCCTTTGCCAAGTGTTTGCTGACGCAACCCCCACTGGCTGGGGCTTGGCGATTGGCCATCAGCGCATGCGCGGAACCTTTGTGGCTCCTCTGCCGATCCATACTGCGGAACTCCTAGCAGCTTGTTTCGCTCGCAGCCGGTCTGGAGCGGACATTATCGGCACTGACAACTCCGTTGTCCTTTCTCGGAAGTACACCTCCTTCCCATGGCTGCTAGGCTGTGCTGCCAACTGGATCCTGCGCGGGACGTCCTTTGTCTACGTCCCGTCGGCGCTGAATCCTGCGGACGACCCCTCTCGTGGTCGCTTGGGGCTCTACCGCCCTCTTCTCCGCCTGCCGTTCCGGCCGACGACGGGTCGCACCTCTCTTTACGCGGACTCCCCGCCTGTGCCTTCTCATCTGCCGGCCCGTGTGCACTTCGCTTCACCTCTGCACGTCGCATGGAGACCACCGTGAACGCCCCTCGGAGCTTGCCAACAACCTTACATAAGAGGACTCTTGGACTTTCGCCCCGGTCAACGACCTGGATTGAGGACTACATCAAAGACTGTGTATTTAAGGACTGGGAGGAGTCGGGGGAGGAGCTGAGGTTAAAGGTCTTTGTATTAGGAGGCTGTAGGCATAAATTGGTCTGTTCACCAGCACCATGCAACTTTTTCACCTCTGCCTAATCATCTTTTGTTCATGTCCCACTGTTCAAGCCTCCAAGCTGTGCCTTGGGTGGCTTTGGGGCATG---------------------------------------------------------------------------GACATTGACCCTTATAAAGAATTTGGAGCTTCTGTGGAGTTACTCTCATTTTTGCCTACTGACTTCTTCCCGTCTGTCCGGGACCTACTCGACACCGCTTCAGCCCTCTACCGAGATGCCTTAGAATCACCCGAACATTGCACCCCCCACCATACTGCCATCAGGCAAGTTATTTTGTGCTGGGGTGAGTTGATGACCTTGGCTTCCTGGGTGGGCAATAATTTAAATGATCCTGCAGCCAGAGATCTAGTAGTTAATTATGTCAATACTCATATGGGCCTAAAAATTAGACAATTGTTGTGGTTTCATATTTCCTGCCTTACGTTTGGAAGAGAAATTGTTCTTGAGTATTTGGTGTCTTTTGGAGTGTGGATTCGCACTCCACCTGCTTATAGACCACCAAATGCCCCTATCCTGTCAACAATTCCGGAGACTTGTGTTATTAGACAA------CGAGGCAGGGCCCCTAGAGGAAGAACTCCCTCGCCTCGCAGACGAAGATCTAAATCACCGCGTCGCAGAAGATCTCCATCTCCAGCTTCCCAATGTTAGTATTCCTTGGACTCATAAGGTGGGAAACTTTACCGGTCTTTACTCCTCTACTGTACCTGTTTTCAATCCTGACTGGTTAACTCCTTCTTTTCCTGACATTCACTTGCATCAAGATTTGATACAAAAATGTGAACAATTTGTGGGCCCACTCACTACAAATGAAAGGAGACGATTGAAAATGATTATGCCAGCTAGGTTTTATCCCAAAGCTACCAAATATTTCCCTTTGGATAAAGGTATTAAACCTTACTATCCAGAGAATGTGGTTAATCATTACTTCAAAACTAGACACTATTTACATACTTTGTGGAAGGCAGGAATTCTATATAAGAGAGAATCCACACATAGCGCCTCATTTTGTGGGTCACCATATTCCTGGGAACAAGAGCTACAGCATGGGNNNNNNNNNNNNNNNNNNNNNNNNNNNNNNNNNNNNNNNNNN------------NNNNNNNNNCAATCCTCTGGGATTCTTTCCAGACCACCAGTTGGATCCACTATTCAGAGCAAATTCCAGCAGTCCCGATTGGGACTTCAACACAGACAAGGACAATTGGCCAATGGCAAACAAGGTAGGAGCGGGAGGCTTCGGTCCAGGGTTCACACCCCCACACGGTGGCCTTCTGGGGTGGAGCCCTCAGGCACAGGGCATTCTGACAACNN------------------------------------TGCCACCAGATCCACCTCCTGCTTCCACCAATCGGAGGTCAGGAAGAAAGCCAACCCCAGTCTCTCCACCTCTAAGAGACACACATCCACAGGCCATGCAGTGG
>AB375163|Mexico|H|0
AACTCAACACAGTTCCACCAAGCACTGTTGGACCCGAGAGTAAGGGGTCTGTATTTTCCTGCTGGTGGCTCCAGTTCAGAAACACAGAACCCTGCTCCGACTATTGTCTCTCTCACATCATCAATCTTCTCGAAGACTGGGGACCCTGCTATGAACATGGAGAACATCACATCAGGACTCCTAGGACCCCTTCTCGTGTTACAGGCGGTGTGTTTCTTGTTGACAAAAATCCTCACAATACCACAGAGTCTAGACTCGTGGTGGACTTCTCTCAATTTTCTAGGGGTACCACCCGGGTGTCCTGGCCAAAATTCGCAGTCCCCAATCTCCAATCACTTACCAACCTCCTGTCCTCCAACTTGTCCTGGCTATCGTTGGATGTGTCTGCGGCGTTTTATCATCTTCCTCTTCATCCTGCTGCTATGCCTCATCTTCTTGTTGGTTCTTCTGGACTATCAAGGTATGTTGCCCGTGTGTCCTCTACTTCCAGGATCAACAACCACCAGCACGGGACCCTGCAAAACCTGCACCACTCYTGCTCAAGGAACCTCTATGTTTCCCTCCTGCTGCTGTACCAAACCTTCGGACGGAAATTGCACCTGTATTCCCATCCCATCATCTTGGGCTTTCGGAAAATACCTATGGGAGTGGGCCTCAGCCCGTTTCTCTTGGCTCAGTTTACTAGTGCCATTTGTTCAGTGGTGCGTAGGGCTTTCCCCCACTGTCTGGCTTTCAGCTATATGGATGATGTGGTATTGGGGGCCAAATCTGTGCAGCATCTTGAGTCCCTTTATACCGCTGTTACCAATTTTTTGTTATCTGTGGGCATCCATTTAAACACAGCTAAAACAAAATGGTGGGGTTATTCCTTACACTTTATGGGTTATATCATTGGGAGTTGGGGGACGTTGCCTCAGGAACATATTGTGCATAAAATCAAAGATTGCTTTCGCAAACTTCCCGTAAATAGACCCATTGATTGGAAGGTCTGTCAACGAATTGTGGGTCTTTTGGGCTTTGCAGCCCCTTTTACTCAATGTGGTTATCCTGCTCTCATGCCCTTGTATGCCTGTATCACCGCTAAGCAGGCTTTTGTTTTCTCGCCAACTTACAAGGCCTTTCTCTGTAAACAATACATGAACCTTTACCCCGTTGCTCGGCAACGGCCAGGCCTTTGCCAAGTGTTTGCTGACGCAACCCCCACTGGCTGGGGCTTGGCGATTGGCCATCAGCGCATGCGCGGAACCTTTGTGGCTCCTCTGCCGATCCATACTGCGGAACTCCTAGCAGCTTGTTTCGCTCGCAGCAGGTCTGGAGCGGACATTATCGGAACTGACAACTCCGTTGTCCTTTCTCGGAAGTACACCTCCTTCCCATGGCTGCTAGGCTGTGCTGCCAACTGGATCCTGCGCGGGACGTCCTTTGTCTACGTCCCGTCGGCGCTGAATCCTGCGGACGACCCCTCTCGTGGTCGCTTGGGGCTCTGCCGCCCCCTTCTCCGCCTGCCGTTCCGGCCGACGACGGGTCGCACCTCTCTTTACGCGGACTCCCCGCCTGTGCCTTCTCATCTGCCGGCCCGTGTGCACTTCGCTTCACCTCTGCACGTCGCATGGAGACCACCGTGAACGCCCCTCAGAGCTTGCCAACAACCTTACATAAGAGAACTCTTGGACTTTCGCCCCGGTCAACGACCTGGATTGAGGAATACATCAAAGACTGTGTATTTAAGGACTGGGAGGAGTCGGGGGAGGAGTTGAGGTTAAAGGTCTTTGTATTAGGAGGCTGTAGGCATAAATTGGTCTGTTCACCAGCACCATGCAACTTTTTCACCTCTGCCTAATCATCTTTTGTTCATGTCCCACTGTTCAAGCCTCCAAGCTGTGCCTTGGGTGGCTTTGGGGCATG---------------------------------------------------------------------------GACATCGACCCTTATAAAGAATTTGGAGCTTCTGTGGAGTTACTCTCATTTTTGCCTTCTGATTTCTTCCCGTCTGTCCGGGACCTACTCGACACCGCTTCAGCCCTCTACCGAGATGCCTTAGAATCACCCGAACATTGCACCCCCAACCATACTGCTCTCAGGCAAGCTATTTTGTGCTGGGGTGAGTTGATGACCTTGGCTTCCTGGGTGGGCAATAATTTAGAGGATCCTGCAGCCAGAGATCTAGTAGTTAATTATGTCAATACTAATATGGGCCTAAAAATTAGACAATTATTATGGTTTCATATTTCCTGCCTTACATTTGGAAGAGAAACTGTTCTTGAGTATTTGGTGTCTTTTGGAGTGTGGATTCGTACTCCACCTGCTTATAGACCACCAAATGCCCCTATCCTATCAACACTTCCGGAGACTACTGTTGTTAGACAA------CGAGGCAGGGCCCCTAGAAGAAGAACTCCCTCGCCTCGCAGACGAAGATCTCAATCACCGCGTCGCAGAAGATCTCAATCTCCAGCTTCCCAATGTTAGTATTCCTTGGACTCATAAGGTGGGAAACTTTACCGGTCTTTACTCCTCTACTRTACCTGTTTTCAATCCTGACTGGTTAACTCCTTCTTTTCCTGACATTCACTTGCATCAAGATCTGATACAAAAATGTGAACAATTTGTAGGCCCACTCACTACAAATGAAAGGAGACGATTGAAACTAATTATGCCAGCTAGGTTTTATCCCAAAGTTACTAAATACTTCCCTTTGGATAAAGGTATTAAGCCTTACTATCCAGAGAATGTGGTTAATCATTACTTTAAAACTAGACATTATTTACATACTTTGTGGAAGGCAGGAATTCTATATAAGAGAGAATCCACACATAGCGCCTCATTTTGTGGGTCACCATATTCCTKGGAACAAGAGCTACAGCATGGGNNNNNNNNNNNNNNNNNNNNNNNNNNNNNNNNNNNNNNNNNN------------NNNNNNNNNCAATCCTCTGGGATTCTTTCCAGACCACCAGTTGGATCCACTATTCAGAGCAAATTCCAGCAGTCCCGATTGGGACTTCAACACAAACAAGGACAATTGGCCAATGGCAAACAAGGTAGGAGTGGGAGGCTTCGGTCCAGGGTTCACACCCCCACACGGTGGCCTTCTGGGGTGGAGCCCTCAGGCACAGGGCATTCTGACAACNN------------------------------------CGCCACCAGATCCACCTCCTGCTTCCACCAATCGGAGGTCAGGAAGAAAGCCAACCCCAGTCTCTCCACCTCTAAGGGACACACATCCACAGGCCATGCAGTGG
>AY090454|Nicaragua|H|0
AACTCAACACAGTTCCACCAAGCACTGTTGGATCCGAGAGTCAGGGGTCTGTATTTTCCTGCTGGTGGCTCCAGTTCAGAAACACAGAACCCTGTTCCGACTATTGCCTCTCTCACATCATCAATCTTCTCGAAGACTGGGGACCCTGCTATGAACATGGAGAACATCACATCAGGACTCCTAGGACCCCTTCTCGTGTTACAGGCGGTGTGTTTCTTGTTGACAAAAATCCTCACAATACCACAGAGTCTAGACTCGTGGTGGACTTCTCTCAATTTTCTAGGGGTACCACCCGGGTGTCCTGGCCAAAATTCGCAGTCCCCAATCTCCAATCACTTACCAACCTCCTGTCCTCCAACTTGTCCTGGCTATCGTTGGATGTGTCTGCGGCGTTTTATCATCTTCCTCTTCATCCTGCTGCTATGCCTCATCTTCTTGTTGGTTCTTCTGGACTATCAAGGTATGTTGCCCGTGTGTCCTCTACTTCCAGGATCTACAACCACCAGCACGGGACCCTGCAAAACCTGCACCACTCTTGCTCAAGGAACCTCTATGTTTCCCTCCTGCTGCTGTACCAAACCTTCGGACGGAAATTGCACCTGTATTCCCATCCCATCATCTTGGGCTTTCGGAAAATACCTATGGGAGTGGGCCTCAGCCCGTTTCTCTTGGCTCAGTTTACTAGTGCAATTTGTTCAGTGGTGCGTAGGGCTTTCCCCCACTGTCTGGCTTTTAGTTATATGGATGATTTGGTATTGGGGGCCAAATCTGTGCAGCATCTTGAGTCCCTTTATACCGCTGTTACCAATTTTTTGTTATCTGTGGGCATCCATTTAAACACAGCTAAAACAAAATGGTGGGGTTATTCCTTACACTTTATGGGTTATATCATTGGGAGTTGGGGGACATTGCCTCAGGAACATATTGTGCAAAAAATCAAAAATTGCTTTCGCAAACTTCCCGTTAATCGACCCATTGATTGGAAAGTCTGTCAACGAATTGTGGGTCTTTTGGGCTTTGCAGCCCCTTTTACTCAATGTGGTTATCCTGCTCTCATGCCCTTATATGCCTGTATTACCGCTAAACAGGCTTTTGTTTTCTCGCCAACTTACAAGGCCTTTCTCTGTAAACAATACATGAACCTTTACCCCGTTGCTCGGCAACGGCCAGGCCTTTGCCAAGTGTTTGCTGACGCAACCCCCACTGGCTGGGGCTTGGCGATTGGCCATCAGCGCATGCGCGGAACCTTTGTGGCTCCTCTGCCGATCCATACTGCGGAACTCCTAGCAGCTTGTTTCGCTCGCAGCCGGTCTGGAGCGGACATTATCGGCACTGACAACTCCGTTGTCCTGTCTCGGAAGTACACCTCCTTCCCATGGCTGCTAGGCTGTGCTGCCAACTGGATCCTGCGCGGGACGTCCTTTGTTTACGTCCCGTCGGCGCTGAATCCTGCGGACGACCCCTCTCGTGGTCGCCTGGGGCTCTGCCGCCCCCTTCTCCGCCTTCCGTTCCGGCCGACGACAGGGCGCACCTCTCTTTACGCGGACTCCCCGCCTGTGCCTTTTCATCAGCCGGCCCGTGTGCACTTCGGTTCACCTCTGCACGTCGCATGGAGACCACCGTGAACGCCCCTCAAAGCTTGCCAACACCCTTACATAAAAGGACTCTTGGACTTTCGCCCCGGTCAACGACCTGGATTGAGGAATACATCAAAGACTGTGTGTTTAAGGACTGGGAGGAGTCGGGGGAGGAGTTGAGGTTAAAGGTCTTTGTATTAGGAGGCTGTAGGCATAAATTGGTCTGTTCACCAGCACCATGCAACTTTTTCACCTCTGCCTAATCATCTTTTGTTCATGTCCCACTGTTCAAGCCTCCAAGCTGTGCCTTGGGTGGCTTTGGGGCATG---------------------------------------------------------------------------GACATTGACCCTTATAAAGAATTTGGAGCTTCTGTGGAGTTACTCTCATTTTTGCCTTCTGACTTCTTCCCGTCTGTCCGGGACCTACTCGACACCGCTTCAGCCCTCTACCGAGATGCCTTAGAATCACCCGAACATTGCACCCCCAACCATACTGCTCTCAGGCAAGCTATTCTGTGCTGGGGTGAGTTAATGACTTTGGCTTCCTGGGTGGGCAATAATTTAGAGGATCCTGCGGCTAGAGATCTAGTAGTTAATTATGTCAACACTAATATGGGCCTAAAAATTAGACAATTACTATGGTTTCATATTTCCTGCCTTACATTTGGAAGAGAAACTGTTCTTGAGTATTTGGTGTCTTTTGGAGTGTGGATTCGCACTCCACCTGCTTATAGACCACCAAATGCCCCTATCCTATCAACACTTCCGGAGACTACTGTTGTTAGACAA------CGAGGCAGGGCCCCTAGAAGAAGAACTCCCTCGCCTCGCAGACGAAGATCTCAATCACCGCGTCGCAGAAGATCTCAATCTCCAGCTTCCCAATGTTAGTATCCCTTGGACTCATAAGGTGGGAAACTTTACCGGTCTTTACTCCTCTACTGTACCTGTTTTCAATCCTGATTGGTTAACTCCTTCTTTTCCTGACATTCACCTACATCAAGATTTGATACAAAAATGTGAGCAATTTGTGCGCCCACTCACTAAAAATGAAGTGAGACGATTGAAATTAATTATGCCAGCAAGGTTTTATCCCAAAGCTACTAAATACTTCCCTTTGGATAAAGGTATTAAACCATATTATCCAGAGAATGTGGTTAATCATTACTTCAAAACTACACACTATTTACATACTTTGTGGAAGGCAAGAATTCTATATAAGAGAGAATCCACACATAGCGCCTCATTTTGTGGGTCACCATATTCCTGGGAACAAGAACTACAGCATGGGNNNNNNNNNNNNNNNNNNNNNNNNNNNNNNNNNNNNNNNNNN------------NNNNNNNNNCAATCCTCTGGGATTCTTTCCAGACCACCAGTTGGATCCACTATTCAGAGCAAATTCCAGCAGTCCCGATTGGGACTTCAACACAAACAAGGACAATTGGCCAATGGCAAACAAGGTAGGAGTGGGAGGCTTTGGTCCAGGGTTCACACCCCCACACGGTGGCCTTCTGGGGTGGAGCCCTCAGGCACAGGGCATTCTGACAACNN------------------------------------CGCCACCAGATCCACCTCCCGCTTCCACCAATCGGAGGTCAGGAAGGAAACCAACCCCAGTCTCTCCACCTCTAAGGGACACACATCCACAGGCCATGCAGTGG
>AY090457|Nicaragua|H|0
AACTCAACACAGTTCCACCAAGCACTGTTGGATCCGAGAGTAAGGGGTCTGTATCTTCCTGCTGGTGGCTCCAGTTCAGAAACACAGAACCCTGTTCCGACTATTGCCTCTCTCACATCATCAATCTTCTCGAAGACTGGGGACCCTGCTATGAACATGGAGAACATCACATCAGGACTCCTAGGACCCCTTCTCGTGTTACAGGCGGTGTGTTTCTTGTTGACAAAAATCCTCACAATACCACAGAGTCTAGACTCGTGGTGGACTTCTCTCAATTTTCTAGGGGTACCACCCGGGTGTCCTGGCCAAAATTCGCAGTCCCCAATCTCCAATCACTTACCAACCTCCTGTCCTCCAACTTGTCCTGGCTATCGTTGGATGTGTCTGCGGCGTTTTATCATCTTCCTCTTCATCCTGCTGCTATGCCTCATCTTCTTGTTGGTTCTTCTGGACTATCAAGGTATGTTGCCCGTGTGTCCTCTACTTCCAGGATCTACAACCACCAGCACGGGTCCCTGCAAAACCTGCACCACTCTTGCTCAAGGAACCTCTATGTTTCCCTCCTGCTGCTGTACCAAACCTTCGGACGGAAATTGCACCTGTATTCCCATCCCATCATCTTGGGCTTTCGGAAAATACCTATGGGAGTGGGCCTCAGCCCGTTTCTCTTGGCTCAGTTTACTAGTGCAATTTGTTCAGTGGTGCGTAGGGCTTTCCCCCACTGTCTGGCTTTTAGTTATATGGATGATTTGGTATTGGGGGCCAAATCTGTGCAGCATCTTGAGTCCCTTTATACCGCTGTTACCAATTTTTTGTTATCTGTGGGCATCCATTTAAACACAGCTAAAACAAAATGGTGGGGTTATTCCTTACACTTTATGGGTTATATCATTGGGAGTTGGGGGACATTGCCTCAGGAACATATTGTGCAAAAAATCAAAGATTGCTTTCGCAAACTTCCTGTTAATCGACCCATTGATTGGAAAGTCTGTCAACGAATTGTGGGTCTTTTGGGCTTTGCAGCCCCTTTTACTCAATGTGGTTATCCTGCTCTCATGCCCTTATATGCCTGTATTACCGCTAAACAGGCTTTTGTTTTCTCGCCAACTTACAAGGCCTTTCTCTGTAAACAATACATGAACCTTTACCCCGTTGCTCGGCAACGGCCAGGCCTTTGCCAAGTGTTTGCTGACGCAACCCCCACTGGCTGGGGCTTGGCGATTGGCCATCAGCGCATGCGCGGAACCTTTGTGGCTCCTCTGCCGATCCATACTGCGGAACTCCTAGCAGCTTGTTTCGCTCGCAGCCGGTCTGGAGCGGACATTATCGGCACTGACAACTCCGTTGTCCTGTCTCGGAAGTACACCTCCTTCCCATGGCTGCTAGGCTGTGCTGCCAACTGGATCCTGCGCGGGACGTCCTTTGTTTACGTCCCGTCGGCGCTGAATCCTGCGGACGACCCCTCTCGTGGTCGCCTGGGGCTCTGCCGCCCCCTTCTCCGCCTTCCGTTCCGGCCGACGACGGGTCGCACCTCTCTTTACGCGGACTCCCCGCCTGTGCCTTCTCATCTGCCGGCCCGTGTGCACTTCGCTTCACCTCTGCACGTCGCATGGAGACCACCGTGAACGCCCCTCAAAGCTTGCCAACAACCTTACATAAGAGGACTCTTGGACTTTCACCCCGGTCAACGACCTGGATTGAGGAATACATCAAAGACTGTGTGTTTAAGGACTGGGAGGAGTCGGGGGAGGAGTTGAGGTTAAAGGTCTTTGTATTAGGAGGCTGTAGGCATAAATTGGTCTGTTCACCAGCACCATGCAACTTTTTCACCTCTGCCTAATCATCTTTTGTTCATGTCCCACTGTTCAAGCCTCCAAGCTGTGCCTTGGGTGGCTTTGGGGCATG---------------------------------------------------------------------------GACATTGACCCTTATAAAGAATTTGGAGCTTCTGTGGAGTTACTCTCATTTTTGCCTTCTGACTTCTTCCCGTCTGTCCGGGACCTACTCGACACCGCTTCAGCCCTCTACCGAGATGCCTTAGAATCTCCCGAACATTGCACCCCCAACCATACTGCTCTCAGGCAAGCTATTCTGTGCTGGGGTGAGTTAATGACTTTGGCTTCCTGGGTGGGCAATAATTTAGAGGATCCTGCGGCTAGAGATCTAGTAGTTAATTATGTCAACACTAATATGGGCCTAAAAATTAGACAATTACTATGGTTTCATATTTCCTGCCTTACATTTGGAAGAGATACTGTTCTTGAGTATTTGGTGTCTTTTGGAGTGTGGATTCGCACTCCACCTGCTTATAGACCACCAAATGCCCCTATCCTATCAACACTTCCGGAGACTACTGTTGTTAGACAA------CGAGGCAGGGCCCCTAGAAGAAGAACTCCCTCGCCTCGCAGACGAAGATCTCAATCACCGCGTCGCCGAAGATCTCAATCTCCAGCTTCCCAATGTTAGTATCCCTTGGACTCATAAGGTGGGAAACTTTACCGGTCTTTACTCCTCTACTGTACCTGTTTTCAATCCTGATTGGTTAACTCCTTCTTTTCCTGACATTCACCTACATCAAGATTTGATACAAAAATGTGAACAATTTGTAGGCCCACTCACTAAAAATGAAGTGAGACGATTGAAATTAATTATGCCAGCAAGATTTTATCCCAAAGTTACTAAATACTTCCCTTTGGATAAAGGTATTAAACCATATTATCCAGAGCATGTGGTTAATCATTACTTCAAAACTAGACACTATTTACATACTTTGTGGAAGGCAGGAATTCTATATAAGAGAGAATCCACACATAGCGCCTCATTTTGTGGGTCACCATATTCCTGGGAACAAGAGCTACAGCATGGGNNNNNNNNNNNNNNNNNNNNNNNNNNNNNNNNNNNNNNNNNN------------NNNNNNNNNCAATCCTCTGGGATTCTTTCCAGACCACCAGTTGGATCCACTATTCAGAGCAAATTCCAGCAGTCCCGATTGGGACTTCAACACAAACAAGGACAATTGGCCAATGGCAAACAAGGTAGGAGTGGGAGGCTTTGGTCCAGGGTTCACACCCCCACACGGTGGCCTTCTGGGGTGGAGCCCTCAGGCACAGGGCATTCTGACAACNN------------------------------------CGCCACCCGATCCACCTCCCGCTTCCACCAATCGGAGGTCAGGAAGGAAACCAACCCCAGTCTCTCCACCTCTAAGGGACACACATCCACAGGCCATGCAGTGG
>AB486012|Japan|J|0
AACTCCACGGCATTCCACCAAGCTCTACAAGATCCCAGAGTGAAGGGCCTGTATCATCCTGCTGGTGGCTCCAGTTCAGGGACAGTGAGCCCTGTTCCGACCACTGTCTCTCCCACCTCGTCAAGCTTCACCAAGACTGGGGACCTTGTTCCGAATATGGAGAACATCACATCAGGATTCCTAGGACCCCTGCTCGTGTTACAGGCGGGGTTTTTCTTGTTGACAAAAATCCTCACAATTCCTCAGAGTCTAGACTCGTGGTGGACTTCTCTCAATTTTCTAGGGGGAGCACTCGTGTGTCCTGGCCAAAATTCGCAGTCCCTAACCTCCAATCACTCACCAACCTCTTGTCCTCCAACCTGTCCTGGCTATCGCTGGATGTGTCTGCGGCGTTTTATCATCTTCCTCTTCATCCTGCTGCTATGCCTCATCTTCTTGTTGGTTCTTCTGGATTATCAAGGTATGTTGCCCGTTTGTCCTCTGCTTCCAGGATCAACCACCACCAGCACGGGACCATGCAGAACCTGCACGATCACTGCTCAAGGAACCTCTATGTTTCCCTCTTGTTGCTGTACAAAACCTTCGGACGGAAATTGCACCTGTATTCCCATCCCATCATCATGGGCTTTCGCAAAATTCCTATGGGAGTGGGCCTCAGTCCGTTTCTCCTGGCTCAGTTTACTAGCGCCATTTGTTCAGTGGTTCGCAGGGCTTTCCCCCACTGTTTGGCTTTCAGTTATATGGATGATCTGGTATTGGGGGCCAAGTCTGTACAACATCTTGAATCCCTTTATACCGCTGTTACCAATTTTCTTTTGTCTTTGGGTATACATTTAAACCCTCACAAAACAAAAAGATGGGGGTACTCCCTCCACTTCATGGGATATGTAATTGGCAGTTGGGGAACTTTGCCACAGGACCATATTATCCAGAAAATCACTCAATGTTTTAGGAAACTACCTGTCAATAGGCCTATTGATTGGAAAGTGTGTCAACGAATTGTAGGTCTTTTAGGTTTCGCTGCCCCTTTTACACAATGTGGATATCCAGCCTTAATGCCCTTATATGCATGTATTCAAGCTAAACAGGCTTTTACTTTCTCGCCAACATACAAGGCCTTTCTACGTACACAGTACATGAACCTTTACCCCGTTGCTCGGCAACGACCGGGCTTGTGCCAAGTGTTTGCTGACGCAACCCCCACTGGTTGGGGCTTGGCCATCGGTCACCAGCGCATGCGTGGAACCTTTGTGGCTCCTCTGCCGATCCATACTGCGGAACTCCTAGCAGCTTGTTTTGCTCGCAGCAGGTCTGGGGCAAACCTACTCGGGACAGATAATTCTGTGGTTTTATCACGGAAGTATACGTCCTTCCCATGGCTGCTAGGCTGTGCTGCCAACTGGATCCTGCGCGGGACGTCCTTTGTCTACGTCCCGTCGGCGCTGAATCCCGCGGACGACCCGTCTCGGGGCAAGTTGGGCCTCTACCGTCCTCTTCTCCGTCTGCCGTTCCGACCGACCACGGGGCGCACCTCTCTTTACGCGGTCTCCCCGTCTGTACCTTCTCATCTGCCGGCCCGTGTGCACTTCGCTTCACCTCTGCACGTTGCATGGAGACCACCGTGAACGCCCCCTGGAATTTGCCAAGAGTGTTACATAAGCGGACTCTTGGACTTTCGGACATGTCAACGTCCGCAATTGAGACATACTTCAAGGACTGTGTATTTAAAGACTGGGAGGAGTCAGGGGAGGAGATTAGGTTAATGATCTTTGTATTAGGAGGCTGTAGGCATAAATTGGTCTGTTCACCAGCACCATGCAACTTTTTCACCTCTGCCTAATCATCTCTTGTTCATGTCCTACTGTTCAAGCCTCCAAGCTGTGCCTTGGGTGGCTTTAGGGCATG---------------------------------------------------------------------------GACATTGACCCTTATAAAGAATTTGGAGCTTCTGTGGAGTTACTCTCTTTTTTGCCTTCTGATTTCTTTCCGTCAATCAGAGACCTCCTCGACACCGCCTCAGCTCTATACCGAGAAGCCTTAGAGTCTCCAGAACATTGCTCACCTCACCATACAGCACTTAGGCAAGCTGTGCTATGTTGGGGTGAGTTGATGAATCTGGCTACCTGGGTGGGAAGTAATTTGGAAGACCCAGCATCCAGGGAACTTGTAGTCAGCTATGTTAACATTAATATGGGCCTAAAAATTAGACAATTATTGTGGTTTCACATCTCCTGTCTTACTTTTGGAAGAGAAACTGTTCTTGAATATTTGGTGTCTTTTGGAGTGTGGATTCGCACTCCTCCTGCTTACAGACCACCAAATGCCCCTATCTTGTCAACACTTCCGGAAACTACTGTTGTTAGACGA------AGAGGCAGGTCCCCTAGAAGAAGAACTCCCTCGCCTCGCAGACGAAGGTCTCAATCGCCGCGTCGCAGAAGATCTCAATCTCCATCTTCCCAATGTTAGTATTCCTTGGACGCATAAGGTGGGAGATTTTACTGGGCTTTATTCTTCTACTGTACCTGTTTTTAATCCTAAATGGCAAACACCCTCTTTTCCAGATATTCATTTACATCAGGATATTATTGATAAGTGTCAACAATTTGTAGGCCCTCTAACAGTCAATGAAAAACGAAGGTTAAAACTAATTATGCCTGCTAGGTTCTTTCCGAATGCTACCAAATATTTTCCCCCAGATAAAGGTATAAAACCTTACTATCCAGAGAATGTGGTTAATCATTATTTCCAAGCCAGACATTATTTGCATACTCTATGGAAGGCGGGCATCTTATATAAGAGAGAAACCACACATAGCGCCTCATTCTGTGGGTCACCCTATTCTTGGGAACAAGAGCTACATCATGGGNN---------------------------------NNNNNNN------------NNNNNNNNNCAATCCGCTGGGATTCTTCCCAGAGCATCAGTTGGACCCCGCATTCCGAGCCAACACAAGCAATCCAGATTGGGACTTCAACCCCAACAAAGACAACTGGCCGGATTCCACAAAGGTGGGTGCGGGAGCTTTCGGGCCAGGGTTCACCCCACCACATGGAGGCATTCTGGGGTGGAGCCCTCAGGCTCAGGGACTAACAACATTNN------------------------------------TGCCAGCAGCTCCTCCTCTTGCCTCCACCAATCGGCAAGCAAGAAGGCAACCTACACCCATATCGCCACCACTGAGAGACACTCATCCTCAGGCCATGCAGTGG
>AY330911|Cameroon|cpz|0
AACACCACGACATTTCACCAAGCTCTGCAAGATCCCAGAGTGAGGGGACTGTATTTCCCTGCTGGTGGCTCCAGTTCAGGGACAGTGAACCCTGTTCCGACTACTGTCTCTCACACCTCGTCAATCTTCTCGAGGACTGGGGACCCTGCACCGAACATGGAAAACATCACATCAGGATTCCTAGGACCCCTGCTCGTGTTACAGGCGGGGTTTTTCTTGTTGACAAAAATCCTCACAATACCGCAGAGTCTAGACTCGTGGTGGACTTCTCTCAATTTTCTAGGGGGAGCACCCGTGTGCCTTGGCCAAAATTCGCAGTCCCCAACCTCCAATCACTCACCAACCTCCTGTCCTCCAATTTGTCCTGGCTATCGCTGGATGTGTCTGCGGCGTTTTATCATCTTCCTCTTCATCCTGCTGCTATGCCTCATCTTCTTGTTGGTTCTTCTGGACTATCAAGGTATGTTGCCCGTTTGTCCTCTAATTCCAGGATCTTCGACCACCAGCACGGGACCATGCAAAACCTGCACGACTCCTGCTCAAGGAACCTCTTTACTTCCCTCCTGTTGCTGTACAAAACCTTCGGACGGAAACTGCACCTGTATTCCCATCCCATCATCTTGGGCTTTCGTAAAATTCCTATGGGAGTGGGCCTCAGTCCGTTTCTCCTGGCTCAGTTTACTAGCGCCATTTGTTCAGTGGTTCGCAGGGCTTTCCCCCACTGTTTGGCTTTTAGTTATATGGATGATGTGGTATTGGGGGCCAAGTCTGTACAACATCTTGAGTCCCTTTATACCGCTGTTACCAATTTTCTTTTGTCTTTGGGTATACATTTAAATCCTACTAAAACAAAAAGATGGGGTTATTCCCTACATTTTATGGGTTATGTAATTGGAAGTTGGGGATCATTGCCACAAGAACACATTGTACAACGAATCAAACAATGTTTCCGAAAACTCCCTGTTAACAGGCCCATTGATTGGAAAGTATGTCAAAGAATTGTGGGTCTTTTAGGCTTTGCTGCCCCTTTTACACAATGTGGTTACCCTGCTTTAATGCCTTTGTATGCATGTATACAAGCTAAGCAGGCTTTCATTTTCTCGCCAACTTACAAGGCCTTTCTAAGTAAACAATATTCAACCCTTTACCCCGTTGCCCGGCAACGGGCCGGTCTGTGCCAAGTGTTTGCTGATGCAACCCCCACTGGCTGGGGCTTGGTCATGGGCCATCAGCGCATGCGTGGAACCTTTGTGGCTCCTATGCCGATCCATACTGCGGAACTTCTAGCAGCTTGTTTTGCTCGCAGCCGGTCTGGAGCAAACATTATCGGGACTGACAATTCTGTCGTCTTGTCGCGGAAATATACCTCGTTTCCATGGCTGCTAGGGTGTGCTGCCAACTGGATACTACGCGGGACGTCCTTTGTTTACGTCCCGTCGGCGCTGAATCCTGCGGACGACCCGTCTCGGGGCCGCTTGGGACTCTACCGCCCTCTCTGCCGTCTGCCGTTCCAGCCGACCACGGGGCGCACCTCTCTTTACGCGGTCTCCCCGTCTGTGCCTTCTCATCTGCCGGTCCGTGTGCACTTCGCTTCACCTCTGCACGTTGCATGGAGACCACCGTGAACGCCCCCGGGAACCTGCCAACGGTACTACATAAGAGGACTCTTGGACTTTCAGCAATGTCAACGACCAACATTGAGACATACTTCAAAGACTGTGTGTTTAAGGACTGGGAGGAGTTAGGGGAGGAGATTAGGTTAAAGGTCTTTGTATTAGGAGGCTGTAGGCATAAATTGGTCTGTTCACCAGCACCATGCAACTTTTTCACCTCTGCCTAGTCATCTCATGTTCATGTCCTACTGTTCAAGCCTCCAAGCTGTGCCTTGGGTGGCTTTTGGGCATG---------------------------------------------------------------------------GACATTGACCCTTATAAAGAATTTGGAGCTACTGTGGAGTTACTCTCTTTTTTGCCTTCTGACTTCTTTCCGTCGGGCCGTGGTCTCCTTGACACCGCCTCAGCTCTTTACCGGGAAGCCTTAGAATCTCCAGAGCATTGTTCACCTAACCATACAGCACTCAGACAAGCTATACTGTGCTGGGGTGAGTTAATGACTCTGGCATCCTGGGTGGGCAGTAATTTGGAAGATCCAGCATCCAGGGAACAAGTGGTTAATTATGTTAATACTAATATGGGATTAAAAATCAGACAATTATTGTGGTTTCACATTTCCTGTCTTACTTTTGGACGTGAGACTGTCCTTGAGTATTTGGTGTCTTTTGGAGTGTGGATTCGCACTCCTCCAGCATATAGACCACCAAATGCCCCTTTCTTATCAACACTTCCGGAAACTGCTGTTGTTAGACGA------CGAGGCATTTCCCCTAGAAGAAGAACTCCCTCGCCTCGCAGACGAAGGTCTCAATCGCCGTTTCGCAGAAGATCTCACTCTCCAGCTTCCCAATGTTAGTATTCCTTGGACTCACAAGGTGGGAAATTTTACTGGGCTTTATTCTTCTACTTTACCTATCTTTAATCCCAACTGGCAAACTCCTTCTTTCCCTGATATTCATTTGCACCAGGATATTATTAACAAATGTGAGCAATTTGTGGGCCCTCTTACGGTTAATGAAAGACGAAGATTAAAATTAGTTATGCCTGCTAGATTTTTTCCTACATCTACTAAGTATTTGCCCCTAGAAAAAGGTATCAAACCTTATTACCCAAATGATGTAGTTAATCATTACTTCCAAACCAGACACTATTTACATACACTATGGGAGGCAGGCATCTTATATAAGAGAGAAACCACACGTAGCGCCTCATTTTGTGGGTCACCATATTCTTGGGAACAAGAGCTACAGCATGGGNN---------------------------------NNNNNNN------------NNNNNNNNNCAATCCACTAGGATTTTTTCCCGAGCACCAGTTGGACCCTGCATTCAAAGCAAACACCAACAATCCAGATTGGGACTTCAACCCCAACAAGGACAACTGGCCAAAAGCCAACGAGGTAGGAGCTGGAGCGTTCGGTCCCGGCCTCACTCCTCCACACGGAGGTCTTTTGGGGTGGAGCTCTCAGGCTCAGGGCAAACTAACAACNN------------------------------------TGCCAGCAAATCCGCCTCCTGCCTCCACCAATCGGCAGTCAGGAAGGCAACCTACTCCCCCTTCTCCACCTCTGAGAGACACTCATCCTCAGGCCATGCATTGG
>AJ131571|South_East_Asia|gbn|0
AATTCCACAGTATTCCACCAAGCTCTGCAAGATCCCAGAGTAAGGGGCCTGTATTTTCCTGCTGGTGGCTCCAGTTCAGGGACAGTGAACCCTGTTCCGACTACTGCCTCTCACATCTCGTCAATCTTCTTGAGGACTGGGGACCCTGCACAGAACATGGAGAACATCACATCAGGATTCCTAGGACCCCTGCTCGTGTTACAGGCGGGGTTTTTCTTGTTGACAAAAATCCTCACAATACCACAGAATCTAGACTCGTGGTGGACTTCTCTCAATTTTCTAGGGGGAGCACCCGCGTGTCCTGGCCAAAATTCGCAGTCCCCAACCTCCAATCACTCACCAACCTCTTGTCCTCCAATTTGTCCTGGCTATCGCTGGATGTGTCTGCGGCGTTTTATCATCTTCCTCTTCATCCTGCTGCTATGCCTCATCTTCTTGTTGGTTCTTCTGGACTATCAAGGTATGTTGCCCGTGTGTCCTCTACTTCCAGGATCAACGACCACCAGCACGGGACCATGCAGAACCTGCACGATAACTGCTCAAGGAACCTCTTTGTATCCCTCATGTTGCTGTACAAAACCTTCGGACGGAAACTGCACCTGTATTCCCATCCCATCGTCCTGGGCTTTCGCAAAATTCCTATGGGAGTGGGCCTTAGTCCGTTTCTCTTGGCTCAGTTTACTAGCGCCATTTGTTCAGTGGTTCGCAGGGCTTTCCCCCACTGCTTGGCTTTTAGTTATATGGATGATCTGGTATTGGGGGCCAAATCTGTACAACATCTTGAGTCCATTTATACCGCTGTTACCAATTTTCTTTTGTCTTTGGGTGTACATTTGAACCCTGCCAAAACAAAAAGATGGGGATATTCCCTTCATTTCATGGGTTATGTCATTGGAAGTTGGGGAACCTTGCCACAGGAACATATTGTGCAGAAAATCAAACAATGTTTTAGAAAACTCCCTGTAAACCGACCCATTGATTGGAAAGTATGTCAACGAATTGTGGGTCTTCTAGGCTTCGCTGCCCCTTTCACACAATGTGGATATCCAGCTTTAATGCCTTTGTATGCATGTATACAAGCTAAGCAGGCTTTTACTTTTTCGCCAACTTACAAGGCCTTTCTACGTACACAATACCTGACCCTTTACCCCGTTGCTCGGCAACGGCCAGGTGTGTGCCAAGTGTTTGCTGACGCAACTCCCACTGGTTGGGGCTTGGYCATCGGCCACCAGCGCATGCGTGGAACCTTTGTGGCTCCTCTGCCGATCCATACTGCGGAACTCCTAGCAGCTTGTTTTGCTCGCASCCGGTCTGGATCAAACGTCATTGGGACTGACAACTCTGTTGTTCTGTCCCGCAAATATACATCCTTTCCATGGCTGCTCGGTTGTGCTGCCAACTGGATACTGCGCGGGACGTCCTTTGTTTACGTCCCGTCGGCGCTGAATCCCGCGGACGACCCTTCTCGGGGCCGCTTGGGGCTTTACCGCCCACTTCTCCGTCTGCCGTTCCTGCGGACCACGGGGCGCACCTCTCTTTACGCGGTCTCCCCGTCTGTGCCTTCTCATCTGCCGGCCCGTGTGCACTTCGCTTCACCTCTGCACGTTGCATGGAGACCACCGTGAACGCTCCCCAGAGCTTGCCAACGGTCTTGCGTAAACGGACTCTTGGACTTTCCGCAATGTCAACGACCGCGATTGAAACATACTTCAAAGACTGTGTATTCAAGGACTGGGAGGAGTTAGGGGAGGAGATTAGGTTAAAGGTCTTTGTATTAGGAGGCTGTAGGCATAAATTGGTYTGTGCACCAGCACCATGCAACTTTTTCACCTCTGCCTAATCATCTCATGTTCATGTCCTACTGTTCAAGCCTCCAAGCTGTGCCTTGGGTGGCTTTTGGGCATG---------------------------------------------------------------------------GACATTGACCCTTATAAAGAATTTGGAGCTACTGTGGAGTTACTCTCTTTCTTGCCTTCTGACTTCTTTCCGTCGGTCAGAGATCTCCTCGACACCGCATCCGCACTGTATCGGGAAGCCTTAGAGTCGCCAGAACATTGTTCACCCAACCATACAGCACTCAGGCAAGCCATTCTGTGCTGGGGTGAGTTAATGACTCTGGCTTCCTGGGTGGGCAATAATTTGGAAGATCCAGCATCTAGGGAACTAGTAGTTGATTATGTCGTTAATGACGTGGGTCTAAAAATCAGGCCACTGTTGTGGTTTCAMAYTTCCTGTCTAACTTTWGGAAGAGAAACTGTTCTTGAATAWTTGGTCTCTTTTGGAGTGTGGATTCGCACTCCTCCCGCCTACAGACCACCAAATGCCCCTATYTTGTCAACACTTCCGGAAACTACTGTTGTTAGACGA------AGAGGCAGGTCCCCTAGAAGAAGAACTCCCTCGCCTCGCAGACGAAGGTCTCAATCGCCGCGTCGCAGAGGATCTCAATCTCCAGCTTCCCAATGTTAGTATTCCGTGGACTCACAAGGTGGGAAATTTTACGGGGCTTTATTCTTCTACTGTACCTGTCTTTAATCCTAAGTGGCAAACTCCTTCCTTCCCTGACATCCATTTGCATCAGGACATTATTAACAGGTGTGAACAATTTGTGGGCCCTCTCACCGTAAATGAAAAACGAAGATTAAAACTAATTATGCCTGCTAGATTCTATCCTAATACTACCAAATATTTGCCCCTAGACAAAGGTATTAAACCTTATTATCCAGAGCATGTGGTTAATCATTATTTCCAAACCAGACACTATTTACATACTCTGTGGAGGGCTGGCATATTATATAAGAGAGAAACAACACGTAGCGCCTCATTTTGTGGGTCACCATATTCTTGGGAACAAGAGCTACAGCATGGGNN---------------------------------NNNNNNN------------NNNNNNNNNCAATCCCTTGGGATTCTTCCCCGAGCATCAGTTGGACCCCCTGTTCAGAGCCAACTCAAACAATCCAGACTGGGACTTCAATCCCAACAAAGACACCTGGCCAGCAGCCACCAAGGTAGGAGTGGGGGCATTCGGGCCAGGGTTCACCCCACCACACGGAGGTCTTTTGGGGTGGAGCCCTCAGGCTCAGGGCATAACAACAACNN------------------------------------TGCCAACAGATCCTCCTACTGCCTCCACCAATCGGCAGTCAGGACGGCAACCTACTCCCATCTCTCCACCGTTGAGARACACTCATCCTCAGGCCATGAAGTGG
>AY781180|Cambodia|gbn|0
AATTCCACAGTATTCCACCAAACTCTGCAAGATCCCAGAGTAAGGGGCCTGTACTTTCCTGCTGGTGGCTCCAGTTCAGGAACACTGAACCCTGTTCAGAATACTGCCTCTCACATCTCGTCAATCTTCTCGAAGACTGGGGACCCTGCACCGAACATGGAAAACATCACATCAGGATTCCTAGGACCCCTGCTCGTGTTACAGGCGGGGTTTTTCTTGTTGACAAAAATCCTCACAATWCCACAGAGTCTAGACTCGTGGTGGACTTCTCTCAATTTTCTAGGGGGAGCACCCGTGTGTCCTGGCCAAAATTCGCAGTCCCCAACCTCCAATCACTCACCAACCTCTTGTCCTCCGATTTGTCTTGGCTATCGCTGGATGTGTCTGCGGCGTTTTATCATATTCCTCTTCATCCTGCTGCTATGCCTCATCTTCTTGTTGGTTCTTCTGGACTATCAAGGTATGTTGCCCGTTTGTCCTCTACTTCCAGGAACATCGACTACCAGCACGGGACCCTGCAGAACCTGCACGATTCCTGCTCAAGGAACCTCTTTGTATCCCTCATGCTGCTGTACAAAACCTTCGGACGGAAATTGCACCTGTATTCCCATCCCATCATCCTGGGCTTTCGCAAAATTCCTATGGGAGTGGGCCTCAGTCCGTTTCTCTTGGCTCAGTTTACTAGTGCCATTTGTTCAGTGGTTCGCAGGGCTTTCCCCCACTGCTTGGCTTTCAGTTATATGGATGACGTGGTATTGGGGGCCAAGTCTGTACAACATCTTGAATCCCTTTATACCGCTGTTACCAATTTTCTTTTGTCTTTGGGTATACATTTAAATCCTAACAAAACAAAACGGTGGGGTTATTCCCTCCATTTCATGGGATACGTGATCGGAAGTTGGGGAACCTTACCACAGGAACATATCATAAAAAAGATCAAACACTGTTTTAGAAAACTTCCTGTAAACAGGCCTATTGATTGGAAAGTATGTCAAAGAATTGTGGGTCTTTTGGGCTTCGCTGCCCCTTTTACTCAATGTGGCTATCCTGCCTTAATGCCCTTGTATGCATGTATACAAGCTAAACGGGCTTTCACGTTTTCGCCAACTTACAAGGCCTTTCTCTGTAAACAATATCTAACCCTTTACCCCGTTGCACGGCAACGGCCGGGTCTGTGCCAAGTGTTTGCTGATGCAACACCCACTGGTTGGGGCTTGGCAATTGACCACCAGCGCATGCGTGGAACCTTTCCGGCTCCTCTACCGATCCATACTGCGGAACTCCTAGCCGCTTGCTTTGCTCGCAGCTGGTCTGGAGCATCGATCATTGGGACTGACAATTCCGTTGTTTTGTCCCGGAGGTATACTTCCTTTCCATGGCTGCTAGGTTGTGCTGCCAACTGGATCCTTCGCGGGACGTCCTTTGTTTACGTCCCGTCGGCGCTGAATCCCGCGGACGACCCTTCTCGGGGTCGCTTGGGGCTCTCTCGCCCTCTTCTCCGCCTGCCGTTCCGGCCGACAACGGGGCGCACCTCTCTTTACGCGGTCTCCCCGTCTGTGCCTTCTCACCTGCCGGTCCGTGTGCACTTCGCTTCACCTCTGCACGTTGCATGGCGACCGCCGTGAACGCCCCCCGGAGCTTGCCAAAGGCCTTGCACAAGAGGACTCTTGGACTTTCAGTATTGTCAACATCCGGAATCGAAACATACTTCAAAGACTGTGTATTTAAGGAGTGGGAGGAGTTGGGGGAGGAACCCAGGTTAAAGGTCTTTGTACTAGGAGGCTGTAGGCATAAATTGGTCTGTTCACCAGCACCATGCAACTTTTTCACCTCTGCCTAATCATCTCATGTTCATGTCCTACTGTTCAAGCCTCCAAGCTGTGCCTTGGGTGGCTTTTGGGCATG---------------------------------------------------------------------------GACATTGACCCTTATAAAGAATTTGGAGCTACTGTGGAGTTACTCTCGTTTTTGCCTTCTGACTTCTTTCCTTCGGTCAGAGATCTCCTCGACACCGCCTCAGCGCTATATCGGGAAGCCTTAGAGTCTCCAGAACATTGTTCACCTAACCATACAGCACTCAGACAAGCTGTGTTGTGCTGGGGTGAGTTAATGAGTCTGGCTTCCTGGGTGGGCAGTAATTTGGAAGACCCAGCATCTAGGGAATTAGTAGTCAATTATGTCAATACCAATATGGGTCTAAAAATCAGGCAACTACTGTGGTTTCATATTTCTTGCCTTACTTTCGGAAGAGAAACTGTTCTTGAGTATTTGGTGTCTTTTGGAGTGTGGATTCGCACTCCTCCTGCCTACAGACCACCAAATGCACCTATCTTATCCACACTTCCGGAAACTACTGTTGTTAGACGA------AGAGGCAGGTCCCCTAGAAGAAGAACTCCCTCGCCTCGCAGACGAAGGTCTCAATCGCCGCGTCGCAGAAGATCTCAATCTCCAGCTCCCCAATGTTAGTATTCCTTGGACTCATAAGGTGGGAAACTTTACTGGGCTTTATTCTTCTACTGAACCTGTCTTTAATCCTAACTGGCAAACTCCTTCTTTTCCTGACATTCATTTGCACCAGGATATTATTAACAGGTGTGAGCAATTTGTGGGCCCTCTCACAGTAAATGAAAAACGAAGGTTAAAATTAATTATGCCTGCTAGGTTTTATCCCACATCTACCAAATATTTGCCCCTGGATAGAGGGATTAAACCTTATTATCCAGAGCATGTGGTTAATCATTATTTCCAAACCAGACACTATTTGCATACTTTGTGGAAGGCGGGAATCTTATATAAGAGAGAAACAACACGTAGCGCCTCATTTTGTGGGTCACCATATTCTTGGGAACAAGAGCTACAGCATGGGNN---------------------------------NNNNNNN------------NNNNNNNNNCAATCCTCTGGGATTCTTCCCCGAGCATCAGTTGGATCCTCTATTCAGAGCCAATACACACAATCCAGACTGGGACTTCAACCCCAACAAAGACAATTGGCCAGAAGCCACCCAGGTAGGAGCGGGAGCATTCGGGCCAGGGTTCGCCCCACCACATGGAGGTCTTCTAGGGTGGAGCCCTCAGGCCCAGGGCGTAACAACAACNN------------------------------------TGCCAGCGGTTCCTCCTCCTGCCTCCGCCAATCGGCAGTCGGGGAGGAAGCCTACTCCAATCTCTCCACCTTTGAGAGACACTCATCCTCAGGCCATGAGGTGG
>U46935|Thailand|gbn|0
AACTCTACAGTATTCCACCAAACTCTGCAAGATCCCAGAGTACGGGGCCTATACTTTCCTGTTGGTGGCTCCAGTTCAGGAACAGTGAACCCTGTTCCGACTACTGCCTCTCACATCTCGTCAATCTTCTCGAGGACTGGGGACCCTGCACCGAACATGGAGAACATCACATCAGGATTCCTAGGACCCCTGCTCGTGTTACAGGCGGGGTTTTTCTTGTTGACAAAAATCCTCACAATACCACAGAGTCTAGACTCGTGGTGGACTTCTCTCAATTTTCTAGGGGGAGCACCCGTGTGTCCTGGCCAAAATTCGCAGTCCCCAACCTCCAATCACTCACCAACCTCTTGTCCTCCAATTTGTCCTGGCTATCGCTGGATGTGTCTGCGGCGTTTTATCATCTTCCTCTTCATCCTGCTGCTATGCCTCATCTTCTTGTTGGTTCTTCTGGACTATCAAGGTATGTTGCCCGTTTGTCCTCTACTTCCAGGATCATCGACCACCAGCACGGGACCATGCAGAACCTGCACGATCACTGCTCAAGGAACCTCTTTGTATCCCTCATGTTGTTGTACAAAACCTTCGGACGGAAATTGCACTTGTATTCCCATCCCATCGTCTTGGGCTTTCGCAAAATTCCTATGGGAGTGGGCCTCAGTCCGTTTCTCCTGGCTCAGTTTACTAGCTCCATTTGTTCAGTGGTTCGCAGGGCTTTCCCCCACTGCTTGGCTTTTAGTTATATGGATGATCTGGTATTGGGGGCCAAATCTGTACAACATCTTGAATCCATTTATACCGCTGTTACCAATTTTCTTTTGTCTTTGGGTATACATTTAAACCCTAACAAAACAAAAAGATGGGGCTATTCCCTTAATTTCATGGGCTACATTATTGGAAGTTGGGGATCCTTACCACAGGACCATATTGTACAGAAAATCAAACAATGTTTCCGAAAACTTCCCGTAAACAGGCCTATTGATTGGAAAGTGTGTCAAAGAATTGTGGGTCTTTTAGGCTTCGCTGCCCCTTTTACGCAATGTGGCTATCCTGCCTTAATGCCTTTGTACGCATGTATACAAGCTAAGCAGGCTTTTACTTTCTCGCCAACTTACAAGGCCTTTCTACGTACACAATACCTGACCCTTTACCCCGTTGCTCGGCAACGGCCAGGGCTGTGCCAAGTGTTTGCTGATGCAACACCCACTGGTTGGGGCTTGGCCATCGGCCACCAGCGCATGCGTGGAACCTTTGTGGCTCCTCTGCCGATCCATACTGCGGAACTCCTAGCCGCTTGTTTTGCTCGCAGCAGGTCTGGTGCAAACATCATTGGGACTGACAACTCTGTTGTGTTGTCCCCGAAATATACATCGTTTCCATGGCTGCTAGGATGTGCTGCCAACTGGATCCTTCGCAGGACGTCCTTTGTTTACGTCCCGTCGGCGCTGAATCCCGCGGACGACCCTTCTCGGGGCCGCTTGGGCCTCTATCGCCCCCTTCTCCGTCCCTGGTTCCGGCCGACCACGGGGCGCACCTCTCTTTACGCGGTCTCCCCGTCTGTGCCTTCTCATCTGCCGGTCCGTGTGCACTTCGCTTCACCTCTGCACGTTGCATGGCGACCACCGTGAACGCCCCCCGGAGCTTGCCAACGGTCTTGCATAAGAGGACTCTTGGACTTCCAGCAATGTCAACGACCGGAATTGAGACATACTTCAAAGACTGTGTGTTTAAGGACTGGGAGGAGTCAGGGGAGGAGACAAGGTTAAAGGTCTTTGTATTAGGAGGCTGTAGGCATAAATTGGTCTGTTCACCAGCACCATGCAACTTTTTCACCTCTGCCTAATCATCTCATGTTCATGTCCTACTGTTCAAGCCTCCAAGCTGTGCCTTGGGTGGCTTTTGGGCATG---------------------------------------------------------------------------GACATTGACCCTTATAAAGAATTTGGAGCTTCTGTGGAGTTACTCTCTTTTTTGCCTTCTGACTTCTTTCCGTCGGTCCGAGATCTCCTCGACACCGCCTCAGCTCTGTACCGGGAAGCCTTAGAATCTCCAGAACATTGTTCACCCAACCATACAGCACTCAGGCAAGCTGTTCTGTGCTGGGGTGAGTTAATGACTGGCTGCTCCTGGGTGGGCAATAATTTAGAAGACCCAGCATCTAGGGAATTAGTAGTTAACTATGTCAATACTAACATGGGTCTAAAAATCAGGCAACTGTTGTGGTTTCACATTTCCTGTCTTACCTTTGGAAGAGAAACTGTTCTTGAGTATTTGGTGTCTTTTGGAGTGTGGATTCGCACTCCTCCCGCTTACAGACCACCCAATGCCCCTATCTTGTCCACACTTCCGGAAACTACTGTTGTTAGACGA------AGAGGCAGGTCCCCTAGAAGAAGAACTCCCTCGCCTCGCAGACGAAGGTCTCAATCGCCGCGTCGCCGAAGATCTCAATCTCCAGCTTCCCAATGTTAGTATTCCTTGGACTCACAAGGTGGGAAACTTTACTGGGCTTTATTCTTCCACTGTACCTGTCTTTAATCCTAAGTGGCAAACTCCTTCCTTTCCTGACATCCATTTGCACCAGGATATTATAAACAAGTGTGAACAATTTGTGGGCCCTCTCACGGTAAATGAAAAACGAAGATTGAAATTAATTATTGCTGCTAGATTCTATCCTAACGCACCTAAATATTTACCCCTAGATAAAGGTATTAAACCTTATTATCCAGAGCATGTGGTTAATCATTATTTCCAAACCAGACACTATTTACATATTCTGTGGAAGGCGGGTATATTATATAAGAGAGAAACAACACGTAGCGCCTCATTTTGTGGGTCACCTTATTCTTGGGAACAAGAGCTACAGCATGGGNN---------------------------------NNNNNNN------------NNNNNNNNNCAATCCCTTGGGATTCTTCCCCGAGCATCAGTTGGATCCCCTGTTCAAAGCCAACTCAAACAATCCAGATTGGGACTTCAATCCCAACAAAGACAATTGGCCAGAAGCCACCAAGGTAGGAGTGGGAGCATTCGGGCCAGGGTTCACTCCACCACACGGAGGTCTTTTAGGGTGGAGCTCTCAGGCTCAGGGAGCAATCACAACNN------------------------------------TGCCAGCACTTCCTCCTCCTGCCGCCACCAATCGGCAGTCCGGGAGACAGCCTACTCCCATCTCTCCACCGTTGAGAGACACTCATCCTCAGGCCATGAAGTGG
>AJ131567|Cameroon|cpz|0
AACTCCACGACATTTCACCAAGCTCTGCAAGATCCCAGAGTAAGGGGTCTGTATTTTCCTGCTGGTGGCTCCAGTTCAGGAACAGCATACCCTGTTCCGGACACTGCCTCTCACATCTCGTCAATCTTCTCGAGGACTGGGGACCCTGCACCGAACATGGAAAGCATCACATCAGGATTCCTAGGACCCCTGCTCGTGTTACAGGCGGGGTTTTTCTTGTTGACAAAAATCCTCACAATACCGCAGAGTCTAGACTCGTGGTGGACTTCTCTCAATTTTCTAGGGGGAGCACCCGTGTGCCTTGGCCAAAATTCGCAGTCCCCAACCTCCAATCACTCACCAACCTCCTGTCCTCCAATTTGTCCTGGCTATCGCTGGATGTGTCTGCGGCGTTTTATCATCTTCCTCTTCATCCTGCTGCTATGCCTCATCTTCTTGTTGGTTCTTCTGGACTATCAAGGTATGTTGCCCGTTTGTCCTCTAATTCCAGGATCCACGACCACCAGCACGGGACCATGCAAAACCTGCACAACTACTGCACAAGGAACCTCTTTGTATCCCTCATGTTGCTGTACAAAACCTTCGGACGGAAATTGCACCTGTATTCCCATCCCATCGTCTTGGGCTTTCGCAAAATTCCTATGGGAGTGGGCCTCAGTCCGTTTCTCCTGGCTCAGTTTACTAGCGCCATTTGTTCAGTGGTTCGCAGGGCTTTCCCCCACTGTTTGGCTTTCAGTTATATGGATGATGTGGTATTGGGGGCCAAATCTGTACAACATCTTGAGTCCCTTTATACCGCTGTTACCAATTTTCTTTTGTCTTTGGGTATACATTTAAATCCTACCAAAACAAAAAGATGGGGATATTCCCTCAATTTCATGGGATATGTGATTGGTAGTTGGGGGACATTGCCACAAGAGCATATTGTACAAAAAATCAAACACTGTTTCAGAAAAATTCCTGTTAACAGACCTATTGATTGGAAGGTATGTCAAAGAATTGTGGGTCTTTTAGGATTTGCTGCCCCTTTTACACAATGTGGTTATCCTGCCTTGATGCCTTTGTATGCATGTATACAAGCTAAGCAGGCTTTCACTTTCTCGCCAATTTACAAGGCCTTTCTAAGTAAACAATATGCAACCCTTTACCCCGTTGCTCGGCAACGGGCCGGTCTGTGCCAAGTGTTTGCTGACGCAACCCCCACTGGYTGGGGCTTGGTCATAGGCCAGCAGCGCATGCGTGGAACCTTTGTGGCTCCTCTGCCGATCCATACTGCGGAACTCCTAGCAGCTTGTTTTGCTCGCAGCAGGTCTGGGGCAAACATTATCGGGACTGACAATTCTGTCGTCCTTTCACGGAAATATACATCCTTTCCATGGCTGCTAGGCTGTGCTGCCAACTGGATCCTGCGCGGGACGTCCTTTGTTTACGTCCCGTCGGCGCTGAACCCTGCCGACGACCCGTCTCGGGGTCGCTTAGGACTCTCCCGTCCTCTCTGCCGTCTGCCGTTCCAGCCGACCACGGGGCGCACCTCTCTTTACGCGGTCTCCCCGTCTGTGCCTTCTCATCTGCCGGACCGTGTGCACTTCGCTTCACCTCTGCACGTTGCATGGAGACCACCGTGAACGCCCCTCGGAACCTGCCAACAGTCTTACATAAGAGGACTCTTGGACTTTCAGCAATGTCAACGACCAAGATTGAGACATACTTCAAAGACTGTGTATTTAAGGACTGGGAGGAGTTAGGGGAGGAGATAAGGTTCAAGGTCTTTGTACTAGGAGGCTGTAGGCATAAATTGGTTTGCGCACCAGCACCATGCAACTTTTTCACCTCTGCCTAATCATCTCATGTTCATGTCCTACTGTTCAAGCCTCCAAGTTGTGCCTTGGGTGGCTTTTGGGCATG---------------------------------------------------------------------------GACATTGACCCATATAAAGAATTTGGAGCTACTGTGGAGTTACTCTCTTTTTTGCCTTCTGACTTCTTTCCGTCGGTTCGTGATCTTCTTGACACAGCCTCAGCTCTTTATCGGGAAGCCTTAGAGTCTCCAGAGCATTGTTCACCTAACCATACAGCACTCAGACAAGCTATTCTGTGCTGGGGTGAGTTAATGACTCTAGCCTCTTGGGTGGGCAATAATTTGGAAGATCCAGCATCCAGGGAACAAGTGGTTAATTATGTCAATACTAATATGGGATTAAAAATCAGACAATTATTGTGGTTTCATATTTCCTGTCTTACTTTTGGACGTGAAACTGTCCTGGAGTATTTGGTGTCTTTTGGAGTGTGGATTCGCACTCCTCCTGCATATAGACCACCAAATGCCCCTATCTTATCAACACTTCCGGAAACTGCTGTTGTTAGACGA------CGAGGCAGGTCCCCTAGAAGAAGAACTCCCTCGCCTCGCAGACGAAGGTCTCAATCACCGCGTCGCAGAAGATCTCAATCTCCAGCTTCCCAATGTTAGTATTCCTTGGACTCATAAGGTGGGAAATTTTACTGGGCTTTACTCTTCTACTCTGCCTATCTTTAATCCCAATTGGCAAACTCCTTCTTTCCCTGATATTCATTTACACCAGGACATCATTAACAAGTGTGAGCAATTTGTGGGCCCTCTTACGGTTAACGAAAGACGAAGATTAAAGTTAGTTATGCCTGCTAGATTTTATCCTACCTCTACCAAGTATTTGCCCTTAGAGAAAGGTATAAAACCTTATTACCCACAGGATGTAGTTAATCATTACTTCCAAACCAGACACTATTTACATACTCTATGGGAGGCAGGCATTTTATATAAGAGAGAAACCACACGTAGCGCCTCATTTTGTGGGTCACCATATTCTTGGGAACAAGAGCTACAGCATGGGNN---------------------------------NNNNNNN------------NNNNNNNNNCAATCCACTAGGATTTTTTCCCGAGCACCAGTTGGACCCTGCATTCAAAGCAAACACCAACAATCCAGATTGGGACTTCAACCCCAACAAGGACAACTGGCCAAAGGCCAACGAGGTAGGAGTGGGAGCGTTCGGTCCCGGGCTCACTCCGCCACACGGAGGTCTGTTGGGGTGGAGCCCTCAGGCTCAGGGCATAATAACAACNN------------------------------------TGCCAGCGAATCCGCCTCCTGCCTCCACCAATCGGCAGTCAGGCAGGAAGCCTACTCCCATTTCTCCACCTCTGAGAGACACTCATCCTCAGGCCATGCATTGG
>AF193863|Indonesia|oru|0
AACTCCACGGTTTTCCACCAAGCTCTGCAGGATCCCAGAGTAAGGGGTCTGTATTTCCCTGCTGGTGGCTCCAGTTCAGGGACAGTGAGCCCTGTTCCGACAACTGCCTCTCCCATATCGTCAACCTTCTTGAAGACTGGGGACCCTGCACTGAACATGGAGAGCATCTCATCAGGATTCCTAGGACCCCTGCTCGTGTTACAGGCGGGGTTTTTCTTGTTGACAAAAATCCTCACAATTCCTCAGAGTCTAGACTCGTGGTGGACTTCTCTCAATTTTCTAGGGGGAGCACCCGTGTGTCCTGGCCAAAATTCGCAGTCCCTAACCTCCAATCACTCACCAACCTCTTGTCCTCCAATTTGTCCTGGTTATCGCTGGATGTGTCTGCGGCGTTTTATCATCTTCCTCTTCATCCTGCTGCTATGCCTCATCTTCTTGTTGGTTCTTCTGGATTACCGAGGTATGTTGCCCGTTTGTCCTCTACTTCCAGGAACCACCACCACCAGCGTGGGACCATGCAGAACCTGCACGATTTCTGCTCCAGGAACCTCTTTGTTTCCCTCATGTTGCTGTACAAAACCTTCGGACGGAAATTGCACCTGTATTCCCATCCCACCATCATGGGCTTTCGCAAAATTCCTATGGGGGTGGGCCTCAGTCCGTTTCTCCTGGCTCAATTTACTAGTGCCCTTTGTTCAGTGGTTCGCAGGGCTTTCCCCCACTGTTTGGCTTTCAGTTATATGGATGATATGGTATTGGGGGCCAAGTCTGTACAACATCTTGAGTCCCTTTATACCGCTGTTACCAATTTTCTTTTGTCTTTGGGCATACATTTAAACCCTGGCAAAACCAAACGATGGGGCTATTCCCTACATTTCATGGGCTATGTGATTGGAAGTTGGGGAACCCTACCACAAGACCATATTGTACAAAAAATCAAACAATGTTTTCGGAAACTTCCTGTCAACAGGCCTATTGATTGGAAAGTATGTCAACGAATTGTAGGACTATTGGGCTTTGCCGCTCCTTTTACTCAATGTGGCTATCCTGCTTTAATGCCTTTGTATAACTGTATACACAATCGTCAGGCTTTTACTTTCTCGCCAACTTACAAGGCCTTTCTGCGTACACAATATCTGACCCTTTACCCCGTTGCTCGGCAACGACCGGGACTGTGCCAAGTGTTTGCTGACGCAACCCCCACTGGCTGGGGCTTGGCGCTAGGTCCCCAGCGCATGCGTGGAACCTTTGTGGCTCCTCTGCCGATCCATACTGCGGAACTCCTAGCCGCTTGTTTTGCTCGCAGCAGGTCTGGAGCAAACATTATCGGTACTGACAACTCTGTTGTGTTGTCGCGGAAATATACATCTTTTCCATGGCTGCTAGGTTGTGCTGCCAACTGGATACTGCGCGGGACGTCCTTTGTCTACGTCCCGTCGGCGCTGAATCCCGCGGACGACCCTTCTCGGGGTCGGTTGGGGCTCTACCGCCCTCTTCTCCGCCTGCCGTTCCGGCCGACCACGGGGCGCACCTCTCTTTACGCGGTCTCCCCGTCTGTGCCTTCTCATCTGCCGGTCCGTGTGCACTTCGCTTCACCTCTGCACGTTGCATGGAGACCACCGTGAACGCCCCCCGGAACTTGCCAAAGGTCTTGCATAAGAGGACTCTTGGACTGTCAACAATGTCAACGACCGGAATTGAGACATACTTCAAAGACTGTGTGTTTAAAGACTGGGAGGAGTTAGGGGAGGAGATCAGGTTAAAGGTCTTTGTATTAGGAGGCTGTAGGCATAAATTGGTCTGTTCACCAGCACCATGCAACTTTTTCACCTCTGCCTAATCATCTCATGTTCATGTCCTACTGTTCAAGCCTCCAAGCTGTGCCTTGGGTGGCTTTTGGGCATG---------------------------------------------------------------------------GACATTGACCCTTATAAAGAATTTGGAGCTACTGTGGAGTTACTCTCTTTTTTGCCTTCGGATTTCTTTCCGTCTGTCAGAGATCTACTCGACACCGCATCAGCCCTGTATCGGGAAGCCTTAGAGTCTCCAGAACATTGTTCACCTAACCACACAGCACTCAGGCAAGCAGTTCTGTGCTGGGGTGAGTTAATGACTCTGGCTTCCTGGGTGGGTAATAATTTGGAAGACCCAGCATCTAGGGAACTGGTAGTTAATTATGTCAACAATAATATGGGGCTAAAAATCAGACAACTACTGTGGTTTCACATTTCCTGTCTTACTTTTGGAAGAGAAACAGTTTTAGAATATTTGGTGTCTTTTGGAGTGTGGATTCGCACTCCTCCTGCGTACAGACCACCAAATGCCCCTATCTTGTCAACACTTCCGGAAACTACTGTTGTTAGACGA------AGAGGCAGGTCCCCTAGAAGAAGAACTCCCTCGCCTCGCAGACGAAGGTCTCAATCACCGCGTCGCAGAAGATCTCAATCTCCAGCTTCCCAATGTTAGTATTCCTTGGACTCACAAGGTGGGAAACTTTACGGGGCTTTATTCTTCTACCGCACCTGTCTTTAATCCTAACTGGCAAACTCCTTCTTTTCCTGACATTCATTTACACCAGGATATCATTAACAAGTGTGAACAATTAGTTGGTCCACTTACGGTAAATGAAAAAAGGAGATTAAAGTTAATTATGCCTGCTAGATTCTATCCTAACTCTACCAAATATTTCCCCCCCGATAAAGGTATTAAACCCTATTATCCTGAGCATGGGGTTAATCATTATTTCCAAGCCAGACACTATTTACATACTTTGTGGAAGGCGGGTGTCTTATATAAGAGAGAAACAACACGTAGCGCTTCATTTTGTGGGTCACCATATTCTTGGGAACAAGAGCTACAGCATGGGNN---------------------------------NNNNNNN------------NNNNNNNNNCAACCCTTTGGGATTCTTCCCCGAGCATCAATTGGACCCGCTGTTCCGAGCCAACACAAACAATCCAGATTGGGACTTCAATCCCAACAAGGACACTTGGCCAGAAGCCACCAAGGTAGGAGTGGGAGCATTTGGGCCAGGGTTCACTCCACCTCACGGAGGTCTTTTGGGGTGGAGCCCGCAGGCTCAGGGCGTAACCACAATNN------------------------------------TGCCAGCAGTTCCTCCTCCTGCCTCCACCAATCGGCAGTCAGGAAGGCGGCCTACTCCCATCTCTCCACCTTTGAGAGACACTCATCCTCAGGCCATGCAGTGG
>EU155824|Thailand|oru|0
AACTCCACAGTGTTCCACCAAACTCTGCAGGATCCCAGAGTAAGGGGTCTGTATTTCCCTGCTGGTGGCTCCAGTTCAGGAACAGTGAACCCTGTTCCGACTTCTGCCTCCACCATATCGTCAACCTTCTTCAAGACTGGGGACCCTGCACCGAACATGGAGAGCATCTCATCAGGATTCCTAGGACCCCTGCTCGTGTTACAGGCGGGGTTTTTCTTGTTGACAAAAATCCTCACAATTCCTCAGAGTCTAGACTCGTGGTGGACTTCTCTCAATTTTCTAGGGGGAGCTCCAGTGTGTCCTGGCCAAAATTCGCAGTCCCTAACCTCCAATCACTCACCAACCTCTTGTCCTCCAATCTGTCCTGGTTATCGCTGGATGTGTCTGCGGCGTTTTATCATATTCCTCTTCATCCTGCTGCTATGCCTCATCTTCTTGTTGGTTCTTCTGGACTACCAAGGTATGTTGCCCGTTTGTCCTCTACTTCCAGGATCAACTACCACCAGCGTGGGAACATGCAGAACCTGCACGATTTCTGCTCCAGGAACCTCTTTGTTTCCCTCATGTTGCTGTACAAAACCTTCGGACGGAAATTGCACCTGTATTCCCATCCCATCATCATGGGCTTTCGCAAGATTCCTATGGGGGTGGGCCTCAGTCCGTTTCTCCTGGCTCAGTTTACTAGCGCCATTTGTTCAGTGGTTCGTAGGGCTTTCCCCCACTGCTTGGCTTTTAGTTATATGGATGATGTGGTATTGGGGGCCAAGTCTGTACAACATCTTGAGTCCCTTTATACCGCTGTTACCAATTTTCTTTTGTCTTTGGGCATACATTTAAACCCTAGCAAAACAAAACGATGGGGCTATTCCCTTCATTTCATGGGGTATGTGATTGGAAGTTGGGGAACCTTGCCACAAGACCATATTGTACAGAAAATCAAACAATGTTTTCGCAAACTTCCTGTAAATCGCCCCATTGATTGGAAAGTATGTCAAAGAATTGTAGGACTCTTAGGCTTTGCCGCTCCTTTCACGCAATGTGGCTATCCTGCTTTAATGCCTTTATATAATTGCATACAGAATCGTCAGGCTTTTACTTTCTCGCCAACTTACAAGGCCTTTCTACGTACACAATATCTGACCCTTTACCCCGTTGCTCGGCAACGACAGGGTGTGTGCCAAGTGTTTGCTGACGCAACCCCCACTGGCTGGGGCTTGGCACTGGGTTCTCTGCGCATGCGTGGAACCTTTGTGGCTCCTCTGCCGATCCATACTGCGGAACTCCTAGCCGCTTGTTTTGCTCGCAGCAGGTCTGGAGCAAACATTATCGGTACCGACAATTCTGTTGTGTTGTCGCGGAAATATACATCTTTCCCATGGCTGCTAGGTTGTGCTGCCAACTGGATCCTGCGCGGGACGTCCTTTGTCTACGTCCCGTCGGCGCTGAATCCCGCGGACGACCCTTCTCGGGGTCGGTTGGGGCTCTACCGCCCTCTTCTCCGTCTGCCGTTCCGCCCGACCACGGGGCGCACCTCTCTTTACGCGGTCTCCCCGTCTGTGCCTTCTCATCTGCCGGTCCGTGTGCACTTCGCTTCACCTCTGCACGTTGCATGGAGACCACCGTGAACGCCCCCCGGAACTTGCCAAAGGTCTTGCATAAGCGGACTCTTGGACTGTCAACAATGTCAACGACCGGAATTGAGACATACTTCAAAGACTGTGTATTTAAAGACTGGGAGGAGTTAGGGGAGGAGATTAGGCTAAAGGTCTTTGTATTAGGAGGCTGTAGGCATAAATTGGTCTGTTCACCAGCACCATGCAACTTTTTCACCTCTGCCTAATCATCTCATGTTCATGTCCTACTGTTCAAGCCTCCAAGCTGTGCCTTGGGTGGCTTTTGGGCATG---------------------------------------------------------------------------GACATTGACCCTTATTATGAATTTGGAGCTTCTGTGGAGTTACTCTCTTTTTTGCCTTCGGACTTCTTTCCGTCTGTCAGAGATCTACTTGACACCGCATCAGCCCTGTATCGGGAGGCCTTAGAGTCTCCAGAACATTGTTCACCTAACCACACAGCACTCAGGCAAGCTGTTTTGTGTTGGGGTGAGTTAATGACTCTGGCTTCCTGGGTGGGTAATAATTTGGAAGATCCAGCATCTAGGGAACTAGTAGTTAACTATGTCAATAATAATATGGGCCTAAAAATTAGACAATTGCTCTGGTTTCACATTTCCTGTCTCACCTTTGGAAGAGAAACTGTTTTAGAATATTTGGTGTCTTTTGGAGTGTGGATTCGCACTCCTCCTGCTTACAGACCACCAAATGCCCCTATCTTGTCAACACTTCCGGAAACTACTGTTGTTAGACGA------AGAGGCAGGTCCCCTAGAAGAAGAACTCCCTCGCCTCGCAGACGAAGGTCTCAATCACCGCGTCGCAGAAGATCTCAATCTCCAGCTTCCCAATGTTAGTATTCCTTGGACTCACAAGGTGGGAAACTTTACGGGGCTTTACTCTTCTACTGCACCTGTCTTTAACCCTAACTGGCAAACTCCCTCTTTTCCTGACATTCATTTGCATCAGGACATTATTGATAAGTGTCAGCAATTTGTTGGTCCACTTACAGTAAATGAAAAACGAAGATTGAAATTAATTATGCCTGCAAGATTCTATCCTAACTCTACCAAATATTTCCCCCCAGATAAGGGTATCAAACCCTATTATCCAGAGCATGTGGTTAATCATTATTTCCAAACCAGACACTATTTACATACTTTGTGGAAGGCGGGTATCTTATATAAGAGAGAAACTACACGTAGCGCTTCATTTTGTGGGTCACCATATTCTTGGGAACAAGAGCTACAGCATGGGNN---------------------------------NNNNNNN------------NNNNNNNNNCAACCCGCTGGGATTTTTTCCCGAGCACCAGTTGGACCCTCTGTTCAGAGCCAACACAAACAGTCCAGATTGGGACTTCAATCCCCACAAGGACACCTGGCCCGAGGCCACCAAGGTAGGAGTGGGAGCATTTGGGCCAGGGTTCACTCCACCTCACGGAGGTCTTTTGGGGTGGAGCCCACAGGCTCAGGGCGTCACCACAACNN------------------------------------TGCCAGCAGTTCCTCCTCCTGCCTCCACCAATCGGCAGTCAGGAAGGCAGCCTACTCCCATCTCTCCACCGCTGAGAGACACTCATCCTCAGGCCATGCAGTGG
>AF498266|Eastern_Africa|cpz|0
[truncated: 552,341 more chars]
