# Supplementary material for: Origin and dispersal history of Hepatitis B virus in Eastern Eurasia
Source: Nat Commun. 2024 Apr 5;15:2951. doi: 10.1038/s41467-024-47358-6 (PMC10997587; doi:10.1038/s41467-024-47358-6)
Supplement: Supplementary file 7 — Supplementary Data 4 [file 41467_2024_47358_MOESM7_ESM.xlsx]

## Sheet: Sheet1
Consensus sequence identity to the sequences of Ancient sequences
	96NVZIM6	SBSM101	JHM2098	91KLH18	XHM18	XBQM47	FLTM101	FLTM48	AT19	AT24	AT7	TJZM25_2	XN12	FLTM97	XHM12
96NVZIM6	0	0.978142	0.984038	0.981213	0.981497	0.984288	0.988427	0.988332	0.982598	0.981895	0.986758	0.980997	0.989257	0.982476	0.983569
SBSM101	0.978142	0	0.981065	0.97728	0.980849	0.989945	0.99456	0.988856	0.993382	0.981528	0.995229	0.995292	0.990388	0.99244	0.985686
JHM2098	0.984038	0.981065	0	0.988913	0.990708	0.993807	0.994171	0.994872	0.987027	0.989621	0.991289	0.982802	0.99635	0.990783	0.992116
91KLH18	0.981213	0.97728	0.988913	0	0.986662	0.990411	0.993371	0.994322	0.984615	0.987334	0.989769	0.97916	0.995688	0.987915	0.989919
XHM18	0.981497	0.980849	0.990708	0.986662	0	1	0.993793	0.99309	0.985517	0.995529	0.991222	0.983664	0.998367	0.993457	0.996378
XBQM47	0.984288	0.989945	0.993807	0.990411	1	0	0.995364	0.996718	0.992634	0.996802	0.997214	0.992223	0.998608	0.995033	0.997524
FLTM101	0.988427	0.99456	0.994171	0.993371	0.993793	0.995364	0	0.999669	0.997112	0.994558	0.99839	0.996472	0.999677	0.994371	0.996347
FLTM48	0.988332	0.988856	0.994872	0.994322	0.99309	0.996718	0.999669	0	0.992447	0.993775	0.996029	0.990141	0.999337	0.994298	0.995875
AT19	0.982598	0.993382	0.987027	0.984615	0.985517	0.992634	0.997112	0.992447	0	0.986755	0.999361	0.995256	0.993573	0.992883	0.991186
AT24	0.981895	0.981528	0.989621	0.987334	0.995529	0.996802	0.994558	0.993775	0.986755	0	0.992675	0.985234	0.999041	0.994453	0.997216
AT7	0.986758	0.995229	0.991289	0.989769	0.991222	0.997214	0.99839	0.996029	0.999361	0.992675	0	0.996812	0.99806	0.995906	0.995155
TJZM25_2	0.980997	0.995292	0.982802	0.97916	0.983664	0.992223	0.996472	0.990141	0.995256	0.985234	0.996812	0	0.9923	0.992936	0.989217
XN12	0.989257	0.990388	0.99635	0.995688	0.998367	0.998608	0.999677	0.999337	0.993573	0.999041	0.99806	0.9923	0	0.996918	0.999594
FLTM97	0.982476	0.99244	0.990783	0.987915	0.993457	0.995033	0.994371	0.994298	0.992883	0.994453	0.995906	0.992936	0.996918	0	0.996793
XHM12	0.983569	0.985686	0.992116	0.989919	0.996378	0.997524	0.996347	0.995875	0.991186	0.997216	0.995155	0.989217	0.999594	0.996793	0
