# Supplementary material for: Origin and dispersal history of Hepatitis B virus in Eastern Eurasia
Source: Nat Commun. 2024 Apr 5;15:2951. doi: 10.1038/s41467-024-47358-6 (PMC10997587; doi:10.1038/s41467-024-47358-6)
Supplement: Supplementary file 8 — Supplementary Data 5 [file 41467_2024_47358_MOESM8_ESM.csv]

Event#	Sequence	Designation	ConsensusConsensus	Parsimony O	Conflict	SubPhPr	TreeSubDist	OuCheck	TreeSubPhPr	TreePhPr	PhPr	TrpScore	dMax(VisRD)	DistRank	O:E	SubDist	Parsimony I	SetDistT	SetDistP	O:E Dist
1	AB073835|Vietnam|B4|0	Recombinant	20.8802230546223	20	10	10	10	10	8	18	8	8	7.79452423480853	0	2	2	20	2.5	0	15
1	AB073858|Japan|B1|0	MajorParent	3.52417234448517	0	5	0	0	0	0	0	0	4	5.88188369842388	.604982206405694	0	0	0	5	5	20
1	KP017270|C2|0	MinorParent	5.59560460089257	10	0	5	5	0	4	14	4	0	6.3235920667676	0	4	1	10	0	0	0
2	AB033555|Indonesia|B3|0	Recombinant	21.7308664022154	20	10	10	10	10	8	18	8	8	7.92097145173796	0	4	2	20	5	0	20
2	DQ463790|B5|0	MajorParent	2.30716268014209	0	5	0	0	0	0	0	0	0	5.60939099694132	.96085409252669	2	1	0	2.5	0	15
2	S75184|C1|0	MinorParent	5.96197091764248	10	0	5	5	0	4	14	4	4	6.46963755132072	0	0	0	10	0	0	0
3	BRE028|Kazakhstan|2300	Recombinant	2.29172392692081	20	0	0	5	0	8	18	0	4	5.41364202876434	0	0	0	10	2.5	0	0
3	UZZ099|Italy_Sicily|5948	MajorParent	11.1319791335892	0	10	5	10	10	4	14	4	8	6.01497022755596	7.65124555160142	4	2	0	5	5	20
3	KBD002|Russian_Federation|4034	MinorParent	16.5762969394899	20	10	10	0	0	0	0	8	0	8.5713877436797	0	2	1	20	0	0	15
4	X75657|West_Africa|E|0	Recombinant	21.2631782147496	20	10	10	10	10	8	18	8	8	8.67216316604082	.845070422535211	4	2	20	2.5	0	20
4	KP322602|D3|0	MajorParent	2.59827880221566	0	0	0	0	0	0	0	0	4	4.83690157877646	1.33802816901408	0	1	0	5	5	15
4	ELT006|Spain|5800	MinorParent	6.13854298303478	10	5	5	5	0	4	14	4	0	6.49093525518271	0	2	0	10	0	0	0
5	KRA001|Germany|734	Recombinant	0	0	0	5	5	5	0	0	4	4	5.92085892886197	1.40845070422535	0	1	0	2.5	0	15
5	ELT006|Spain|5800	MajorParent	23.6799844121826	20	10	10	10	5	8	18	8	8	7.72812457159623	8.45070422535211	4	2	20	5	5	20
5	JHM2098|China|2500	MinorParent	6.32001558781744	10	10	0	0	5	4	14	0	0	6.3510164995418	0	0	0	0	0	0	0
6	FJ023669|Laos|I2|0	Recombinant	20.0354463913685	20	10	10	10	10	8	18	8	8	6.71674513330235	.912162162162162	2	1	20	5	0	20
6	AB644287|C16|0	MajorParent	6.69968810882288	10	5	0	0	0	0	0	0	4	6.96829304376749	4.86486486486486	4	0	10	2.5	0	15
6	FJ692598|Haiti|A3|0	MinorParent	3.26486549980864	0	0	5	5	0	4	14	4	0	6.31496182293017	0	0	2	0	0	0	0
7	AF498266|Eastern_Africa|cpz|0	Recombinant	20.8848001137151	20	10	10	10	10	8	18	8	8	7.80792132478072	.969899665551839	4	2	20	2.5	5	15
7	AY330911|Cameroon|cpz|0	MajorParent	4.1022041990862	0	0	0	5	0	4	14	0	4	5.79067891935428	0	0	0	0	0	0	20
7	AB014376|C2|0	MinorParent	5.01299568719871	10	5	5	0	0	0	0	4	0	6.401399755865	1.63879598662207	2	1	10	5	5	0
8	JN688710|Argentina|D3|0	Recombinant	5.62908293329102	0	10	0	0	0	0	0	0	8	5.81520639520366	0	2	1	0	5	5	15
8	GQ331046|Belgium|A4|0	MajorParent	11.5050561961252	20	0	5	5	10	8	18	4	4	6.68371736444117	4.07407407407407	0	0	10	0	0	20
8	BNL005|Czech_Republic|4072	MinorParent	12.8658608705838	20	10	10	10	0	4	14	8	0	7.50107624035516	0	4	2	20	2.5	5	0
10	X75664|Senegal|E|0	Recombinant	20.3718995488113	20	10	10	10	0	8	18	8	8	8.54199656071458	3.78378378378378	4	1	20	5	5	20
10	I1344|Russian_Federation|650	MajorParent	3.05077980280362	10	0	0	5	0	0	0	0	4	5.52465810172761	.97972972972973	0	0	0	0	0	15
10	MUR007|Russian_Federation|6409	MinorParent	6.57732064838508	0	10	5	0	10	4	14	4	0	5.93334533755781	0	2	2	10	2.5	5	0
11	AB241109|C5|0	Recombinant	15.0999021828451	20	5	10	10	0	4	14	8	0	8.66718820245815	0	2	1	10	0	0	15
11	AB064312|USA|G|0	MajorParent	14.9000978171549	0	10	0	5	10	8	18	0	8	5.53196251678318	1.18243243243243	4	2	20	5	5	20
11	KP322602|D3|0	MinorParent	0	10	0	5	0	0	0	0	4	4	5.80084928075867	0	0	0	0	2.5	0	0
13	AB064312|USA|G|0	Recombinant	16.0167769752963	0	10	5	10	10	8	18	4	8	5.80147266945694	.930232558139535	4	2	20	5	5	20
13	RMI002|Germany|550	MajorParent	0	10	0	0	0	0	0	0	0	4	6.48162803791878	0	0	0	0	2.5	0	0
13	AB049609|Japan|C2|0	MinorParent	13.9832230247037	20	5	10	5	0	4	14	8	0	7.71689929262427	0	2	1	10	0	0	15
14	AB048704|Australia|C4|0	Recombinant	17.1871852399967	20	10	10	0	0	4	14	8	8	7.44993018596639	1.03678929765886	2	1	20	5	5	15
14	S75184|C1|0	MajorParent	3.98295745122105	0	5	0	5	0	0	0	0	4	6.42701812989366	1.83946488294314	0	0	0	0	0	20
14	U46935|Thailand|gbn|0	MinorParent	8.82985730878226	10	0	5	10	10	8	18	4	0	6.12305168413995	0	4	2	10	2.5	5	0
