# Supplementary material for: Origin and dispersal history of Hepatitis B virus in Eastern Eurasia
Source: Nat Commun. 2024 Apr 5;15:2951. doi: 10.1038/s41467-024-47358-6 (PMC10997587; doi:10.1038/s41467-024-47358-6)
Supplement: Supplementary file 9 — Supplementary Data 6 [file 41467_2024_47358_MOESM9_ESM.zip]

Archive with 1 entries (1 files):
- Supplementary data_6_20231102.rdp5
