# Supplementary material for: Origin and dispersal history of Hepatitis B virus in Eastern Eurasia
Source: Nat Commun. 2024 Apr 5;15:2951. doi: 10.1038/s41467-024-47358-6 (PMC10997587; doi:10.1038/s41467-024-47358-6)
Supplement: Supplementary file 10 — Supplementary Data 7 [file 41467_2024_47358_MOESM10_ESM.xlsx]

## Sheet: Sheet1
All the published data we used in this study.
The Unique record identifiers for NCBI of modern sequences	Ancient sequences
KP322600	JN315779 (NCBI)
KP322602	ERS2295383 - ERS2295394 (ENA)
AB010290	PRJEB24921 (ENA)
AB010291	MG585269 (NCBI)
AB010292	PRJEB33848 (ENA)
D50521	PRJEB45699 (ENA)
D50522
AB540583
AB644286
AB644287
AB014362
S75184
AB014376
KP017270
AB073823
AB073830
DQ463787
DQ463790
DQ463794
DQ463800
AB241109
AP011101
AB493835
D00331
EF473972
M54923
NC_003977
AB076679
AB116084
AB453988
AY738142
GQ477499
AY934764
FJ692556
FJ692598
FJ692611
GQ161813
GQ331046
AB073858
AB033555
AB219429
AP011089
AB073835
AB287316
AB287318
AB287320
AB287321
DQ463789
DQ463792
AB241117
DQ993686
AB111946
AB112066
AB112472
DQ089767
X75656
X75665
AB048704
AB048705
AF241411
AP011100
AP011102
AP011103
AP011106
AP011108
FJ899792
JN642140
GQ477453
GQ477455
JN642160
JN642163
JN688710
JN688711
GQ922005
HE974378
KJ470893
KJ470896
KJ470898
FJ904430
FJ904436
AB033559
AB048701
AB048702
AB188243
AB210818
AM494716
AY796031
AY902768
DQ315779
X80925
X75657
X75664
AY090458
AB116654
FJ657525
AY090455
AY311369
DQ899144
DQ899146
AB116549
X75663
AF223962
AB166850
AB056513
AB064312
AF405706
AB059660
AB375163
AY090454
AY090457
AB486012
AY330911
AJ131571
AY781180
U46935
AJ131567
AF193863
EU155824
AF498266
FJ899779
AB049609
FJ904399
AY721612
AY741797
AB270543
EU594409
AB109476
AB555496
GQ205377
HM363593
JN792922
AB562463
FJ023669
EU835241
